# Supplementary material for: The CH3D Absorption Spectrum Near 1.58 μm: Extended Line Lists and Rovibrational Assignments
Source: Molecules. 2024 Nov 8;29(22):5276. doi: 10.3390/molecules29225276 (PMC11596071; doi:10.3390/molecules29225276)
Supplement: Supplementary file 1 [file molecules-29-05276-s001.zip]

Archive with 3 entries (3 files):
- SuppMats/SM1_CH3D@80K_6099-6530 cm-1 _01_10_2024.txt
- SuppMats/SM2_CH3D@294K_6099-6530 cm-1 _01_10_2024.txt
- SuppMats/SM3_CH3D_energy levels _01_10_2024.txt
