# Supplementary material for: The CH3D Absorption Spectrum Near 1.58 μm: Extended Line Lists and Rovibrational Assignments
Source: Molecules. 2024 Nov 8;29(22):5276. doi: 10.3390/molecules29225276 (PMC11596071; doi:10.3390/molecules29225276)
Supplement: Supplementary file 1 [file molecules-29-05276-s001.zip › SuppMats/SM1_CH3D@80K_6099-6530 cm-1 _01_10_2024.txt]

01/10/2024

Supplementary Material attached to 
 "The CH3D absorption spectrum near 1.58 �m: extended line lists and rovibrational assignments"
 by O. Ben Fathallah, A. Lembei, M. Rey, D. Mondelain, and A. Campargue
 
 Experimental line list of CH3D at 81 K for the 6099-6530 cm-1 interval, the line positions and line intensities were derived in Ref.[1].
 The empirical values of the low energy levels (E"emp) were obtained by the two-temperature method using the strengths of the transitions at 81 K and 294 K. Lines with positions differing
 by less than 0.003 cm-1 were associated.
 
 
 The different columns of the TheoReTS variational line list are the following:
 Freq. = line position (cm-1). NOTE: The positions given here are calculated using the ElowHITRAN: Freq = FreqVar + ElowVar-ElowHITRAN , and in the case of doublets with coincident variational positions, a single experimental line is assigned to both components and the measured intensity is given for one component 
 I = line intensity (cm/molecule)
 A = Einstein coef. (1/s)
 (J,C,n)l = Rotational quantum number, rot-vib symmetry, ranking number of the lower state
 (J,C,n)u = Rotational quantum number, rot-vib symmetry, ranking number of the upper state
 ElowVar = Lower state energy level (cm-1)
 (K,C)l =  rotaional quantum number, rot-vib symmetry of the lower state
 (K,C)u =  rotaional quantum number, rot-vib symmetry of the upper state
 (v1           ....            v6  Cv)l : vib. quantum nbs and vib.sym of the lower state
 (v1           ....            v6  Cv)u : vib. quantum nbs and vib.sym. of the upper state
 ElowHITRAN = Lower state energy level (cm-1) From HITRAN database
 Diff = ElowHITRAN -  ElowVar (cm-1)
 Eupp = upper experimental state energy level (cm-1)= ElowHITRAN + exp. Position
 EMean = The mean value of upper experimental state energy level (cm-1)
 
 Comments: 	D for doubful assignments which are not validated by two temperature method but the other transitions which have the same upper level are validated by the two temperature method. 
 		"From 294 K": assignment transferred from the assignment list at 294 K (see Text)
 		
 [1]    Lu Y; Mondelain D, Kassi S, Campargue A. The CH3D absorption spectrum in the 1.58 �m transparency window of methane: Empirical line lists at 81 K and 294 K and temperature dependence. J Quant Spectrosc Radiat Transf 2011;112:2683-2697. https://doi.org/10.1016/j.jqsrt.2011.07.009


 
                                   Experimental                                                                                                  Variational calculations TheoReTS 80 K. [**]
  ********************************************************************************      ************************************************************************************************************************************************************************************************************	**********
 	   81K					  294 K
  Position	Intensity 		Position       Intensity      E''emp		       Freq          I            A(1/s)   Ji Ci   ni   Js Cs  ns      ElowVar     Ki Ci     Ks Cs      (v1       .v6 Cv)l  (v1    ...v6 Cv)u    ElowHITRAN       Diff           Eupp       	   EMean	 Comments
   (cm-1)	(cm/mol)		 (cm-1)		(cm/mol)      (cm-1)		      (cm-1)      (cm/mol)                                              (cm-1)                                                                      (cm-1)                      (cm-1)      
  ********************************************************************************      ************************************************************************************************************************************************************************************************************	**********

 6099.1510	6.242E-26	        6099.1514      7.8877E-25     347.20
 6099.2473	4.549E-26	        6099.2467      5.5537E-24     522.99
 6099.5845	7.726E-26
 6099.6268	8.960E-26	        6099.6261      1.1956E-24     351.42
 6099.8270	9.663E-24	        6099.8264      5.9186E-23     291.07
 6099.9280	8.249E-26	        6099.9304      4.8654E-25     288.14
 6100.1011	4.280E-26
 6100.1193	3.760E-24	        6100.1187      5.2966E-23     355.62
 6100.3025	2.846E-26	        6100.3010      1.9271E-25     298.84
 6100.4238	3.154E-23	        6100.4233      1.0652E-22     244.93
 6100.6912	8.939E-25	        6100.6907      3.7472E-23     440.14
 6100.8365	1.437E-22	        6100.8361      3.4934E-22     219.44
 6100.9846	7.012E-25
 6101.1041	8.429E-26
 6101.3546	1.019E-25
 6101.4543	1.558E-26	        6101.4546      6.0284E-25     433.93
 6101.5055	1.346E-26
 6101.6351	1.391E-25
 6101.6453	4.259E-26
 6101.6954	1.545E-26	        6101.6949      2.1491E-24     533.11
 6101.7282	6.439E-27
 6101.9032	9.249E-26	        6101.9043      2.0511E-25     212.32
 6102.0031	2.965E-26
 6102.0376	9.944E-27
 6102.0859	9.190E-27
 6102.2496	2.383E-25	        6102.2491      9.3305E-24     434.85
 6102.4610	9.527E-27
 6102.4764	2.411E-26	        6102.4758      5.8879E-25     398.26
 6102.4921	1.265E-26
 6102.8501	6.177E-26	        6102.8477      1.1480E-24     377.10
 6102.9115	8.042E-26
 6102.9495	1.739E-26	        6102.9521      2.3781E-25     353.32
 6102.9793	1.522E-26	        6102.9784      1.0902E-24     481.66
 6103.0233	1.7630E-26	        6103.0205      1.3690E-24     487.93
 6103.1702	4.945E-25
 6103.1937	3.825E-26
 6103.2451	1.588E-26
 6103.3425	2.633E-24	        6103.3420      3.9793E-23     361.07
 6103.5215	5.841E-26
 6103.7591	4.852E-26	        6103.7574      3.1794E-25     296.30
 6103.8740	2.257E-23	        6103.8752      2.3477E-22     332.11
 6103.9894	3.332E-26
 6104.0055	6.359E-25	        6104.0051      3.8706E-23     469.05
 6104.4637	3.042E-23	        6104.4631      1.2134E-22     257.82
 6104.5332	1.320E-26
 6104.7981	7.513E-26
 6104.9071	1.061E-26	        6104.9090      1.4468E-24     531.56
 6105.1371	6.247E-26
 6105.1683	2.326E-25
 6105.5379	5.065E-26	        6105.5374      5.1135E-24     508.26
 6105.5706	1.824E-26
 6105.6801	5.763E-27	        6105.6786      1.9415E-25     423.20
 6105.7006	7.206E-27
 6105.7843	7.986E-27
 6105.8828	6.341E-26
 6106.0729	3.443E-26	        6106.0726      5.0630E-24     537.41
 6106.7481	3.461E-26
 6106.7597	2.410E-26	        6106.7583      1.8852E-24     488.49
 6106.9179	4.252E-25
 6107.0113	1.080E-26
 6107.0761	4.711E-26	        6107.0762      8.5068E-25     374.86
 6107.1452	6.909E-26
 6107.2397	2.962E-24	        6107.2393      4.5901E-23     363.01
 6107.2657	2.381E-26	        6107.2651      1.0649E-24     445.16
 6107.3976	1.043E-25
 6107.6273	3.127E-26
 6107.6592	1.034E-24	        6107.6589      3.8620E-23     431.19
 6107.8039	3.081E-26
 6107.8378	9.356E-26
 6107.8530	2.078E-26
 6107.9774	1.048E-23	        6107.9770      8.0810E-23     308.91
 6108.3415	3.059E-25	        6108.3412      2.5981E-23     494.87
 6108.5156	5.443E-23	        6108.5153      2.6495E-22     273.26
 6108.6637	1.655E-26	        6108.6623      4.9444E-24     592.35
 6109.0704	1.927E-25
 6109.0934	1.935E-25	        6109.0941      1.5809E-25     134.93
 6109.3920	5.686E-26	        6109.3916      5.9790E-24     511.42
 6109.4586	1.824E-26
 6109.5607	1.825E-26	        6109.5628      3.9001E-25     387.92
 6109.6773	6.410E-27	        6109.6749      3.5982E-25     462.77
 6109.9110	4.118E-26
 6109.9761	7.478E-27	        6109.9744      4.1606E-25     462.08
 6110.1977	6.820E-27
 6110.3178	9.281E-27
 6110.4773	1.226E-26
 6110.5086	7.271E-25	        6110.5085      2.8502E-23     434.94
 6110.6864	4.725E-27
 6110.7117	6.881E-27
 6110.7910	8.719E-26	        6110.7908      1.1888E-23     531.56
 6110.8141	3.523E-25
 6110.9714	3.113E-26	        6110.9712      1.5357E-24     452.76
 6111.0374	5.299E-26
 6111.1450	2.041E-26
 6111.3002	1.512E-26	        6111.3014      5.4545E-25     428.50
 6111.3884	6.196E-24	        6111.3882      1.0329E-22     368.67
 6111.4405	1.706E-26	        6111.4402      1.2257E-24     481.90
 6111.4848	4.700E-26
 6111.5166	5.480E-26
 6111.5599	4.937E-26
 6111.6892	2.427E-26	        6111.6891      1.0478E-24     442.42
 6111.9268	1.943E-26	        6111.9290      1.0124E-24     457.00
 6112.0481	3.303E-25	        6112.0478      3.1772E-23     504.52
 6112.1372	9.882E-24	        6112.1369      8.8470E-23     320.48
 6112.1659	1.609E-26	        6112.1658      1.0172E-24     471.98
 6112.2533	9.567E-26
 6112.3015	1.346E-26	        6112.3007      2.8675E-24     566.14
 6112.3454	2.264E-26
 6112.3906	6.923E-26	        6112.3893      7.4577E-25     334.83
 6112.5492	2.296E-23	        6112.5491      1.4056E-22     291.03
 6112.7318	7.378E-25
 6112.7687	9.049E-27	        6112.7691      2.1803E-24     575.69
 6112.8073	1.090E-26
 6112.9099	4.282E-26
 6113.1100	1.117E-26
 6113.1393	9.069E-27
 6113.2594	8.203E-27
 6113.5265	4.236E-26
 6113.6718	6.005E-27	        6113.6709      2.1692E-25     428.61
 6113.6855	4.602E-26
 6113.7117	6.386E-26	        6113.7127      1.4466E-25     213.97
 6113.7991	1.246E-26
 6113.8102	7.250E-26
 6113.9020	1.859E-26	        6113.9027      7.9421E-25     441.61
 6113.9418	1.392E-26	        6113.9424      2.1048E-24     539.57
 6114.0817	1.308E-24	        6114.0827      4.1696E-25     61.98
 6114.2492	1.222E-26
 6114.3429	4.840E-27
 6114.4467	6.767E-26
 6114.7312	8.075E-25	        6114.7312      3.2291E-23     436.49
 6114.9360	4.531E-26
 6115.1062	6.019E-25	        6115.1060      7.1853E-23     521.25
 6115.1499	6.046E-26
 6115.1818	1.550E-25
 6115.2505	1.648E-25
 6115.4554	2.489E-25	        6115.4552      2.5005E-23     507.88
 6115.6384	3.026E-24	        6115.6382      5.7006E-23     378.15
 6115.6739	2.167E-25	        6115.6737      3.5691E-23     546.20
 6115.8665	1.976E-25
 6115.8885	4.728E-27
 6115.9538	2.068E-26
 6116.0583	2.992E-26	        6116.0580      3.5556E-25     342.44
 6116.2022	2.276E-25	        6116.2020      2.3721E-24     332.27
 6116.2537	1.106E-25	        6116.2542      3.5860E-25     241.76
 6116.3254	1.700E-23	        6116.3253      1.8624E-22     336.13
 6116.5027	7.536E-25	        6116.5027      6.2397E-26     -42.50
 6116.5710	1.634E-26
 6116.6042	4.717E-26
 6116.6777	1.351E-26	        6116.6763      3.7528E-25     408.25
 6116.8583	1.846E-26	        6116.8587      3.7469E-24     562.39
 6117.0256	2.857E-26
 6117.2447	4.808E-26
 6117.4569	2.850E-25	        6117.4552      2.6535E-24     323.52
 6117.5649	2.575E-25	        6117.5649      3.8262E-23     538.22
 6117.6188	1.792E-26
 6117.6313	6.2410E-27	        6117.6309      2.9760E-25     450.12
 6117.8042	2.463E-26	        6117.8039      2.1671E-25     319.14
 6117.8699	6.352E-27
 6117.8916	6.297E-26
 6117.9757	6.378E-26
 6118.0104	2.017E-26
 6118.0535	6.932E-26	        6118.0523      4.9533E-24     481.48
 6118.0915	2.055E-26
 6118.1247	1.608E-25	        6118.1246      1.6396E-23     509.03
 6118.4166	1.117E-26	        6118.4182      6.6968E-26     289.41
 6118.4579	2.563E-26
 6118.9888	1.396E-26	        6118.9894      3.4567E-24     577.80
 6119.0402	1.624E-24	        6119.0402      7.1710E-23     444.17
 6119.0930	8.012E-27
 6119.1283	5.491E-27
 6119.2462	1.859E-25
 6119.3395	2.736E-26
 6119.5121	8.662E-27
 6119.5747	1.041E-26	        6119.5764      4.2406E-25     437.92
 6119.6111	8.692E-25	        6119.6125      2.1195E-25     41.21
 6119.6889	8.751E-27
 6119.7893	4.157E-25
 6119.8286	4.309E-26	        6119.8278      8.8762E-25     385.07
 6119.9691	2.687E-24	        6119.9692      5.8249E-23     389.03
 6120.0917	2.157E-26	        6120.0887      3.0040E-25     354.73
 6120.1898	1.664E-26	        6120.1911      1.0124E-24     469.01
 6120.2200	7.046E-26	        6120.2201      2.1827E-24     416.70
 6120.2333	2.091E-26	        6120.2353      1.3194E-24     471.84
 6120.2433	2.626E-26
 6120.3009	5.737E-26	        6120.3008      1.3043E-24     392.72
 6120.4691	7.229E-24	        6120.4691      9.8858E-23     353.32
 6120.7811	4.413E-26
 6120.8896	2.473E-26
 6120.9342	1.247E-26
 6120.9691	8.008E-26
 6121.1281	2.0220E-25	        6121.1276      7.9560E-26      78.30
 6121.2693	2.111E-24	        6121.2695      3.1826E-25     3.95
 6121.4562	9.579E-27	        6121.4589      7.8607E-25     492.20
 6121.5261	1.032E-24	        6121.5269      3.8739E-25     74.65
 6121.6723	5.809E-26	        6121.6723      7.5977E-25     349.87
 6121.7705	1.523E-26
 6121.7990	9.997E-26
 6121.8766	4.167E-27
 6121.9803	1.466E-26
 6122.0044	7.813E-27
 6122.1013	1.895E-26
 6122.2294	5.329E-27
 6122.3412	1.794E-26	        6122.3415      2.0645E-24     518.41
 6122.3649	7.410E-26	        6122.3646      6.1050E-24     492.51
 6122.4013	7.821E-26
 6122.4208	1.314E-25	        6122.4207      1.3533E-23     509.81
 6122.4602	6.646E-27
 6122.6027	4.136E-26	        6122.6028      1.0523E-23     579.90
 6122.6918	6.305E-26	        6122.6920      1.4080E-23     569.80
 6123.0913	3.095E-26
 6123.1861	2.815E-26
 6123.2226	1.219E-25	        6123.2227      2.5571E-23     564.95
 6123.4015	7.088E-27
 6123.4097	9.836E-27
 6123.4984	8.443E-25	        6123.4980      3.6582E-23     442.70
 6123.6802	6.698E-27	        6123.6798      5.6374E-25     494.17
 6123.7059	1.109E-26
 6123.8407	1.123E-26
 6123.8882	7.496E-26	        6123.8884      1.6642E-24     390.88
 6123.9876	2.157E-26
 6124.0007	9.707E-26
 6124.1046	4.180E-26	        6124.1018      3.6037E-25     317.56
 6124.3737	4.767E-24	        6124.3739      1.2536E-22     404.00
 6124.5584	5.801E-24	        6124.5587      1.0122E-22     372.21
 6124.5880	2.802E-26
 6124.7420	2.439E-26
 6124.8846	3.269E-27
 6124.8967	5.882E-27
 6125.1749	6.492E-26
 6125.2301	1.939E-26	        6125.2305      5.4610E-25     409.32
 6125.2666	9.503E-27	        6125.2676      2.9979E-24     596.57
 6125.3070	1.217E-26
 6125.3728	3.557E-25
 6125.4924	1.672E-26	        6125.4942      3.4657E-24     564.02
 6125.6720	4.203E-27
 6126.0671	4.529E-26	        6126.0675      1.0359E-23     571.65
 6126.1291	2.275E-25	        6126.1293      5.7035E-23     578.76
 6126.1434	1.812E-25
 6126.2026	1.573E-26
 6126.2553	7.138E-25
 6126.4196	3.198E-26
 6126.4422	9.983E-25	        6126.4428      1.7677E-25     16.41
 6126.6336	2.294E-26	        6126.6336      2.1139E-24     501.19
 6126.6864	2.519E-26	        6126.6865      2.6851E-24     512.48
 6126.7169	6.007E-27
 6126.7625	3.767E-26	        6126.7595      4.3830E-25     340.80
 6126.7918	1.602E-26	        6126.7938      3.7775E-25     395.55
 6126.9961	4.242E-26
 6127.0133	2.967E-25	        6127.0114      4.6727E-23     542.73
 6127.0270	1.718E-25	        6127.0263      2.2446E-23     528.25
 6127.2640	6.471E-26
 6127.6967	1.734E-26
 6127.7071	3.132E-25	        6127.7071      8.5161E-24     406.59
 6127.9534	1.306E-26
 6128.0865	5.298E-25	        6128.0868      2.9956E-23     463.33
 6128.1635	4.406E-26
 6128.1825	2.140E-24	        6128.1821      3.5387E-25     11.11
 6128.2295	4.682E-26	        6128.2287      2.9104E-24     470.68
 6128.2994	1.680E-25	        6128.2997      9.3506E-24     462.11
 6128.5157	1.063E-25	        6128.5158      3.0125E-23     588.26
 6128.6519	8.160E-27	        6128.6521      7.4958E-25     500.95
 6128.8017	1.741E-24	        6128.8020      5.6604E-23     420.44
 6128.8479	9.980E-26
 6129.0280	2.180E-26	        6129.0253      4.6610E-25      387.96
 6129.0736	1.131E-26	        6129.0736      5.5546E-24     630.88
 6129.5449	2.871E-26	        6129.5454      1.5258E-25     280.06
 6129.6477	2.767E-26
 6129.8468	2.451E-26	        6129.8476      4.9364E-26     204.86
 6130.1960	4.390E-27	        6130.1963      5.6042E-25     526.45
 6130.2408	6.543E-27
 6130.3483	1.140E-26
 6130.3715	1.697E-26
 6130.3925	9.961E-26	        6130.3929      3.0065E-23     593.15
 6130.4527	3.678E-26
 6130.4715	5.959E-26	        6130.4718      1.3345E-23     570.02
 6130.7265	2.195E-26
 6130.7622	4.971E-26	        6130.7625      1.7264E-23     604.02
 6130.8709	6.504E-27
 6130.9775	1.265E-26	        6130.9778      1.5625E-25     345.43
 6131.1230	6.950E-27	        6131.1246      1.0810E-24     541.76
 6131.1467	1.134E-25
 6131.1884	1.641E-26
 6131.2206	1.899E-26	        6131.2216      8.8496E-24     626.81
 6131.3622	8.239E-27
 6131.3845	7.341E-25	        6131.3861      9.9391E-26     -4.39
 6131.5240	7.772E-27
 6131.5734	5.092E-27
 6131.7262	9.241E-27	        6131.7239      1.0133E-25     336.20
 6131.8076	2.377E-26	        6131.8091      5.2494E-25     390.47
 6131.8488	1.814E-25	        6131.8492      2.2345E-23     523.69
 6131.8731	7.307E-27
 6131.9892	3.786E-26	        6131.9866      7.9582E-25     386.64
 6132.0441	4.0280E-26	        6132.0443      8.808 E-26     211.24
 6132.2311	1.246E-26
 6132.5963	4.765E-25
 6132.6050	2.423E-25
 6132.7969	2.134E-25
 6132.8426	1.174E-24
 6132.9296	2.077E-26
 6133.9870	7.979E-26	        6133.9868      2.0271E-23     579.79
 6134.1168	1.200E-25	        6134.1174      8.5288E-26     124.13
 6134.3242	1.889E-26	        6134.3235      8.4782E-24     623.90
 6134.3506	2.967E-26
 6134.5487	6.866E-27
 6134.6633	3.544E-26	        6134.6634      2.7913E-24     489.02
 6134.7782	1.056E-26
 6134.8351	1.673E-24	        6134.8333      5.9761E-25     70.81
 6134.9535	5.554E-25	        6134.9537      3.2644E-25     109.40
 6135.1904	1.050E-26
 6135.4096	7.566E-27
 6135.4950	5.162E-26	        6135.4949      1.3117E-23     579.81
 6135.5291	6.058E-26	        6135.5291      1.5094E-23     578.28
 6135.6174	9.614E-26
 6135.6801	8.240E-26	        6135.6775      4.7769E-26     108.34
 6135.8900	1.936E-26
 6135.9832	2.474E-26
 6136.1123	1.997E-26	        6136.1122      2.8595E-24     535.35
 6136.1831	4.150E-25	        6136.1836      2.1658E-25     100.19
 6136.3801	8.188E-26	        6136.3795      4.3619E-26     101.78
 6136.6695	4.258E-27
 6136.7057	2.941E-26
 6136.7472	6.358E-26	        6136.7501      4.3722E-23     656.97
 6136.7540	4.883E-26
 6136.8729	1.737E-25	        6136.8729      2.2300E-23     526.89
 6136.9730	2.375E-24	        6136.9731      1.3070E-22     461.23
 6137.0699	1.191E-26
 6137.2995	6.056E-27
 6137.4362	4.619E-25	        6137.4362      3.6226E-23     488.69
 6137.4793	7.868E-27	        6137.4805      2.6472E-25     423.10
 6137.6545	1.126E-26
 6137.6984	3.159E-26
 6137.7347	1.305E-26
 6137.7446	3.016E-26	        6137.7433      1.8540E-23     648.28
 6137.8109	5.302E-27
 6137.8280	5.308E-27
 6137.9366	1.292E-24	        6137.9384      5.1361E-25     79.09
 6138.0545	4.762E-27
 6138.1026	2.306E-27
 6138.1607	3.459E-27
 6138.2103	8.860E-25	        6138.2120      2.5644E-25     54.50
 6138.6013	6.3190E-27	        6138.5983      1.2640E-26     204.36
 6138.6659	5.201E-27
 6138.7088	6.496E-27	        6138.7065      6.5858E-25     508.59
 6138.8582	9.703E-27
 6138.9393	2.266E-25	        6138.9390      1.3776E-25     112.02
 6138.9913	7.540E-27	        6138.9907      1.8717E-25     399.53
 6139.0331	4.276E-26
 6139.0572	6.379E-26
 6139.0784	4.313E-26	        6139.0794      2.2076E-23     634.08
 6139.0885	1.790E-26
 6139.2538	6.115E-27
 6139.3697	1.488E-26	        6139.3697      7.7483E-24     635.42
 6139.3905	1.644E-26	        6139.3906      2.2848E-24     533.04
 6139.7340	7.162E-27
 6139.8993	5.165E-27	        6139.9011      3.5547E-24     657.03
 6140.0963	5.369E-26
 6140.1492	7.583E-27	        6140.1468      5.1964E-24     656.70
 6140.7152	6.001E-27
 6140.9178	5.014E-26	        6140.9180      1.2390E-23     577.64
 6140.9752	2.449E-26
 6140.9824	2.511E-26
 6141.0565	3.361E-26
 6141.1832	1.190E-26	        6141.1816      1.6730E-24     533.93
 6141.2061	2.234E-26	        6141.2060      1.2911E-23     643.50
 6141.2413	1.046E-24	        6141.2436      4.0536E-25     77.12
 6141.3675	3.043E-27
 6141.3938	1.575E-26	        6141.3940      8.3512E-26     279.89
 6141.6360	7.033E-27	        6141.6348      1.5106E-24     566.78
 6141.8691	3.923E-25	        6141.8692      3.7051E-23     503.10
 6141.9888	2.369E-26
 6142.0105	2.759E-25	        6142.0106      4.0090E-23     536.49
 6142.1335	1.465E-26
 6142.2063	1.444E-26	        6142.2035      7.8665E-26     281.98
 6142.3116	5.970E-26
 6142.4014	7.106E-26	        6142.4010      1.5159E-25     209.32
 6142.4233	5.060E-26	        6142.4260      4.2563E-23     672.59
 6142.4307	3.723E-26
 6142.6432	1.833E-26
 6143.0589	7.916E-27	        6143.0603      1.3330E-26     190.98
 6143.1904	1.203E-26
 6143.4817	4.959E-27	        6143.4841      1.4875E-24     592.67
 6143.5073	6.854E-27
 6143.5651	1.108E-26	        6143.5673      5.5472E-25     453.90		    6143.99402   6.70586E-27   1.49946E-03 10 A1    2    9 A2  886    438.391389     3 A1     4 E         0 0 0 0 0 0 A1      0 1 0 0 2 1 E       438.404800    0.013411      6581.9699		6581.96960	From 294 K
 6143.5781	1.155E-26
 6143.6210	1.385E-26	        6143.6213      2.1226E-24     540.62
 6143.6601	8.410E-26	        6143.6621      1.3179E-25     185.41
 6143.7479	1.148E-26	        6143.7459      2.3535E-25     384.70
 6144.0620	1.101E-26
 6144.2723	1.487E-26
 6144.2852	4.753E-26
 6144.3450	5.808E-27	        6144.3453      3.2405E-24     640.77
 6144.6009	9.334E-27
 6144.7648	7.317E-25
 6145.0696	1.581E-26	        6145.0699      6.4171E-24     616.11
 6145.2121	1.889E-26	        6145.2129      6.3808E-24     601.87
 6145.3889	3.149E-27
 6145.4290	1.459E-26
 6145.4649	2.536E-26
 6145.4718	2.9420E-26	        6145.4718      5.6600E-26     201.31
 6145.6291	3.512E-25
 6145.6376	4.0080E-26	        6145.6351      3.064E-25      308.25
 6146.0397	6.131E-25	        6146.0399      7.5201E-23     523.35
 6146.1810	6.462E-27	        6146.1837      1.1355E-24     551.22
 6146.2294	4.467E-27
 6146.2571	2.641E-27
 6146.3287	2.266E-26	        6146.3310      2.6913E-25     342.39
 6146.4015	1.312E-26
 6146.4819	8.337E-27	        	      					    6146.64140   6.27204E-27   1.75023E-05  6 E     1    5 E   998    164.235332     1 E      2 E         0 0 0 0 0 0 A1      0 0 1 0 1 3 E       164.240500    0.005168      6310.7224		6310.72107
 6146.5365	4.168E-26	        6146.5367      1.1322E-23     584.98
 6146.5740	1.540E-26
 6146.6369	1.463E-26
 6146.7612	1.316E-25	        6146.7623      1.8677E-23     534.66
 6146.8634	3.343E-27
 6146.9065	5.426E-26	        6146.9066      2.7101E-23     632.19
 6146.9744	5.526E-27	        6146.9764      3.0117E-24     638.95
 6147.0027	2.888E-27
 6147.4172	5.431E-25	        6147.4183      3.6677E-25     120.17
 6147.4461	1.711E-26
 6147.5735	1.122E-26
 6147.7822	7.606E-27
 6147.7966	6.072E-27
 6147.9176	4.658E-27	        6147.9171      2.3739E-25     455.28		    6148.37695   6.57628E-27   1.30330E-03 10 E     2    9 E  1735    431.600944     2 E      3 A1        0 0 0 0 0 0 A1      0 1 0 0 2 1 E       431.615100    0.014156      6579.5327		6579.53225	From 294 K
 6148.0491	1.165E-26
 6148.0592	1.210E-26
 6148.1842	5.640E-27
 6148.2663	1.015E-26	        6148.2669      2.0959E-25     385.26		    6148.53415   1.45231E-26   1.07292E-03  9 E     3    8 E  1564    370.552905     4 E      5 E         0 0 0 0 0 0 A1      0 1 0 0 2 1 E       370.561500    0.008595      6518.8278		6518.82745	From 294 K
 6148.2783	9.479E-27
 6148.2990	7.263E-27	        6148.2992      1.9626E-24     584.57
 6148.3250	4.282E-27
 6148.6455	5.160E-25	        6148.6473      1.4958E-25     54.62
 6148.7612	4.044E-26
 6148.8466	5.392E-27
 6148.9317	1.830E-26	        6148.9305      5.4517E-25     413.67
 6148.9685	4.962E-26
 6149.0300	1.235E-26
 6149.1110	1.674E-26
 6149.1919	2.444E-26	        6149.1924      1.4681E-23     646.49
 6149.3448	2.615E-25	        6149.3451      7.6688E-26     55.52
 6149.3670	8.164E-27	        	      					    6149.76739   1.20871E-26   7.39552E-05  7 A2    1    6 A1  606    217.118439     0 A2     1 E         0 0 0 0 0 0 A1      0 0 1 0 1 3 E       217.125700    0.007261      6366.4927		6366.49260
 6149.4359	9.925E-27
 6149.6249	7.317E-27	        6149.6242      1.7336E-26     217.45
 6149.6863	6.312E-26
 6149.7651	1.855E-26	        6149.7656      9.4745E-25     455.45		    6150.14561   1.84807E-26   3.32373E-03 10 A1    1    9 A2  883    426.171375     0 A1     1 E         0 0 0 0 0 0 A1      0 1 0 0 2 1 E       426.186400    0.015025      6575.9515		6575.95115	From 294 K
 6149.8685	2.493E-25	        6149.8688      3.7730E-23     539.64
 6150.2184	2.428E-26
 6150.3190	1.251E-26	        6150.3215      1.1232E-25     320.71
 6150.3959	5.746E-27	        6150.3967      1.3216E-24     572.08
 6150.5773	5.501E-27	        6150.5802      6.9142E-26     346.78
 6150.7673	2.312E-26	        6150.7674      3.6348E-25     364.13
 6150.8068	1.689E-25
 6150.8430	2.105E-26
 6151.0493	3.793E-26
 6151.0818	4.785E-25
 6151.1091	2.241E-26
 6151.1184	1.545E-26	        6151.1166      1.5254E-23     685.00
 6151.3817	1.197E-26	        6151.3807      3.4583E-25     411.29		    6151.77065   1.20817E-26   7.52621E-04  9 A1    1    8 A2  764    361.022306     3 A1     1 E         0 0 0 0 0 0 A1      0 1 2 0 1 0 E       361.032200    0.009894      6512.4139		6512.41370	From 294 K
 6151.4791	7.011E-27	        6151.4792      6.1101E-24     675.33
 6151.5229	9.634E-26	        6151.5231      2.0143E-23     564.69
 6151.8423	1.019E-26	        6151.8427      1.6141E-25     364.71
 6151.9820	2.168E-26	        6151.9829      3.2189E-25     359.69		    6152.31675   1.97179E-26   1.22877E-03  9 A2    2    8 A1  798    361.022270     3 A2     2 E         0 0 0 0 0 0 A1      0 1 2 0 1 0 E       361.032600    0.010330      6513.0146		6513.01354	From 294 K
 6152.2088	6.751E-26	        6152.2091      1.9818E-23     590.99
 6152.2697	1.484E-26
 6152.2908	5.404E-26
 6152.4406	2.037E-25
 6152.6174	9.399E-27
 6152.6531	2.327E-26
 6152.6609	2.699E-26	        6152.6580      2.8974E-23     691.49
 6152.7564	6.031E-26	        6152.7569      2.8095E-25     269.85
 6152.7804	2.023E-26	        6152.7815      3.3442E-25     368.02		    6153.39990   2.46570E-26   1.35983E-03  9 E     2    8 E  1552    354.219399     2 E      1 E         0 0 0 0 0 0 A1      0 0 1 0 1 3 E       354.230600    0.011201      6507.0110		6507.01100
 6152.8012	6.369E-27
 6153.2749	4.325E-27
 6153.3169	6.733E-26	        6153.3151      6.1395E-26     143.44
 6153.4097	1.715E-25	        6153.4079      1.8115E-25     154.84
 6153.6214	5.907E-27
 6153.7813	1.431E-26	        6153.7814      1.3516E-23     681.57
 6154.3333	3.017E-27
 6154.3691	2.287E-27
 6154.4131	6.961E-27
 6154.5624	9.375E-27	        6154.5620      5.5685E-24     645.62
 6154.5729	6.016E-26
 6154.9785	2.484E-25	        6154.9785      7.3679E-25     234.86
 6155.0249	5.671E-25	        6155.0244      1.7093E-25     57.64
 6155.0498	1.364E-26	        6155.0507      6.0432E-26     265.96
 6155.2655	4.953E-27
 6155.3094	4.776E-27
 6155.3360	2.124E-26
 6155.4505	2.774E-27	        	      					    6155.73124   2.61714E-27   5.28470E-05  8 A1    2    7 A2  705    291.354394     3 A1     1 E         0 0 0 0 0 0 A1      0 1 0 0 2 1 E       291.362000    0.007606      6446.8125		6446.81200
 6155.5055	5.131E-27
 6155.6029	8.700E-27
 6155.6251	2.390E-25	        6155.6243      9.8739E-26     82.08
 6155.7316	4.063E-26
 6155.8839	1.572E-25	        6155.8840      3.9227E-23     578.40
 6155.9365	7.345E-27
 6156.3457	4.405E-27
 6156.3989	6.053E-27	        6156.3989      2.3555E-24     612.84
 6156.4627	6.003E-27	        6156.4651      6.9019E-26     339.88
 6156.4965	4.775E-27	        6156.4963      6.2759E-26     350.24
 6156.5323	4.973E-27
 6156.5669	3.426E-26	        	      					    6157.19176   9.53139E-27   1.67240E-05  5 E     3    5 E   992    138.247500     4 E      5 E         0 0 0 0 0 0 A1      0 0 1 0 1 3 E       138.247700    0.000200      6294.8146		6294.81460	D
 6156.6559	3.265E-26
 6156.6739	5.865E-27
 6156.7288	1.140E-26	        	      					    6157.30719   1.51216E-26   8.35013E-04  9 E     2    8 E  1558    354.219399     2 E      1 E         0 0 0 0 0 0 A1      0 0 1 0 1 3 E       354.230600    0.011201      6510.9594		6510.95880	D
 6156.8618	7.324E-27	        6156.8603      1.1715E-25     365.47
 6156.9039	4.993E-27
 6156.9848	6.545E-27	        6156.9845      6.6804E-24     687.58
 6157.0229	1.829E-26	        6157.0233      6.5049E-24     605.87
 6157.0520	3.576E-27
 6157.1573	1.146E-26
 6157.2012	2.399E-25	        6157.2006      1.1460E-25     93.33
 6157.3610	1.659E-26	        6157.3591      4.4965E-26     227.87
 6157.6463	8.114E-27	        6157.6472      4.7502E-24     644.49
 6157.8495	5.905E-27
 6158.2076	5.211E-26	        6158.2075      1.1400E-24     389.74
 6158.2806	4.675E-27
 6158.3525	8.040E-27	        6158.3524      3.0723E-24     611.43
 6158.4941	1.197E-26	        6158.4922      2.5830E-26     210.21
 6158.5173	7.623E-26	        6158.5169      3.6831E-26     94.21
 6158.7068	5.567E-27	        6158.7087      7.1617E-26     348.58
 6158.8342	6.549E-27	        	      					    6159.16223   4.85539E-27   9.81527E-05  8 A2    1    7 A1  673    291.354412     3 A2     1 E         0 0 0 0 0 0 A1      0 1 0 0 2 1 E       291.361800    0.007388      6450.1960		6450.19480
 6158.9195	6.605E-26	        6158.9194      8.5883E-25     349.41		    6159.24591   7.01308E-26   3.51464E-03  9 A2    1    8 A1  795    348.779906     0 A2     1 E         0 0 0 0 0 0 A1      0 1 0 0 2 1 E       348.792100    0.012194      6507.7116		6507.71155	From 294 K
 6158.9531	5.210E-27	        6158.9519      4.0000E-24     665.51
 6159.1393	9.324E-26
 6159.1786	2.745E-26	        	      					    6159.50454   3.62550E-26   9.91295E-05  6 A1    1    5 A2  517    162.869701     0 A1     1 E         0 0 0 0 0 0 A1      0 0 1 0 1 3 E       162.875100    0.005399      6322.0537		6322.05400
 6159.5315	4.049E-26	        6159.5313      3.0377E-25     306.79		    6159.79278   5.35519E-26   1.01742E-03  8 A2    1    7 A1  674    291.354412     3 A2     4 E         0 0 0 0 0 0 A1      0 1 0 0 2 1 E       291.361800    0.007388      6450.8933		6450.89350	From 294 K
 6159.5481	3.808E-26	        6159.5503      4.5092E-25     342.16		    6159.81737   4.76439E-26   9.63334E-04  8 A1    2    7 A2  707    291.354394     3 A1     4 E         0 0 0 0 0 0 A1      0 1 0 0 2 1 E       291.362000    0.007606      6450.9101		6450.91015	From 294 K
 6159.7305	2.215E-26	        6159.7320      8.8330E-26     257.80		    6159.93859   2.42206E-26   2.74782E-04  7 E     4    6 E  1209    251.262468     5 E      4 E         0 0 0 0 0 0 A1      0 1 2 0 1 0 E       251.264200    0.001732      6410.9947		6410.99523	From 294 K
 6159.8038	6.633E-26	        6159.8042      1.9745E-23     592.07
 6159.8651	6.045E-27
 6160.0124	5.727E-27	        6160.0098      7.8448E-26     353.45
 6160.0631	4.925E-27
 6160.1834	3.330E-27
 6160.2250	6.631E-27
 6160.3414	7.969E-27	        6160.3384      2.4809E-25     417.08
 6160.4652	1.107E-26
 6160.5402	1.782E-26
 6160.9901	1.730E-26	        6160.9907      8.5556E-24     631.42
 6161.1243	1.758E-26
 6161.1372	4.015E-25
 6161.1900	7.336E-27
 6161.4414	2.182E-26	        6161.4415      1.3423E-25     291.40
 6161.5220	1.532E-26	        6161.5230      5.2889E-25     425.09
 6161.6134	9.779E-26	        6161.6136      1.2054E-25     166.80
 6161.6838	9.651E-27	        6161.6827      4.0356E-26     261.48
 6161.8187	7.440E-27	        6161.8161      1.9637E-26     225.82
 6161.8401	1.256E-26
 6162.1134	4.442E-27	        6162.1152      3.0901E-25     479.40
 6162.1347	2.747E-27
 6162.1971	8.054E-26	        6162.1967      5.8625E-25     304.44		    6162.59665   9.99610E-26   1.78992E-03  8 E     2    7 E  1374    284.540304     2 E      3 A2        0 0 0 0 0 0 A1      0 1 0 0 2 1 E       284.548900    0.008596      6446.7460		6446.74736	From 294 K
 6162.2676	2.117E-26	        6162.2678      9.0374E-24     620.02
 6162.3059	1.024E-27
 6162.4768	1.459E-26
 6162.5272	2.142E-26	        6162.5270      1.8108E-23     672.97
 6162.6590	1.921E-26
 6163.1683	1.400E-25	        6163.1699      3.9166E-25     230.33		    6163.37201   3.07057E-26   2.79523E-04  7 E     3    6 E  1202    238.959317     4 E      5 E         0 0 0 0 0 0 A1      0 1 0 0 2 1 E       238.963000    0.003683      6402.1313		6402.13343	From 294 K
 6163.2148	6.928E-26	        6163.2153      2.8814E-25     261.06
 6163.2526	7.974E-26	        6163.2517      1.9930E-23     578.53
 6163.3408	4.335E-27	        6163.3382      1.4475E-25     422.51
 6163.6233	4.814E-26
 6163.7095	6.253E-27	        6163.7118      6.5407E-24     689.48
 6163.7240	3.225E-26
 6163.7461	9.386E-27	        6163.7471      8.8469E-24     681.41
 6163.8349	1.614E-26	        6163.8350      8.1283E-24     632.83
 6164.1937	4.897E-27
 6164.2217	6.351E-27	        6164.2236      7.6051E-26     343.03		    6164.55726   7.85440E-27   3.94308E-04  9 A2    1    8 A1  798    348.779906     0 A2     2 E         0 0 0 0 0 0 A1      0 1 2 0 1 0 E       348.792100    0.012194      6513.0138		6513.01354	From 294 K
 6164.2510	4.190E-27
 6164.5898	7.536E-27	        6164.5898      8.3131E-24     693.60
 6164.7145	1.899E-26
 6164.7756	2.706E-27
 6164.9179	1.213E-26
 6165.0349	1.201E-26	        	      					    6165.11557   2.07955E-26   1.97872E-05  4 E     1    3 E   636     78.948521     1 E      2 E         0 0 0 0 0 0 A1      0 0 1 0 1 3 E        78.950800    0.002279      6243.9857		6243.98603
 6165.2609	1.990E-26
 6165.3077	2.680E-27
 6165.6500	6.676E-27	        6165.6493      2.0274E-25     415.16		    6166.14661   4.46163E-27   8.89109E-04 10 E     2    9 E  1752    431.600944     2 E      1 E         0 0 0 0 0 0 A1      1 1 0 0 0 1 E       431.615100    0.014156      6597.2651		6597.26557
 6165.6823	4.391E-26	        6165.6827      2.0989E-25     271.85
 6165.9894	6.772E-27
 6166.1713	2.070E-26
 6166.1807	8.094E-27
 6166.2834	5.174E-27	        6166.2830      3.3113E-26     294.47		    6166.68245   9.12648E-27   1.52043E-04  8 E     1    7 E  1374    280.453726     1 E      3 A2        0 0 0 0 0 0 A1      0 1 0 0 2 1 E       280.463100    0.009374      6446.7465		6446.74736	From 294 K
 6166.5827	2.358E-26
 6166.7374	2.249E-26	        6166.7379      3.1029E-25     354.01
 6166.8117	5.057E-26	        6166.8121      1.8977E-23     610.03		    6167.09109   2.09466E-26   1.60740E-04  7 A1    1    6 A2  583    229.398992     3 A1     1 E         0 0 0 0 0 0 A1      0 1 0 0 2 1 E       229.404200    0.005208      6396.2159		6396.21493	D
 6166.8981	1.290E-25	        6166.8977      7.6749E-25     288.81		    6167.28640   1.48742E-25   2.47806E-03  8 E     1    7 E  1376    280.453726     1 E      2 E         0 0 0 0 0 0 A1      0 1 0 0 2 1 E       280.463100    0.009374      6447.3612		6447.36082
 6167.0058	1.300E-26
 6167.0281	2.585E-25	        6167.0287      2.0793E-25     133.72
 6167.1255	1.537E-25	        6167.1256      4.6902E-25     237.06		    6167.33234   9.64627E-26   7.40295E-04  7 A2    2    6 A1  617    229.398984     3 A2     4 E         0 0 0 0 0 0 A1      0 1 0 0 2 1 E       229.404300    0.005316      6396.5298		6396.52810
 6167.2025	4.732E-25	        6167.2027      1.9278E-25     80.99
 6167.4566	5.982E-27
 6167.5496	7.166E-27
 6167.7106	1.957E-25	        6167.7105      1.1268E-24     286.27		    6167.99184   2.19955E-25   3.57663E-03  8 A1    1    7 A2  705    279.091847     0 A1     1 E         0 0 0 0 0 0 A1      0 1 0 0 2 1 E       279.101400    0.009553      6446.8120		6446.81200
 6167.8510	1.095E-26
 6167.9818	1.334E-26
 6168.4843	4.135E-26	        6168.4822      5.4006E-26     171.29
 6168.6060	5.847E-26	        6168.6088      5.0188E-26     138.76		    6168.87207   8.48779E-26   1.23245E-04  5 A2    1    4 A1  426    116.354416     0 A2     1 E         0 0 0 0 0 0 A1      0 0 1 0 1 3 E       116.358200    0.003784      6284.9642		6284.96425
 6168.6326	1.827E-26	        6168.6316      2.7369E-25     360.38		    6168.59954   1.29108E-26   1.91378E-05  5 A1    1    5 A2  512    128.664320     3 A1     4 E         0 0 0 0 0 0 A1      0 0 1 0 1 3 E       128.666000    0.001680      6297.2986		6297.29885	D
 6169.0323	4.153E-26	        6169.0337      1.1899E-25     232.18
 6169.4123	5.880E-26	        6169.4135      7.7870E-26     172.37
 6169.5628	1.078E-26	        6169.5619      4.9328E-26     268.47
 6169.7486	8.959E-27
 6169.7721	9.664E-27
 6169.7882	1.053E-26	        	      					    6170.17539   1.17044E-26   1.95179E-04  8 E     1    7 E  1379    280.453726     1 E      0 A2        0 0 0 0 0 0 A1      0 1 2 0 1 0 E       280.463100    0.009374      6450.2513		6450.25055
 6169.8374	2.875E-27	        6169.8379      9.2883E-25     598.42
 6169.8687	3.385E-27	        6169.8665      2.9537E-24     675.43
 6169.9410	4.792E-27
 6170.0062	1.185E-26
 6170.0282	1.595E-26	        	      					    6170.64136   1.65142E-26   1.03507E-03  9 A2    2    8 A1  804    361.022270     3 A2     0 A1        0 0 0 0 0 0 A1      0 1 0 0 2 1 A1      361.032600    0.010330      6531.0608		6531.06040
 6170.1870	1.001E-26
 6170.2409	4.966E-27	        6170.2389      1.6990E-25     424.39		    6170.43875   4.05713E-27   9.15009E-04 10 A2    1    9 A1  864    438.391454     3 A2     2 E         0 0 0 0 0 0 A1      0 1 0 0 2 1 E       438.404100    0.012646      6608.6450		6608.64352	From 294 K
 6170.3569	1.127E-26
 6170.4984	3.082E-26	        6170.4987      2.1005E-26     120.88		    6170.66231   3.38420E-26   1.37619E-04  6 E     3    5 E  1021    184.738658     4 E      5 E         0 0 0 0 0 0 A1      0 1 0 0 2 1 E       184.740400    0.001742      6355.2388		6355.23860
 6170.5849	6.416E-26	        6170.5868      1.8838E-25     234.07
 6170.6018	2.007E-25	        6170.6026      5.2668E-25     225.37		    6170.88227   2.32752E-25   1.58174E-03  7 E     2    6 E  1195    222.574891     2 E      3 A1        0 0 0 0 0 0 A1      0 1 0 0 2 1 E       222.581300    0.006409      6393.1831		6393.18266
 6170.6587	8.922E-27	        6170.6564      1.9775E-25     390.75
 6170.7738	6.609E-26	        	      					    6171.02845   6.39849E-26   4.91636E-04  7 A2    2    6 A1  619    229.398984     3 A2     2 E         0 0 0 0 0 0 A1      0 1 2 0 1 0 E       229.404300    0.005316      6400.1781		6400.17747	D
 6170.7875	3.886E-26
 6170.8422	2.427E-26	        6170.8435      2.0150E-25     314.64
 6170.9620	6.846E-27	        6170.9614      2.0888E-25     415.52		    6171.35800   9.97952E-27   5.14419E-04  9 E     1    8 E  1566    350.139545     1 E      0 A1        0 0 0 0 0 0 A1      1 1 0 0 0 1 E       350.151500    0.011955      6521.1135		6521.11307
 6171.0314	5.152E-27
 6171.2675	3.661E-27
 6171.4447	4.896E-26	        6171.4446      1.5024E-25     237.50		    6172.05196   8.20209E-26   5.18107E-04  7 E     1    6 E  1192    218.482317     1 E      2 E         0 0 0 0 0 0 A1      0 0 1 0 1 3 E       218.489400    0.007083      6389.9341		6389.93367	From 294 K
 6171.4614	2.704E-26
 6171.5997	2.724E-27
 6171.8677	1.158E-25	        6171.8648      6.2684E-26     103.02
 6171.9315	2.053E-26
 6172.1125	5.839E-26	        	      					    6172.58218   7.98241E-26   2.24635E-04  6 E     1    5 E  1009    164.235332     1 E      0 A2        0 0 0 0 0 0 A1      0 0 1 0 1 3 E       164.240500    0.005168      6336.3530		6336.35330
 6172.1867	4.664E-27	        6172.1876      1.4223E-25     415.48		    6172.41217   5.13887E-27   1.76022E-05  6 A1    2    5 A2  524    175.166036     3 A1     1 E         0 0 0 0 0 0 A1      0 1 0 0 2 1 E       175.169400    0.003364      6347.3561		6347.35718
 6172.4181	3.816E-27
 6172.4743	2.567E-27
 6172.7408	1.049E-25	        6172.7414      1.9211E-25     197.49
 6172.8251	5.550E-27
 6172.8819	4.751E-25
 6173.0043	7.000E-27
 6173.1497	6.734E-27
 6173.1680	5.521E-27
 6173.2549	1.082E-26
 6173.4577	5.115E-27
 6173.6049	3.221E-26	        6173.6041      8.7807E-26     228.32		    6173.97280   3.90697E-26   2.65777E-04  7 E     2    6 E  1198    222.574891     2 E      1 E         0 0 0 0 0 0 A1      0 1 2 0 1 0 E       222.581300    0.006409      6396.1862		6396.18618
 6173.7040	1.404E-26	        6173.7037      1.1367E-25     312.69
 6173.8011	1.444E-26	        6173.8018      1.4424E-25     328.97
 6173.8157	3.722E-27
 6173.9412	1.588E-26	        6173.9403      2.6212E-25     367.90		    6174.40343   1.64349E-26   9.12579E-04  9 E     2    8 E  1574    354.219399     2 E      1 E         0 0 0 0 0 0 A1      1 1 0 0 0 1 E       354.230600    0.011201      6528.1718		6528.17032
 6174.1220	6.337E-27
 6174.1954	1.755E-26	        6174.1957      9.2180E-24     636.09
 6174.3684	4.726E-27
 6174.4061	3.512E-26	                                     			    6174.63362   8.55079E-26   2.93101E-04  6 A2    1    5 A1  491    175.166039     3 A2     1 E         0 0 0 0 0 0 A1      0 1 0 0 2 1 E       175.169300    0.003261      6349.5754		6349.57495	D
 6174.5258	1.173E-25	        6174.5264      1.6997E-25     179.34		    6174.69893   1.39428E-25   4.77938E-04  6 A1    2    5 A2  525    175.166036     3 A1     4 E         0 0 0 0 0 0 A1      0 1 0 0 2 1 E       175.169400    0.003364      6349.6952		6349.69490
 6174.5459	8.461E-26	        6174.5474      1.2219E-25     179.08		    6174.74100   6.02676E-26   2.06590E-04  6 A2    1    5 A1  492    175.166039     3 A2     4 E         0 0 0 0 0 0 A1      0 1 0 0 2 1 E       175.169300    0.003261      6349.7152		6349.71485
 6174.5659	1.241E-26
 6174.6062	5.954E-27	        	      					    6174.94400   7.87988E-27   5.36208E-05  7 E     2    6 E  1199    222.574891     2 E      0 A1        0 0 0 0 0 0 A1      0 1 2 0 1 0 E       222.581300    0.006409      6397.1875		6397.18693
 6174.6567	7.890E-26	        6174.6574      1.4237E-25     196.34
 6174.6923	6.940E-27	        	      					    6174.97417   5.18606E-27   3.27860E-05  7 E     1    6 E  1195    218.482317     1 E      3 A1        0 0 0 0 0 0 A1      0 1 0 0 2 1 E       218.489400    0.007083      6393.1817		6393.18266
 6174.8361	9.698E-26	        6174.8388      1.4764E-25     183.17
 6174.8459	9.460E-27
 6174.9634	5.023E-27	        6174.9624      8.5761E-24     727.46
 6175.1095	1.383E-26
 6175.1355	5.916E-27	        6175.1364      6.1896E-25     511.03
 6175.2692	2.815E-25	        6175.2685      9.4123E-25     244.15		    6175.69955   3.09186E-25   1.95512E-03  7 E     1    6 E  1196    218.482317     1 E      2 E         0 0 0 0 0 0 A1      0 1 0 0 2 1 E       218.489400    0.007083      6393.7586		6393.75807
 6175.2815	5.451E-27
 6175.5191	6.135E-27	        6175.5203      9.5644E-26     363.48		    6176.49675   7.08298E-27   1.43991E-04  8 A1    2    7 A2  712    291.354394     3 A1     4 E         0 0 0 0 0 0 A1      0 0 1 0 1 3 E       291.362000    0.007606      6466.8811		6466.87730
 6175.5634	8.755E-27
 6175.6079	3.518E-26	        6175.6072      5.3069E-26     182.46
 6175.8317	4.438E-27	        6175.8317      8.2230E-26     376.86
 6175.8736	3.722E-27	        6175.8745      4.8463E-26     349.52
 6175.9203	6.124E-27
 6175.9470	3.581E-27
 6176.2087	5.076E-25	        6176.2082      1.2916E-24     222.98		    6176.45692   5.69728E-25   3.51620E-03  7 A2    1    6 A1  616    217.118439     0 A2     1 E         0 0 0 0 0 0 A1      0 1 0 0 2 1 E       217.125700    0.007261      6393.3344		6393.33420
 6176.2537	1.160E-26
 6176.8954	3.688E-26	        6176.8947      8.2351E-26     212.86
 6177.0126	3.409E-27
 6177.0309	3.997E-26
 6177.0387	2.447E-26	        6177.0363      1.8934E-23     666.11
 6177.0976	1.307E-26	        6177.0954      9.0632E-26     300.68
 6177.2205	5.207E-26
 6177.4190	5.609E-27
 6177.5399	1.096E-26	        6177.5393      9.7627E-25     498.56
 6177.6744	1.123E-25	        	      					    6177.89468   1.53986E-25   1.43550E-04  4 A1    1    3 A2  336     77.580125     0 A1     1 E         0 0 0 0 0 0 A1      0 0 1 0 1 3 E        77.582600    0.002475      6255.2570		6255.25665
 6177.6982	1.519E-26	        	      					    6178.06471   2.94387E-27   1.86297E-05  7 E     1    6 E  1198    218.482317     1 E      1 E         0 0 0 0 0 0 A1      0 1 2 0 1 0 E       218.489400    0.007083      6396.1876		6396.18618
 6177.7626	1.429E-26	        6177.7613      1.7136E-25     343.14		    6178.19816   1.29993E-26   8.16760E-04  9 A2    2    8 A1  808    361.022270     3 A2     2 E         0 0 0 0 0 0 A1      0 1 0 0 2 1 E       361.032600    0.010330      6538.7952		6538.79433	Different Assignment compared to 294K
 6177.8156	1.064E-26	        6177.8159      1.9986E-25     377.92
 6178.1356	2.128E-26	        	      					    6178.48636   3.52204E-26   1.06900E-04  6 E     2    5 E  1014    168.333168     2 E      1 E         0 0 0 0 0 0 A1      0 0 1 0 1 3 E       168.337600    0.004432      6346.4732		6346.47272
 6178.2187	2.603E-26	        6178.2163      1.7386E-25     297.78
 6178.2740	4.365E-26	        6178.2723      7.4290E-26     191.81
 6178.3128	2.924E-25	        6178.3153      3.1378E-25     156.06
 6178.3234	4.057E-26
 6178.3812	9.315E-27	        6178.3795      1.1409E-25     344.78		    6179.12238   3.08857E-27   8.28868E-04 10 E     3    9 E  1780    447.904652     4 E      3 A1        0 0 0 0 0 0 A1      0 0 1 0 1 3 E       447.916100    0.011448      6626.2973		6626.29730	From 294 K
 6178.5054	5.057E-26	        6178.5045      3.2680E-25     295.22		    6179.03559   5.57272E-26   1.13382E-03  8 A1    2    7 A2  714    291.354394     3 A1     0 A2        0 0 0 0 0 0 A1      0 1 0 0 2 1 A1      291.362000    0.007606      6469.8674		6469.86697
 6178.6012	2.045E-26	        6178.6014      1.0144E-25     274.72
 6178.6611	1.244E-26	        	      					    6179.13080   2.52172E-26   4.21737E-04  8 E     1    7 E  1386    280.453726     1 E      0 A2        0 0 0 0 0 0 A1      1 1 0 0 0 1 E       280.463100    0.009374      6459.1242		6459.12300
 6178.6779	2.845E-25	        6178.6767      4.2944E-25     182.51		    6178.94908   3.16808E-25   9.61708E-04  6 E     2    5 E  1015    168.333168     2 E      3 A2        0 0 0 0 0 0 A1      0 1 0 0 2 1 E       168.337600    0.004432      6347.0155		6347.01522
 6178.6976	6.664E-26	        6178.6974      2.2679E-25     245.52		    6179.03591   7.68138E-26   4.86252E-04  7 E     1    6 E  1199    218.482317     1 E      0 A1        0 0 0 0 0 0 A1      0 1 2 0 1 0 E       218.489400    0.007083      6397.1870		6397.18693
 6179.0654	9.719E-27	        6179.0630      6.7656E-24     657.92
 6179.0762	6.613E-27
 6179.1400	3.110E-26
 6179.1766	5.077E-27	        6179.1758      5.8650E-25     518.71		    6179.55277   6.86231E-27   4.13366E-03 10 E     5    9 E  1823    492.855792     7 E      6 A2        0 0 0 0 0 0 A1      0 1 0 0 2 1 E       492.860500    0.004708      6672.0371		6672.03710	From 294 K
 6179.2735	5.257E-26	        6179.2724      4.5532E-25     317.92		    6179.86913   5.73691E-26   1.16754E-03  8 A2    1    7 A1  681    291.354412     3 A2     4 E         0 0 0 0 0 0 A1      0 0 1 0 1 3 E       291.361800    0.007388      6470.6353		6470.63553
 6179.3205	3.144E-26	        6179.3204      1.6057E-25     276.98		    6179.66563   2.80914E-26   5.05723E-04  8 E     2    7 E  1390    284.540304     2 E      2 E         0 0 0 0 0 0 A1      0 1 2 0 1 0 E       284.548900    0.008596      6463.8694		6463.86945	From 294 K
 6179.3973	1.387E-26	        6179.3969      3.1298E-25     392.14
 6179.6106	2.333E-26
 6179.6972	2.610E-27	        6179.6978      1.4330E-25     461.05		    6179.99922   6.69739E-27   1.09329E-04  8 A1    1    7 A2  710    279.091847     0 A1     1 E         0 0 0 0 0 0 A1      0 1 2 0 1 0 E       279.101400    0.009553      6458.7986		6458.79685
 6179.7735	1.656E-25	        6179.7729      3.0298E-25     197.41		    6179.99518   1.68432E-25   5.78349E-04  6 A2    1    5 A1  494    175.166039     3 A2     2 E         0 0 0 0 0 0 A1      0 1 2 0 1 0 E       175.169300    0.003261      6354.9428		6354.94270
 6179.8722	1.583E-25	        6179.8708      2.2834E-25     178.99		    6180.08991   1.64943E-25   5.66385E-04  6 A1    2    5 A2  527    175.166036     3 A1     2 E         0 0 0 0 0 0 A1      0 1 2 0 1 0 E       175.169400    0.003364      6355.0416		6355.04108
 6179.9107	2.189E-26	        6179.9112      8.3829E-26     254.67
 6179.9483	9.592E-27	        6179.9471      1.9920E-25     385.70
 6179.9820	3.208E-26
 6180.0199	1.596E-25	        6180.0215      3.5412E-25     212.36		    6180.54536   2.53113E-25   7.14131E-04  6 E     1    5 E  1013    164.235332     1 E      2 E         0 0 0 0 0 0 A1      0 0 1 0 1 3 E       164.240500    0.005168      6344.2604		6344.26007
 6180.0983	4.264E-27
 6180.1372	6.102E-27
 6180.2307	1.303E-26
 6180.2855	3.373E-27	        	      					    6180.49099   4.86951E-27   8.85619E-06  5 A2    2    4 A1  433    128.664319     3 A2     1 E         0 0 0 0 0 0 A1      0 1 0 0 2 1 E       128.666100    0.001781      6308.9516		6308.95087
 6180.3026	1.141E-26	        	      					    6181.17982   1.87897E-26   1.28118E-04  7 E     2    6 E  1203    222.574891     2 E      3 A2        0 0 0 0 0 0 A1      0 0 1 0 1 3 E       222.581300    0.006409      6402.8839		6402.88223
 6180.4335	1.967E-26
 6180.5487	2.286E-26	        6180.5460      3.5788E-25     363.80		    6180.56205   3.45434E-26   4.54524E-05  5 E     2    5 E   995    121.823910     2 E      3 A2        0 0 0 0 0 0 A1      0 0 1 0 1 3 E       121.826800    0.002890      6302.3755		6302.37510	D
 6180.7530	5.538E-27
 6180.7985	8.501E-27
 6180.8185	8.459E-27
 6181.1785	9.617E-27	        6181.1759      5.2870E-27     104.22
 6181.1898	7.945E-27
 6181.2630	2.819E-26	        6181.2616      5.7675E-25     384.54		    6181.77306   3.22729E-26   3.00483E-03  9 E     4    8 E  1607    382.817822     5 E      4 E         0 0 0 0 0 0 A1      1 1 0 0 0 1 E       382.824500    0.006678      6564.0875		6564.08710	From 294 K
 6181.3149	4.499E-27
 6181.4395	1.421E-25	        6181.4398      1.2913E-25     143.18		    6181.83314   1.94103E-25   2.90075E-04  5 E     1    4 E   828    117.721553     1 E      0 A1        0 0 0 0 0 0 A1      0 0 1 0 1 3 E       117.725100    0.003547      6299.1646		6299.16397
 6181.5023	1.557E-26
 6181.6887	1.773E-26
 6181.8239	7.913E-26	        6181.8221      1.2114E-25     183.60		    6181.98381   1.23663E-25   2.25015E-04  5 A1    1    4 A2  400    128.664320     3 A1     4 E         0 0 0 0 0 0 A1      0 1 0 0 2 1 E       128.666000    0.001680      6310.4899		6310.48913
 6181.8498	1.065E-25	        6181.8512      1.4667E-25     175.40		    6181.99289   1.20161E-25   2.18643E-04  5 A2    2    4 A1  434    128.664319     3 A2     4 E         0 0 0 0 0 0 A1      0 1 0 0 2 1 E       128.666100    0.001781      6310.5159		6310.51507
 6181.8780	2.594E-26
 6182.0513	7.522E-27
 6182.1258	8.873E-27
 6182.1992	1.649E-26
 6182.2329	2.020E-26	        	      					    6182.58346   1.19403E-26   3.37105E-05  6 E     1    5 E  1014    164.235332     1 E      1 E         0 0 0 0 0 0 A1      0 0 1 0 1 3 E       164.240500    0.005168      6346.4734		6346.47272
 6182.3050	5.164E-26	        6182.3041      2.7370E-25     279.85		    6182.74177   4.92294E-26   8.87149E-04  8 E     2    7 E  1394    284.540304     2 E      2 E         0 0 0 0 0 0 A1      0 1 2 0 1 0 E       284.548900    0.008596      6466.8539		6466.85327
 6182.3533	4.108E-26	        	      					    6182.32857   5.99027E-26   4.79967E-05  4 E     2    4 E   816     83.054654     2 E      3 A1        0 0 0 0 0 0 A1      0 0 1 0 1 3 E        83.056200    0.001546      6265.4095		6265.40920
 6182.5442	1.500E-25	        6182.5452      2.1808E-25     179.60		    6182.86905   1.83652E-25   5.58204E-04  6 E     2    5 E  1018    168.333168     2 E      1 E         0 0 0 0 0 0 A1      0 1 2 0 1 0 E       168.337600    0.004432      6350.8818		6350.88107
 6182.6426	1.264E-26
 6182.7753	1.225E-26	        	      					    6183.04617   9.69025E-27   2.73621E-05  6 E     1    5 E  1015    164.235332     1 E      3 A2        0 0 0 0 0 0 A1      0 1 0 0 2 1 E       164.240500    0.005168      6347.0158		6347.01522
 6183.0556	4.615E-26	        6183.0541      9.1176E-26     203.37		    6183.28012   7.83384E-27   7.17692E-05  7 E     3    6 E  1218    238.959317     4 E      1 E         0 0 0 0 0 0 A1      0 1 0 0 2 1 A1      238.963000    0.003683      6422.0186		6422.02174
 6183.2075	4.677E-26	        	      					    6183.49083   6.25765E-26   1.90238E-04  6 E     2    5 E  1019    168.333168     2 E      0 A2        0 0 0 0 0 0 A1      0 1 2 0 1 0 E       168.337600    0.004432      6351.5451		6351.54434
 6183.2374	2.440E-26	        6183.2399      2.1306E-24     497.02
 6183.3501	1.745E-25	        	      					    6183.52256   1.76004E-25   3.80682E-04  5 E     3    4 E   840    138.247500     4 E      3 A1        0 0 0 0 0 0 A1      0 1 2 0 1 0 E       138.247700    0.000200      6321.5978		6321.59730
 6183.5643	1.485E-25
 6183.5799	4.468E-25	        6183.5781      6.6095E-25     180.94		    6184.08879   4.54258E-25   1.28311E-03  6 E     1    5 E  1016    164.235332     1 E      2 E         0 0 0 0 0 0 A1      0 0 1 0 1 3 E       164.240500    0.005168      6347.8204		6347.81983
 6183.6810	1.175E-26	        6183.6822      7.4572E-26     293.82
 6183.7912	4.654E-26	        6183.7924      1.1903E-25     223.38		    6183.73889   6.81916E-26   4.02271E-05  3 E     2    3 E   635     52.031687     2 E      3 A1        0 0 0 0 0 0 A1      0 0 1 0 1 3 E        52.032200    0.000513      6235.8234		6235.82300	D
 6183.8244	2.245E-26	        	      					    6184.03708   4.28743E-27   1.69557E-04  8 A2    2    7 A1  697    328.218243     6 A2     6 A1        0 0 0 0 0 0 A1      0 1 0 0 2 1 A1      328.220000    0.001757      6512.0444		6512.04702
 6183.9605	8.157E-27	        6183.9632      2.9468E-26     250.15
 6184.1227	5.854E-26	        6184.1216      1.6349E-24     408.66		    6184.50098   3.60712E-26   4.40290E-03  9 A2    3    8 A1  825    397.825481     6 A2     5 E         0 0 0 0 0 0 A1      0 1 0 0 2 1 E       397.829800    0.004319      6581.9525		6581.95100	From 294 K
 6184.2319	1.726E-26	        6184.2314      6.7481E-26     256.27
 6184.2925	1.078E-26	        6184.2909      1.8149E-25     369.44		    6184.63547   1.04622E-26   6.58722E-04  9 A2    2    8 A1  812    361.022270     3 A2     0 A1        0 0 0 0 0 0 A1      0 1 0 0 2 1 A1      361.032600    0.010330      6545.3251		6545.32327
 6184.3709	2.147E-27
 6184.3865	3.066E-27
 6184.4831	1.108E-24	        6184.4822      1.3517E-24     166.00		    6184.70646   1.22852E-24   3.38659E-03  6 A1    1    5 A2  524    162.869701     0 A1     1 E         0 0 0 0 0 0 A1      0 1 0 0 2 1 E       162.875100    0.005399      6347.3582		6347.35718
 6184.5717	6.515E-27	        6184.5701      1.4801E-25     392.66
 6184.6088	1.514E-26	        6184.6090      8.8115E-26     287.11
 6184.7828	1.554E-26	        6184.7810      1.3674E-25     319.15		    6185.36237   1.93839E-26   3.95190E-04  8 A2    1    7 A1  684    291.354412     3 A2     3 A1        0 0 0 0 0 0 A1      0 1 0 0 2 1 A1      291.361800    0.007388      6476.1446		6476.14367
 6184.8305	7.971E-27
 6184.8948	1.521E-26	        	      					    6185.21820   4.71237E-27   2.62581E-04  9 E     2    8 E  1581    354.219399     2 E      1 E         0 0 0 0 0 0 A1      0 1 0 0 2 1 A1      354.230600    0.011201      6539.1254		6539.12526	D
 6184.9408	2.620E-25	        6184.9378      1.5822E-25     111.50		    6185.12647   2.96465E-25   4.77481E-04  5 E     2    4 E   831    121.823910     2 E      3 A2        0 0 0 0 0 0 A1      0 1 0 0 2 1 E       121.826800    0.002890      6306.7676		6306.76710
 6184.9619	1.630E-26
 6184.9845	1.034E-26	        6184.9843      2.4987E-24     575.91		    6185.22691   7.03473E-27   2.12382E-04  8 E     4    7 E  1419    313.185854     5 E      5 E         0 0 0 0 0 0 A1      0 1 0 0 2 1 A1      313.189900    0.004046      6498.1744		6498.17430	D
 6185.1007	6.433E-27
 6185.1417	3.855E-27
 6185.3469	8.787E-27
 6185.4009	2.606E-26
 6185.4552	6.201E-26	        6185.4539      3.3451E-25     281.22		    6186.11924   1.13858E-25   8.79122E-04  7 A2    2    6 A1  624    229.398984     3 A2     4 E         0 0 0 0 0 0 A1      0 0 1 0 1 3 E       229.404300    0.005316      6414.8595		6414.85910
 6185.4927	4.579E-27
 6185.6897	2.715E-26	        6185.6888      6.2874E-26     215.68
 6185.7816	1.179E-26	        6185.7817      2.0193E-26     192.30
 6185.8419	1.144E-26
 6185.8729	7.231E-27
 6185.9662	6.687E-27
 6185.9898	1.601E-26	        6185.9888      5.7687E-25     428.41		    6186.31657   1.91190E-26   3.21374E-03  9 E     5    8 E  1635    415.586196     7 E      6 A2        0 0 0 0 0 0 A1      0 1 0 0 2 1 E       415.587900    0.001704      6601.5777		6601.57680	From 294 K
 6186.0050	2.331E-26	        6186.0045      1.6550E-25     302.51		    6186.56718   2.67043E-26   5.44646E-04  8 A1    2    7 A2  718    291.354394     3 A1     2 E         0 0 0 0 0 0 A1      0 1 0 0 2 1 E       291.362000    0.007606      6477.3670		6477.36570
 6186.0904	2.271E-26	        6186.0893      1.8920E-25     314.91		    6186.65200   2.60574E-26   5.31468E-04  8 A2    1    7 A1  685    291.354412     3 A2     2 E         0 0 0 0 0 0 A1      0 1 0 0 2 1 E       291.361800    0.007388      6477.4522		6477.45187
 6186.1570	1.581E-26	        6186.1592      6.7835E-26     263.48
 6186.1960	6.143E-27
 6186.2140	1.168E-26
 6186.2523	1.953E-26
 6186.3351	8.524E-27
 6186.3494	6.256E-27	        6186.3491      3.9441E-24     650.24
 6186.4025	1.547E-25	        	      					    6186.58924   2.06714E-25   1.54843E-04  3 A2    1    2 A1  244     46.553125     0 A2     1 E         0 0 0 0 0 0 A1      0 0 1 0 1 3 E        46.554600    0.001475      6232.9571		6232.95690
 6186.4591	4.557E-27
 6186.4888	9.660E-27	        6186.4917      8.3938E-26     318.17
 6186.5316	7.844E-27	        6186.5335      6.8997E-26     319.12
 6186.5892	4.322E-27
 6186.6412	4.052E-26	        	      					    6186.96614   4.29753E-26   1.21502E-04  6 E     1    5 E  1018    164.235332     1 E      1 E         0 0 0 0 0 0 A1      0 1 2 0 1 0 E       164.240500    0.005168      6350.8817		6350.88107
 6186.6797	8.477E-26	        6186.6791      6.7564E-25     311.48		    6187.06949   1.00650E-25   2.43771E-03  8 E     3    7 E  1411    300.900726     4 E      3 A1        0 0 0 0 0 0 A1      0 1 0 0 2 1 E       300.906700    0.005974      6487.5864		6487.58580
 6186.7486	1.092E-26	        6186.7505      1.4558E-25     351.35
 6186.8115	4.301E-26	        6186.8112      7.4836E-26     193.52
 6187.0127	7.282E-27	        	      					    6187.23682   7.24314E-27   2.49293E-05  6 A2    1    5 A1  495    175.166039     3 A2     1 E         0 0 0 0 0 0 A1      0 1 2 0 1 0 E       175.169300    0.003261      6362.1820		6362.18147
 6187.0249	1.245E-25	        6187.0230      8.3858E-26     119.96
 6187.0448	1.086E-25	        6187.0438      3.2774E-25     236.20		    6187.71385   8.19828E-26   6.33335E-04  7 A2    2    6 A1  625    229.398984     3 A2     4 E         0 0 0 0 0 0 A1      0 0 1 0 1 3 E       229.404300    0.005316      6416.4491		6416.44860
 6187.1421	7.964E-27
 6187.3043	2.548E-25	        6187.3036      3.3084E-25     170.83		    6187.58793   2.65400E-25   7.50505E-04  6 E     1    5 E  1019    164.235332     1 E      0 A2        0 0 0 0 0 0 A1      0 1 2 0 1 0 E       164.240500    0.005168      6351.5448		6351.54434
 6187.3370	1.400E-26
 6187.4043	8.092E-26	        6187.4045      3.2376E-25     258.06		    6187.68810   9.52884E-26   6.04892E-04  7 E     1    6 E  1205    218.482317     1 E      0 A1        0 0 0 0 0 0 A1      0 1 2 0 1 0 E       218.489400    0.007083      6405.8937		6405.89268
 6187.4557	4.167E-27
 6187.5709	8.224E-26	        6187.5713      5.3299E-26     116.98
 6187.6972	1.437E-25	        6187.6978      5.5658E-25     255.54		    6188.26750   1.47656E-25   1.14088E-03  7 A1    1    6 A2  592    229.398992     3 A1     4 E         0 0 0 0 0 0 A1      0 0 1 0 1 3 E       229.404200    0.005208      6417.1014		6417.10083
 6187.7102	7.435E-26	        	      					    6188.04082   1.27304E-25   2.05226E-04  5 E     2    4 E   833    121.823910     2 E      1 E         0 0 0 0 0 0 A1      0 0 1 0 1 3 E       121.826800    0.002890      6309.5370		6309.53640
 6187.8141	6.724E-27	        6187.8152      1.0348E-24     540.94
 6187.8870	3.025E-26
 6187.9035	1.379E-26	        6187.9030      6.6234E-25     450.69		    6188.23731   1.70232E-26   4.14160E-03  9 E     6    8 E  1666    436.112142     8 E      7 E         0 0 0 0 0 0 A1      0 1 0 0 2 1 E       436.110800   -0.001342      6624.0143		6624.01430	From 294 K
 6187.9206	3.349E-26
 6187.9520	1.613E-26
 6187.9824	4.354E-26
 6188.0574	1.018E-26
 6188.1425	3.974E-25	        6188.1408      4.3641E-25     157.85		    6188.53632   5.16360E-25   7.73341E-04  5 E     1    4 E   830    117.721553     1 E      2 E         0 0 0 0 0 0 A1      0 1 0 0 2 1 E       117.725100    0.003547      6305.8676		6305.86737
 6188.2202	1.362E-25	        6188.2211      5.3025E-25     255.94		    6188.53363   1.37579E-25   9.40320E-04  7 E     2    6 E  1208    222.574891     2 E      1 E         0 0 0 0 0 0 A1      0 1 0 0 2 1 E       222.581300    0.006409      6410.8015		6410.80122
 6188.2657	8.321E-27	        	      					    6188.46046   3.22105E-27   3.76051E-06  4 A1    2    3 A2  343     89.901358     3 A1     1 E         0 0 0 0 0 0 A1      0 1 0 0 2 1 E        89.901800    0.000442      6278.1675		6278.16710
 6188.4425	5.822E-26	        6188.4416      3.4092E-26     109.11
 6188.4721	2.842E-26
 6188.5116	4.119E-27
 6188.5682	2.655E-26
 6188.6048	1.484E-26	        6188.6042      7.8083E-25     457.76		    6188.88575   8.52926E-27   3.15606E-03  9 A1    3    8 A2  833    459.417355     9 A1     8 E         0 0 0 0 0 0 A1      0 1 0 0 2 1 E       459.412400   -0.004955      6648.0172		6648.01720	From 294 K
 6188.6215	4.959E-27
 6188.6764	3.911E-25	        	      					    6188.86552   3.80699E-25   6.94256E-04  5 A1    1    4 A2  402    128.664320     3 A1     2 E         0 0 0 0 0 0 A1      0 1 2 0 1 0 E       128.666000    0.001680      6317.3424		6317.34217
 6188.6857	1.166E-25	        6188.6838      1.6049E-24     353.82		    6189.00001   1.32928E-25   4.01807E-03  8 E     4    7 E  1424    313.185854     5 E      4 E         0 0 0 0 0 0 A1      0 1 0 0 2 1 E       313.189900    0.004046      6501.8756		6501.87510
 6188.6977	3.238E-26
 6188.7207	3.565E-25	        6188.7210      2.6161E-25     126.61		    6188.90829   3.75498E-25   6.84781E-04  5 A2    2    4 A1  435    128.664319     3 A2     2 E         0 0 0 0 0 0 A1      0 1 2 0 1 0 E       128.666100    0.001781      6317.3868		6317.38625
 6188.8751	4.821E-27	        6188.8732      1.7886E-26     252.21
 6188.9236	8.821E-27
 6189.0269	1.194E-26	        6189.0269      8.2205E-24     657.06
 6189.1866	3.383E-27
 6189.2158	5.080E-27	        6189.2157      2.5416E-26     275.39
 6189.2358	2.355E-26	        6189.2338      1.8796E-26     133.12		    6190.06393   3.10588E-26   9.46223E-05  6 E     2    5 E  1023    168.333168     2 E      3 A1        0 0 0 0 0 0 A1      0 0 1 0 1 3 E       168.337600    0.004432      6357.5734		6357.57556
 6189.2965	7.679E-27	        	      					    6189.55466   1.41984E-26   8.80008E-05  7 A2    1    6 A1  621    217.118439     0 A2     1 E         0 0 0 0 0 0 A1      0 1 2 0 1 0 E       217.125700    0.007261      6406.4222		6406.42180
 6189.5614	2.310E-26
 6189.7498	3.838E-27
 6189.7737	1.070E-26
 6189.8715	6.339E-27
 6190.0340	5.366E-26	        6190.0344      2.1691E-25     258.86
 6190.1402	6.921E-26	        6190.1412      4.9199E-26     124.14
 6190.2164	3.448E-26	        6190.2157      2.5116E-25     304.50		    6190.49421   4.43829E-26   9.06359E-04  8 A1    2    7 A2  720    291.354394     3 A1     0 A2        0 0 0 0 0 0 A1      0 1 0 0 2 1 A1      291.362000    0.007606      6481.5784		6481.57820
 6190.2972	1.470E-26	        6190.2979      2.5671E-25     372.27		    6190.48555   1.36855E-26   5.60106E-05  6 E     3    5 E  1035    184.738658     4 E      1 E         0 0 0 0 0 0 A1      0 1 0 0 2 1 A1      184.740400    0.001742      6375.0376		6375.03730	D
 6190.3751	1.896E-26
 6190.3912	2.872E-25	        6190.3901      9.6867E-26     66.36		    6190.73050   3.78120E-25   3.62782E-04  4 E     1    3 E   644     78.948521     1 E      0 A2        0 0 0 0 0 0 A1      0 0 1 0 1 3 E        78.950800    0.002279      6269.3420		6269.34187
 6190.5527	1.524E-26	        6190.5536      1.7620E-24     518.77
 6190.6423	1.143E-26
 6190.7181	2.045E-26	        6190.7153      5.1908E-25     401.26
 6190.8418	2.609E-26	        6190.8413      8.4658E-26     241.82
 6190.9023	8.286E-26	        6190.9028      2.6799E-25     241.57		    6191.28142   8.96338E-26   6.13170E-04  7 E     2    6 E  1212    222.574891     2 E      2 E         0 0 0 0 0 0 A1      0 1 2 0 1 0 E       222.581300    0.006409      6413.4836		6413.48338
 6190.9127	1.737E-26
 6190.9592	3.801E-26
 6190.9700	1.563E-26	        6190.9689      1.0337E-25     297.01		    6191.13520   8.43121E-27   1.26661E-04  7 A1    2    6 A2  606    266.316910     6 A1     6 A2        0 0 0 0 0 0 A1      0 1 0 0 2 1 A1      266.316400   -0.000510      6457.2864		6457.28620
 6191.0268	1.125E-26	        	      					    6191.14950   3.82447E-26   2.95777E-04  7 A2    2    6 A1  626    229.398984     3 A2     0 A1        0 0 0 0 0 0 A1      0 1 0 0 2 1 A1      229.404300    0.005316      6420.4311		6420.43080
 6191.1262	2.077E-25	        6191.1263      2.5166E-24     343.94		    6191.42983   1.28279E-25   5.08525E-03  8 A1    3    7 A2  732    328.218243     6 A1     5 E         0 0 0 0 0 0 A1      0 1 0 0 2 1 E       328.220000    0.001757      6519.3462		6519.34607
 6191.2194	2.664E-25	        6191.2195      1.6065E-25     111.39		    6191.50520   2.55727E-25   4.12719E-04  5 E     2    4 E   835    121.823910     2 E      1 E         0 0 0 0 0 0 A1      0 1 2 0 1 0 E       121.826800    0.002890      6313.0462		6313.04553
 6191.3185	1.752E-26
 6191.3545	2.538E-26	        	      					    6192.08617   6.36799E-26   5.96375E-05  4 A1    1    3 A2  341     77.580125     0 A1     1 E         0 0 0 0 0 0 A1      0 0 1 0 1 3 E        77.582600    0.002475      6268.9371		6268.93745
 6191.5412	3.579E-25	        6191.5412      2.6341E-25     126.83		    6191.78955   4.53443E-25   7.31881E-04  5 E     2    4 E   836    121.823910     2 E      0 A1        0 0 0 0 0 0 A1      0 1 2 0 1 0 E       121.826800    0.002890      6313.3680		6313.36760
 6191.5645	6.146E-27
 6191.5932	2.940E-26
 6191.6714	3.236E-26	        6191.6686      4.0045E-26     167.11
 6191.7759	3.399E-25	        6191.7755      1.9207E-25     106.35		    6191.92165   3.43745E-25   4.77412E-04  4 E     3    3 E   655     99.493359     4 E      3 A1        0 0 0 0 0 0 A1      0 1 2 0 1 0 E        99.492200   -0.001159      6291.2681		6291.26810
 6191.8113	3.288E-25	        6191.8107      2.2807E-25     122.24		    6192.14251   1.15481E-25   1.73154E-04  5 E     1    4 E   833    117.721553     1 E      1 E         0 0 0 0 0 0 A1      0 0 1 0 1 3 E       117.725100    0.003547      6309.5364		6309.53640
 6191.9292	1.887E-26
 6191.9887	2.242E-25	        6191.9886      1.5744E-25     123.20		    6192.53169   4.39580E-25   6.59199E-04  5 E     1    4 E   834    117.721553     1 E      2 E         0 0 0 0 0 0 A1      0 0 1 0 1 3 E       117.725100    0.003547      6309.7138		6309.71383
 6192.1662	2.761E-26	        6192.1654      4.1190E-25     360.06		    6192.38420   2.75025E-26   7.60032E-05  6 A1    1    5 A2  527    162.869701     0 A1     2 E         0 0 0 0 0 0 A1      0 1 2 0 1 0 E       162.875100    0.005399      6355.0413		6355.04108	D
 6192.1928	1.038E-26
 6192.4551	2.543E-26	        6192.4539      1.1066E-25     264.57		    6192.63990   2.51268E-26   2.88080E-04  7 E     4    6 E  1233    251.262468     5 E      5 E         0 0 0 0 0 0 A1      0 1 0 0 2 1 A1      251.264200    0.001732      6443.7193		6443.71915
 6192.5921	2.021E-24	        6192.5916      1.3353E-24     118.47		    6192.79890   2.19365E-24   3.21000E-03  5 A2    1    4 A1  433    116.354416     0 A2     1 E         0 0 0 0 0 0 A1      0 1 0 0 2 1 E       116.358200    0.003784      6308.9503		6308.95087
 6192.6615	2.343E-26
 6192.6772	2.152E-25	        6192.6772      8.6813E-25     258.70		    6192.96974   2.75320E-25   2.53024E-03  7 E     3    6 E  1222    238.959317     4 E      3 A1        0 0 0 0 0 0 A1      0 1 0 0 2 1 E       238.963000    0.003683      6431.6402		6431.63990
 6192.7567	2.577E-25	        6192.7547      1.2704E-25     95.77		    6192.89426   2.97582E-25   3.07609E-04  4 E     2    3 E   646     83.054654     2 E      3 A2        0 0 0 0 0 0 A1      0 1 0 0 2 1 E        83.056200    0.001546      6275.8129		6275.81273
 6192.9587	1.164E-26
 6192.9955	4.013E-26	        	      					    6193.15680   5.83901E-26   7.16566E-05  5 E     1    5 E   998    117.721553     1 E      2 E         0 0 0 0 0 0 A1      0 0 1 0 1 3 E       117.725100    0.003547      6310.7206		6310.72107	D
 6193.0665	5.619E-26	        6193.0669      6.9208E-26     166.74
 6193.1133	8.526E-26	        6193.1132      1.2228E-24     357.01		    6193.40422   1.02899E-25   5.62107E-03  8 E     5    7 E  1450    346.008221     7 E      6 A1        0 0 0 0 0 0 A1      0 1 0 0 2 1 E       346.007300   -0.000921      6539.1206		6539.12070	From 294 K
 6193.1504	1.093E-26
 6193.3379	6.092E-27
 6193.4659	2.665E-26	        	      					    6193.88460   1.87501E-26   1.45138E-04  7 A2    2    6 A1  627    229.398984     3 A2     2 E         0 0 0 0 0 0 A1      0 1 0 0 2 1 E       229.404300    0.005316      6422.8702		6422.86993
 6193.5976	3.691E-26	        6193.5972      1.8842E-25     276.94		    6194.07142   2.49792E-26   1.93367E-04  7 A1    1    6 A2  594    229.398992     3 A1     3 A2        0 0 0 0 0 0 A1      0 1 0 0 2 1 A1      229.404200    0.005208      6423.0018		6423.00152
 6193.7401	1.033E-26
 6193.8511	9.816E-27	        6193.8495      2.7461E-25     408.80
 6193.8917	7.238E-27
 6194.1363	1.113E-25	        6194.1364      4.4854E-25     258.62		    6194.10217   6.74527E-26   6.20128E-04  7 E     3    6 E  1224    238.959317     4 E      4 E         0 0 0 0 0 0 A1      0 1 0 0 2 1 A1      238.963000    0.003683      6433.0993		6433.09937
 6194.1426	4.225E-26	        	      					    6194.76255   6.11086E-26   5.61924E-04  7 E     3    6 E  1226    238.959317     4 E      5 E         0 0 0 0 0 0 A1      0 0 1 0 1 3 E       238.963000    0.003683      6433.1056		6433.10310
 6194.3312	4.164E-27
 6194.3669	8.641E-27
 6194.4016	4.778E-25	        6194.4014      6.0598E-25     169.01		    6194.71717   4.99893E-25   1.72468E-03  6 A1    2    5 A2  531    175.166036     3 A1     2 E         0 0 0 0 0 0 A1      0 1 0 0 2 1 E       175.169400    0.003364      6369.5710		6369.57193
 6194.4501	5.693E-26	        6194.4494      1.4485E-25     222.98		    6194.91146   2.33448E-26   1.80764E-04  7 A1    1    6 A2  595    229.398992     3 A1     2 E         0 0 0 0 0 0 A1      0 1 0 0 2 1 E       229.404200    0.005208      6423.8543		6423.85525
 6194.5113	3.914E-27	        6194.5109      4.1074E-26     332.80
 6194.5674	6.078E-27
 6194.5775	4.385E-27
 6194.7110	7.684E-26
 6194.8013	1.376E-25	        6194.8026      8.1552E-26     110.05
 6194.9213	6.320E-26	        6194.9215      1.1492E-24     375.40		    6195.20798   7.59252E-26   6.00651E-03  8 E     6    7 E  1475    366.567984     8 E      7 E         0 0 0 0 0 0 A1      0 1 0 0 2 1 E       366.563900   -0.004084      6561.4852		6561.48520	From 294 K
 6195.0802	3.755E-25	        6195.0802      6.9100E-25     197.86		    6195.50619   5.26949E-25   1.81849E-03  6 A2    1    5 A1  498    175.166039     3 A2     2 E         0 0 0 0 0 0 A1      0 1 0 0 2 1 E       175.169300    0.003261      6370.2495		6370.24983
 6195.1566	1.414E-26	        6195.1565      1.8766E-26     172.53
 6195.2298	5.465E-27
 6195.3207	3.527E-25	        6195.3216      2.4830E-25     123.39		    6195.60690   4.29857E-25   6.33754E-04  5 E     1    4 E   835    117.721553     1 E      1 E         0 0 0 0 0 0 A1      0 1 2 0 1 0 E       117.725100    0.003547      6313.0458		6313.04553	From 294 K
 6195.5391	6.172E-26	        6195.5391      9.0344E-26     180.13
 6195.6008	3.606E-26	        6195.6006      7.0814E-26     202.90
 6195.6415	6.145E-25	        6195.6431      3.6029E-25     109.21		    6195.89125   3.91147E-25   5.87205E-04  5 E     1    4 E   836    117.721553     1 E      0 A1        0 0 0 0 0 0 A1      0 1 2 0 1 0 E       117.725100    0.003547      6313.3666		6313.36760
 6195.6756	2.626E-26	        6195.6762      1.8602E-26     123.87
 6195.6883	2.171E-26
 6195.7534	3.266E-25	        6195.7536      1.3489E-24     260.52		    6196.01489   4.11893E-25   4.72753E-03  7 E     4    6 E  1236    251.262468     5 E      4 E         0 0 0 0 0 0 A1      0 1 0 0 2 1 E       251.264200    0.001732      6447.0176		6447.01797
 6195.7717	2.987E-26
 6195.7799	2.739E-26
 6195.8132	3.074E-26
 6195.9050	7.016E-27
 6195.9601	1.868E-25	        6195.9606      2.8164E-25     182.42		    6196.18613   2.15983E-25   6.12461E-04  6 E     1    5 E  1025    164.235332     1 E      0 A2        0 0 0 0 0 0 A1      0 1 2 0 1 0 E       164.240500    0.005168      6360.2006		6360.20088
 6196.0059	5.766E-25	        6196.0063      2.3649E-25     81.52		    6196.30458   7.09617E-25   6.82058E-04  4 E     1    3 E   645     78.948521     1 E      2 E         0 0 0 0 0 0 A1      0 1 0 0 2 1 E        78.950800    0.002279      6274.9567		6274.95687
 6196.0622	1.338E-25	        	      					    6196.14257   1.60001E-25   8.80148E-05  3 E     1    3 E   636     47.922529     1 E      2 E         0 0 0 0 0 0 A1      0 0 1 0 1 3 E        47.923800    0.001271      6243.9860		6243.98603
 6196.1307	1.305E-26	        6196.1331      1.3111E-26     150.96		    6196.32587   1.78216E-26   3.25784E-05  5 A1    1    4 A2  403    128.664320     3 A1     1 E         0 0 0 0 0 0 A1      0 1 2 0 1 0 E       128.666000    0.001680      6324.7967		6324.79730
 6196.1839	7.554E-26	        6196.1867      3.9365E-26     100.08
 6196.2951	6.002E-26	        6196.2973      7.4653E-26     167.50
 6196.4165	1.079E-25	        6196.4157      3.6301E-25     244.63
 6196.4506	1.269E-25	        6196.4513      1.9481E-25     183.82		    6197.23713   6.44099E-26   2.22402E-04  6 A2    1    5 A1  499    175.166039     3 A2     4 E         0 0 0 0 0 0 A1      0 0 1 0 1 3 E       175.169300    0.003261      6371.6199		6371.62000
 6196.4660	3.545E-26
 6196.6226	1.337E-25	        6196.6240      4.4927E-25     244.53		    6196.95090   1.48722E-25   1.15234E-03  7 A2    2    6 A1  629    229.398984     3 A2     0 A1        0 0 0 0 0 0 A1      0 1 0 0 2 1 A1      229.404300    0.005316      6426.0269		6426.02665
 6196.6502	7.048E-26
 6196.7323	4.074E-25	        6196.7328      6.1531E-25     182.55		    6197.06402   4.18888E-25   1.27905E-03  6 E     2    5 E  1028    168.333168     2 E      1 E         0 0 0 0 0 0 A1      0 1 0 0 2 1 E       168.337600    0.004432      6365.0699		6365.07046
 6196.8600	8.994E-26	        6196.8586      4.6448E-26     99.38		    6197.08792   1.14845E-25   1.18875E-04  4 E     2    3 E   648     83.054654     2 E      1 E         0 0 0 0 0 0 A1      0 0 1 0 1 3 E        83.056200    0.001546      6279.9162		6279.91663
 6197.0560	8.370E-27
 6197.0737	1.215E-25
 6197.1755	1.468E-26	        6197.1769      8.5609E-26     287.26
 6197.2528	3.608E-26
 6197.3039	7.136E-25	        6197.3047      3.3747E-25     92.55		    6197.46897   7.51020E-25   8.79355E-04  4 A2    1    3 A1  311     89.901358     3 A2     2 E         0 0 0 0 0 0 A1      0 1 2 0 1 0 E        89.901800    0.000442      6287.2057		6287.20575
 6197.3193	6.985E-25	        6197.3217      3.7993E-25     103.40		    6197.48408   7.46939E-25   8.74580E-04  4 A1    2    3 A2  344     89.901358     3 A1     2 E         0 0 0 0 0 0 A1      0 1 2 0 1 0 E        89.901800    0.000442      6287.2211		6287.22115
 6197.3772	5.464E-27
 6197.4285	4.138E-26	        6197.4280      7.3602E-26     195.23
 6197.4865	2.757E-26
 6197.5475	1.673E-26	        	      					    6197.69511   1.79176E-26   3.89323E-05  5 E     3    4 E   849    138.247500     4 E      1 E         0 0 0 0 0 0 A1      0 1 0 0 2 1 A1      138.247700    0.000200      6335.7952		6335.79507
 6197.5637	5.901E-26	        6197.5611      5.8974E-26     150.55
 6197.5746	2.488E-26
 6197.8045	3.977E-27
 6197.8436	6.143E-27	        	      					    6198.12186   6.57178E-27   4.50558E-05  7 E     2    6 E  1217    222.574891     2 E      2 E         0 0 0 0 0 0 A1      0 1 0 0 2 1 A1      222.581300    0.006409      6420.4249		6420.42478
 6197.9198	6.121E-27
 6197.9560	8.853E-27
 6198.0529	1.998E-26	        	      					    6198.85142   3.84062E-26   6.21312E-05  5 E     2    4 E   839    121.823910     2 E      3 A2        0 0 0 0 0 0 A1      0 0 1 0 1 3 E       121.826800    0.002890      6319.8797		6319.87993
 6198.0812	6.467E-25	        6198.0815      3.1093E-24     272.30		    6198.34309   3.93841E-25   5.93043E-03  7 A2    3    6 A1  642    266.316910     6 A2     5 E         0 0 0 0 0 0 A1      0 1 0 0 2 1 E       266.316400   -0.000510      6464.3976		6464.39805
 6198.0812										    6198.34310   3.93839E-25   5.93041E-03  7 A1    2    6 A2  609    266.316910     6 A1     5 E         0 0 0 0 0 0 A1      0 1 0 0 2 1 E       266.316400   -0.000510      6464.3976		6464.39805
 6198.1585	8.280E-27	        6198.1573      2.8197E-25     424.03		    6198.55264   6.02772E-27   1.62748E-03 10 E     3    9 E  1799    447.904652     4 E      5 E         0 0 0 0 0 0 A1      0 1 0 0 2 1 E       447.916100    0.011448      6646.0746		6646.07403
 6198.2024	1.625E-26
 6198.3027	1.501E-26
 6198.3266	1.096E-26
 6198.4057	5.059E-27
 6198.5188	1.290E-25	        6198.5190      1.9583E-25     182.95		    6198.84393   1.97619E-25   6.82716E-04  6 A1    2    5 A2  533    175.166036     3 A1     0 A2        0 0 0 0 0 0 A1      0 1 0 0 2 1 A1      175.169400    0.003364      6373.6882		6373.68843
 6198.6124	3.918E-27	        	      					    6198.84407   2.99568E-27   6.51157E-06  5 E     3    4 E   852    138.247500     4 E      2 E         0 0 0 0 0 0 A1      0 1 0 0 2 1 A1      138.247700    0.000200      6336.8601		6336.86250
 6198.6869	4.068E-27	        6198.6876      5.8531E-25     535.72
 6198.7284	2.060E-26	        	      					    6198.94810   2.77319E-26   7.67997E-05  6 A1    1    5 A2  528    162.869701     0 A1     1 E         0 0 0 0 0 0 A1      0 1 2 0 1 0 E       162.875100    0.005399      6361.6035		6361.60350
 6198.7376	3.560E-27	        	      					    6198.89355   2.59986E-27   1.74623E-05  6 A1    3    5 A2  546    212.131419     6 A1     4 E         0 0 0 0 0 0 A1      1 1 0 0 0 1 E       212.128900   -0.002519      6410.8665		6410.86662
 6198.7376										    6198.89269   2.60426E-27   1.74919E-05  6 A2    2    5 A1  512    212.131419     6 A2     4 E         0 0 0 0 0 0 A1      1 1 0 0 0 1 E       212.128900   -0.002519      6410.8665		6410.86662
 6198.7743	7.607E-26	        6198.7757      1.5034E-25     203.39
 6198.9340	3.000E-27
 6198.9649	5.040E-27
 6198.9895	4.657E-25	        6198.9908      1.3327E-25     53.62		    6199.29043   5.86476E-25   4.52118E-04  3 E     1    2 E   462     47.922529     1 E      0 A1        0 0 0 0 0 0 A1      0 0 1 0 1 3 E        47.923800    0.001271      6246.9133		6246.91343
 6199.0668	4.159E-26	        6199.0673      2.3407E-24     462.97
 6199.1802	6.502E-27
 6199.4032	5.220E-26	        6199.4053      4.8617E-26     145.08
 6199.4404	1.825E-26	        6199.4380      6.5507E-26     249.65		    6199.66181   2.01484E-26   1.38205E-04  7 E     2    6 E  1218    222.574891     2 E      1 E         0 0 0 0 0 0 A1      0 1 0 0 2 1 A1      222.581300    0.006409      6422.0217		6422.02174
 6199.6362	7.959E-27
 6199.7363	9.439E-26	        	      					    6200.00399   1.14668E-25   3.50465E-04  6 E     2    5 E  1030    168.333168     2 E      2 E         0 0 0 0 0 0 A1      0 1 2 0 1 0 E       168.337600    0.004432      6368.0739		6368.07428
 6199.8669	1.395E-24	        6199.8686      7.5680E-25     103.19		    6200.11659   1.49079E-24   1.54462E-03  4 E     2    3 E   651     83.054654     2 E      1 E         0 0 0 0 0 0 A1      0 0 1 0 1 3 E        83.056200    0.001546      6282.9231		6282.92334
 6199.9247	8.430E-25	        6199.9251      1.4669E-24     193.53		    6200.16547   9.56475E-25   3.92682E-03  6 E     3    5 E  1039    184.738658     4 E      3 A2        0 0 0 0 0 0 A1      0 1 0 0 2 1 E       184.740400    0.001742      6384.6651		6384.66573
 6199.9867	7.628E-26	        	      					    6200.67682   1.46062E-25   1.09909E-04  3 A2    1    2 A1  247     46.553125     0 A2     1 E         0 0 0 0 0 0 A1      0 0 1 0 1 3 E        46.554600    0.001475      6246.5413		6246.54180
 6200.0514	2.595E-25	        6200.0519      1.7509E-24     298.56		    6200.30643   3.23941E-25   6.72459E-03  7 E     5    6 E  1261    284.132985     7 E      6 A2        0 0 0 0 0 0 A1      0 1 0 0 2 1 E       284.129700   -0.003285      6484.1811		6484.18110	From 294 K
 6200.2576	9.079E-27	        6200.2592      3.8766E-25     441.57		    6200.63096   8.91008E-27   2.02923E-03 10 A1    2    9 A2  912    438.391389     3 A1     4 E         0 0 0 0 0 0 A1      0 1 0 0 2 1 E       438.404800    0.013411      6638.6624		6638.66357	From 294 K
 6200.3084	5.098E-25	        6200.3106      2.2545E-25     87.35		    6200.93901   5.19465E-25   5.00038E-04  4 E     1    3 E   647     78.948521     1 E      2 E         0 0 0 0 0 0 A1      0 0 1 0 1 3 E        78.950800    0.002279      6279.2592		6279.25975
 6200.4441	1.015E-26	        	      					    6200.63238   7.08967E-27   1.14758E-05  5 E     2    4 E   841    121.823910     2 E      0 A1        0 0 0 0 0 0 A1      0 1 2 0 1 0 E       121.826800    0.002890      6322.2709		6322.27156
 6200.5387	2.866E-26
 6200.5839	3.018E-24	        6200.5850      1.2665E-24     83.29		    6200.77967   3.18737E-24   2.99343E-03  4 A1    1    3 A2  343     77.580125     0 A1     1 E         0 0 0 0 0 0 A1      0 1 0 0 2 1 E        77.582600    0.002475      6278.1665		6278.16710
 6200.6053	1.799E-26
 6200.6962	1.242E-26
 6200.7188	1.837E-26	        6200.7184      4.8084E-26     225.17
 6200.7451	2.965E-26
 6200.7881	1.407E-26
 6200.8018	2.702E-26
 6200.8207	5.650E-27
 6200.8855	1.591E-26
 6200.9633	1.551E-25	        6200.9643      5.4730E-26     69.86
 6200.9922	9.820E-27
 6201.0274	2.374E-26	        6201.0275      1.0961E-26     90.69		    6201.21619   2.56152E-26   3.75851E-05  5 A2    1    4 A1  435    116.354416     0 A2     2 E         0 0 0 0 0 0 A1      0 1 2 0 1 0 E       116.358200    0.003784      6317.3856		6317.38625
 6201.3698	7.500E-27
 6201.4530	6.960E-27
 6201.4735	7.633E-27
 6201.5024	1.306E-26
 6201.5379	2.087E-27
 6201.6329	1.053E-25	        6201.6333      1.3464E-25     169.64		    6201.82067   1.37419E-25   5.64475E-04  6 E     3    5 E  1041    184.738658     4 E      4 E         0 0 0 0 0 0 A1      0 1 0 0 2 1 A1      184.740400    0.001742      6386.3733		6386.37384
 6201.6488	1.619E-26
 6201.7183	1.192E-26
 6201.7417	1.818E-26
 6201.7842	1.862E-26
 6201.8070	2.147E-25
 6201.8751	4.229E-26
 6201.9344	7.336E-27
 6202.0148	5.380E-27
 6202.1594	1.615E-26
 6202.1743	3.155E-27
 6202.2216	3.206E-27
 6202.2532	2.342E-27
 6202.3011	5.102E-27
 6202.3519	2.487E-27
 6202.3756	1.381E-26
 6202.4694	1.238E-26
 6202.4793	1.040E-25
 6202.6658	1.044E-24	        						    6202.88415   1.19918E-24   2.19678E-03  5 A2    2    4 A1  437    128.664319     3 A2     0 A1        0 0 0 0 0 0 A1      0 1 0 0 2 1 A1      128.666100    0.001781      6331.3319		6331.33223
 6202.7013	7.355E-27
 6202.8118	9.125E-25	                                      			    6203.03954   1.10395E-24   5.66162E-03  6 E     4    5 E  1050    197.057625     5 E      4 E         0 0 0 0 0 0 A1      0 1 0 0 2 1 E       197.057500   -0.000125      6399.8693		6399.86950
 6202.9528	1.230E-26
 6203.1916	1.004E-26
 6203.2313	9.648E-26
 6203.2457	9.377E-27
 6203.3662	1.143E-24	                                      			    6203.61754   1.37886E-24   2.52654E-03  5 A1    1    4 A2  404    128.664320     3 A1     2 E         0 0 0 0 0 0 A1      0 1 0 0 2 1 E       128.666000    0.001680      6332.0322		6332.03280
 6203.4252	5.045E-26
 6203.4739	1.418E-26
 6203.5485	1.475E-24	                                      			    6203.77931   1.56988E-24   1.51256E-03  4 E     1    3 E   650     78.948521     1 E      0 A2        0 0 0 0 0 0 A1      0 1 0 0 2 1 E        78.950800    0.002279      6282.4993		6282.49943
 6203.5926	1.790E-26
 6203.6099	6.824E-27
 6203.6277	1.243E-26
 6203.6546	4.031E-26
 6203.6617	3.721E-26
 6203.6927	1.022E-26
 6203.7401	4.941E-25	                                      			    6203.97938   5.69916E-25   4.40016E-04  3 E     1    2 E   463     47.922529     1 E      2 E         0 0 0 0 0 0 A1      0 1 0 0 2 1 E        47.923800    0.001271      6251.6639		6251.66407
 6203.8320	3.678E-27
 6203.8718	7.750E-27
 6203.9730	3.917E-26	        						    6204.22199   1.88181E-26   1.81335E-05  4 E     1    3 E   651     78.948521     1 E      1 E         0 0 0 0 0 0 A1      0 0 1 0 1 3 E        78.950800    0.002279      6282.9238		6282.92334
 6204.0252	3.159E-25	        6204.0252      4.8730E-25     183.84		    6204.56414   3.35252E-25   1.16033E-03  6 A2    1    5 A1  503    175.166039     3 A2     2 E         0 0 0 0 0 0 A1      0 0 1 0 1 3 E       175.169300    0.003261      6379.1945		6379.19475
 6204.0649	2.881E-26
 6204.0890	2.565E-25
 6204.1437	3.218E-25	        6204.1442      4.5590E-25     177.23		    6204.66100   3.44643E-25   1.19288E-03  6 A1    2    5 A2  536    175.166036     3 A1     2 E         0 0 0 0 0 0 A1      0 0 1 0 1 3 E       175.169400    0.003364      6379.3131		6379.31385
 6204.1893	4.402E-27
 6204.2096	5.912E-27	        6204.2090      9.8240E-25     547.47
 6204.4963	2.229E-27
 6204.5463	3.364E-25	        6204.5458      4.5050E-25     172.85		    6204.73408   3.95952E-25   5.96116E-04  5 E     1    4 E   841    117.721553     1 E      0 A1        0 0 0 0 0 0 A1      0 1 2 0 1 0 E       117.725100    0.003547      6322.2714		6322.27156
 6204.5815	1.615E-26
 6204.5969	5.080E-27	        6204.5944      3.1380E-26     291.65
 6204.6648	6.783E-25	        6204.6648      4.8240E-25     123.68		    6204.99489   1.04313E-24   1.69085E-03  5 E     2    4 E   843    121.823910     2 E      1 E         0 0 0 0 0 0 A1      0 1 0 0 2 1 E       121.826800    0.002890      6326.4916		6326.49188
 6204.7064	2.051E-27
 6204.8741	1.555E-26	        6204.8747      3.3990E-25     389.85		    6205.00358   1.25229E-26   1.74662E-05  4 E     3    3 E   662     99.493359     4 E      1 E         0 0 0 0 0 0 A1      0 1 0 0 2 1 A1       99.492200   -0.001159      6304.3663		6304.36670	D
 6204.9568	2.690E-27
 6205.0566	1.861E-24	        6205.0570      4.2540E-24     214.40		    6205.28563   1.06123E-24   7.14263E-03  6 A2    2    5 A1  514    212.131419     6 A2     5 E         0 0 0 0 0 0 A1      0 1 0 0 2 1 E       212.128900   -0.002519      6417.1855		6417.18545
 6205.1088	2.396E-26	                                      			    6205.27941   2.85111E-26   3.34673E-05  4 A2    1    3 A1  312     89.901358     3 A2     1 E         0 0 0 0 0 0 A1      0 1 2 0 1 0 E        89.901800    0.000442      6295.0106		6295.01093
 6205.1298	4.539E-25	        6205.1305      4.0260E-25     140.84
 6205.1852	5.257E-27
 6205.3174	2.387E-26
 6205.3305	2.136E-26	        6205.3296      2.3380E-26     157.18
 6205.3781	3.301E-27
 6205.4110	9.146E-27
 6205.4210	9.850E-27	        6205.4211      1.4760E-25     360.51
 6205.4648	3.164E-27
 6205.5404	4.337E-27
 6205.5594	1.340E-25	        6205.5575      1.1380E-25     137.46
 6205.5878	2.956E-25	                                      			    6205.76667   3.56565E-25   2.96581E-04  3 E     2    2 E   465     52.031687     2 E      1 E         0 0 0 0 0 0 A1      0 0 1 0 1 3 E        52.032200    0.000513      6257.6200		6257.61998
 6205.6123	1.098E-26	        6205.6109      2.6690E-25     398.10
 6205.6810	2.448E-24	        6205.6826      1.0230E-24     82.36		    6205.82967   1.29579E-24   1.21918E-03  3 A2    2    2 A1  250     58.883437     3 A2     2 E         0 0 0 0 0 0 A1      0 1 2 0 1 0 E        58.882900   -0.000537      6264.5639		6264.56517
 6205.6810										    6205.82649   1.29730E-24   1.22060E-03  3 A1    1    2 A2  217     58.883437     3 A1     2 E         0 0 0 0 0 0 A1      0 1 2 0 1 0 E        58.882900   -0.000537      6264.5639		6264.56390
 6205.6902	3.133E-25	                                      			    6205.93005   4.79930E-25   8.80050E-04  5 A2    2    4 A1  439    128.664319     3 A2     0 A1        0 0 0 0 0 0 A1      0 1 0 0 2 1 A1      128.666100    0.001781      6334.3563		6334.35645
 6205.7287	1.408E-26
 6205.7703	6.717E-27	        6205.7693      8.6760E-26     348.97
 6205.7860	1.147E-26
 6205.8231	4.369E-26
 6205.8420	7.734E-27	        6205.8443      6.3100E-26     313.27
 6205.9490	1.029E-26	        6205.9492      2.1440E-25     386.13		    6206.26964   1.49467E-26   7.23406E-04  8 E     5    8 E  1598    346.008221     7 E      8 E         0 0 0 0 0 0 A1      0 1 0 0 2 1 E       346.007300   -0.000921      6551.9563		6551.95640
 6205.9974	5.526E-26	        6205.9993      8.0100E-26     179.01
 6206.0244	7.986E-27	        6206.0216      2.8250E-26     248.33
 6206.0665	1.651E-26	        6206.0662      6.9090E-25     440.32
 6206.3302	1.079E-25	        6206.3315      1.1380E-25     154.30		    6207.02224   7.51239E-26   1.37804E-04  5 A2    2    4 A1  440    128.664319     3 A2     4 E         0 0 0 0 0 0 A1      0 0 1 0 1 3 E       128.666100    0.001781      6334.9963		6334.99633
 6206.3728	1.845E-26
 6206.4291	1.474E-25	        6206.4303      1.5140E-25     152.24		    6207.05700   9.18931E-26   1.68566E-04  5 A1    1    4 A2  407    128.664320     3 A1     4 E         0 0 0 0 0 0 A1      0 0 1 0 1 3 E       128.666000    0.001680      6335.0951		6335.09483
 6206.4765	1.643E-26	        6206.4761      5.4100E-25     421.69		    6206.86261   1.34760E-26   2.29515E-03 10 E     1    9 E  1788    427.528533     1 E      2 E         0 0 0 0 0 0 A1      0 1 0 0 2 1 E       427.543400    0.014867      6634.0199		6634.01928	From 294 K
 6206.5897	1.002E-26
 6206.6520	2.093E-26
 6206.6992	3.706E-26	        6206.7016      1.8550E-25     275.31		    6207.01146   9.70903E-27   2.69578E-05  6 A1    1    5 A2  531    162.869701     0 A1     2 E         0 0 0 0 0 0 A1      0 1 0 0 2 1 E       162.875100    0.005399      6369.5743		6369.57193
 6206.7295	2.728E-26	                                      			    6207.52553   2.89948E-26   3.01135E-05  4 E     2    3 E   654     83.054654     2 E      3 A1        0 0 0 0 0 0 A1      0 0 1 0 1 3 E        83.056200    0.001546      6289.7857		6289.78607
 6206.9434	3.900E-26	        6206.9448      1.1430E-25     233.71
 6207.0627	2.295E-25	        6207.0639      6.2020E-26     48.48		    6207.01119   3.37703E-25   1.32072E-04  2 E     2    3 E   635     28.760049     2 E      3 A1        0 0 0 0 0 0 A1      0 0 1 0 1 3 E        28.759900   -0.000149      6235.8226		6235.82300
 6207.0807	1.320E-26	        6207.0805      2.9920E-25     392.67		    6207.40836   1.78658E-26   1.34505E-03  9 E     3    8 E  1618    370.552905     4 E      5 E         0 0 0 0 0 0 A1      0 1 0 0 2 1 E       370.561500    0.008595      6577.6422		6577.64187
 6207.1141	4.313E-27	        6207.1158      2.5540E-25     467.29		    6207.43398   7.97739E-27   1.20799E-03  9 E     5    9 E  1777    415.586196     7 E      8 E         0 0 0 0 0 0 A1      0 1 0 0 2 1 E       415.587900    0.001704      6622.7020		6622.70265	From 294 K
 6207.1824	6.256E-26	        6207.1847      3.0870E-26     95.27
 6207.2127	2.076E-24	        6207.2130      1.8270E-24     140.23		    6207.42797   2.38921E-24   5.20772E-03  5 E     3    4 E   855    138.247500     4 E      3 A1        0 0 0 0 0 0 A1      0 1 0 0 2 1 E       138.247700    0.000200      6345.4604		6345.46180
 6207.2739	6.079E-25	        6207.2737      1.1920E-25     23.56		    6207.54960   7.22920E-25   6.12780E-04  2 E     1    1 E   277     24.648618     1 E      0 A2        0 0 0 0 0 0 A1      0 0 1 0 1 3 E        24.649100    0.000482      6231.9230		6231.92300
 6207.3017	3.100E-25	        6207.3041      2.3770E-25     129.52
 6207.3714	3.839E-26	                                      			    6207.57398   6.49179E-26   5.40283E-05  3 E     2    2 E   466     52.031687     2 E      0 A1        0 0 0 0 0 0 A1      0 1 0 0 2 1 E        52.032200    0.000513      6259.4036		6259.40362
 6207.3973	1.258E-25	        6207.3974      5.6740E-26     88.29		    6207.36374   8.97499E-26   6.70869E-05  4 A1    2    5 A2  512     89.901358     3 A1     4 E         0 0 0 0 0 0 A1      0 0 1 0 1 3 E        89.901800    0.000442      6297.2991		6297.29885
 6207.6541	2.320E-26	        6207.6545      8.1970E-25     427.16		    6208.01373   2.27327E-26   4.16574E-03 10 A1    1    9 A2  909    426.171375     0 A1     1 E         0 0 0 0 0 0 A1      0 1 0 0 2 1 E       426.186400    0.015025      6633.8405		6633.84045	From 294 K
 6207.8434	1.521E-26	        6207.8434      4.5840E-25     414.81
 6207.8762	2.843E-26
 6207.9191	7.018E-27
 6207.9839	4.348E-26	                                      			    6208.17140   4.98768E-26   7.33482E-05  5 A2    1    4 A1  436    116.354416     0 A2     1 E         0 0 0 0 0 0 A1      0 1 2 0 1 0 E       116.358200    0.003784      6324.3421		6324.34215
 6208.0000	7.520E-27	        6207.9986      1.1450E-25     361.75		    6208.55799   3.59219E-27   3.37363E-04  9 E     4    8 E  1630    382.817822     5 E      6 A2        0 0 0 0 0 0 A1      0 1 2 0 1 0 E       382.824500    0.006678      6590.8245		6590.82370	From 294 K
 6208.1267	2.181E-24	        6208.1273      6.2150E-25     52.61		    6208.36597   2.37462E-24   1.97680E-03  3 E     2    2 E   467     52.031687     2 E      1 E         0 0 0 0 0 0 A1      0 0 1 0 1 3 E        52.032200    0.000513      6260.1589		6260.15890
 6208.3333	2.242E-26	        6208.3358      1.5250E-26     120.21
 6208.3541	1.039E-25
 6208.4934	3.438E-24	        6208.4937      8.9010E-25     45.15		    6208.68049   3.59666E-24   2.71343E-03  3 A2    1    2 A1  249     46.553125     0 A2     1 E         0 0 0 0 0 0 A1      0 1 0 0 2 1 E        46.554600    0.001475      6255.0480		6255.04815
 6208.6024	4.041E-26
 6208.6436	2.435E-25	                                      			    6209.01226   1.72299E-25   1.42561E-04  2 A1    1    1 A2  155     23.278457     0 A1     1 E         0 0 0 0 0 0 A1      0 0 1 0 1 3 E        23.279200    0.000743      6231.9228		6231.92050
 6208.6651	5.681E-25	        6208.6661      1.7810E-25     60.02		    6208.86956   6.19092E-25   3.33636E-04  3 A2    1    3 A1  303     46.553125     0 A2     1 E         0 0 0 0 0 0 A1      0 0 1 0 1 3 E        46.554600    0.001475      6255.2197		6255.21970
 6208.6977	3.879E-26
 6208.7119	1.129E-25	        6208.7125      1.1780E-25     153.46
 6208.7460	3.204E-26
 6208.9022	5.138E-27	                                      			    6209.22951   6.26530E-27   3.90792E-05  7 A2    1    6 A1  629    217.118439     0 A2     0 A1        0 0 0 0 0 0 A1      0 1 0 0 2 1 A1      217.125700    0.007261      6426.0279		6426.02665
 6208.9969	9.973E-27	                                      			    6209.15789   1.36900E-26   1.42257E-05  4 E     2    3 E   656     83.054654     2 E      0 A2        0 0 0 0 0 0 A1      0 1 2 0 1 0 E        83.056200    0.001546      6292.0531		6292.05443
 6209.0252	8.555E-27	                                      			    6209.21273   4.37359E-27   8.02836E-06  5 A2    2    4 A1  441    128.664319     3 A2     2 E         0 0 0 0 0 0 A1      0 1 0 0 2 1 E       128.666100    0.001781      6337.6913		6337.69197
 6209.0939	9.436E-26
 6209.1107	2.019E-26	                                      			    6209.29720   3.38787E-27   6.21911E-06  5 A1    1    4 A2  408    128.664320     3 A1     2 E         0 0 0 0 0 0 A1      0 1 0 0 2 1 E       128.666000    0.001680      6337.7767		6337.77717
 6209.2010	3.185E-27
 6209.2324	7.457E-27
 6209.2913	2.203E-26	        6209.2916      4.1430E-25     378.16		    6209.62421   2.90665E-26   1.70302E-03  9 A1    1    8 A2  788    361.022306     3 A1     4 E         0 0 0 0 0 0 A1      1 1 0 0 0 1 E       361.032200    0.009894      6570.3235		6570.32403	From 294 K
 6209.3193	1.859E-26	        6209.3201      4.2510E-25     393.36		    6209.59595   2.93068E-26   1.71708E-03  9 A2    2    8 A1  821    361.022270     3 A2     4 E         0 0 0 0 0 0 A1      1 1 0 0 0 1 E       361.032600    0.010330      6570.3519		6570.35195	From 294 K
 6209.6280	2.305E-26	                                      			    6209.99494   2.94702E-26   1.03701E-03  8 A2    2    8 A1  807    328.218243     6 A2     5 E         0 0 0 0 0 0 A1      0 1 2 0 1 0 E       328.220000    0.001757      6537.8480		6537.84800
 6209.6386	3.664E-26	                                      			    6209.80329   1.74232E-26   1.64107E-05  4 A1    1    3 A2  344     77.580125     0 A1     2 E         0 0 0 0 0 0 A1      0 1 2 0 1 0 E        77.582600    0.002475      6287.2212		6287.22115
 6209.6646	6.116E-25	        6209.6616      2.1530E-25     69.03		    6209.84370   7.90311E-25   3.92448E-04  2 A1    1    2 A2  211     23.278457     0 A1     1 E         0 0 0 0 0 0 A1      0 0 1 0 1 3 E        23.279200    0.000743      6232.9438		6232.94380
 6209.6852	1.205E-25	        6209.6858      6.6700E-25     283.12		    6209.91235   7.45109E-26   9.76017E-04  7 A1    2    7 A2  716    266.316910     6 A1     7 E         0 0 0 0 0 0 A1      0 1 0 0 2 1 E       266.316400   -0.000510      6476.0016		6476.00185
 6209.6852										    6209.91222   7.44242E-26   9.74880E-04  7 A2    3    7 A1  683    266.316910     6 A2     7 E         0 0 0 0 0 0 A1      0 1 0 0 2 1 E       266.316400   -0.000510      6476.0016		6476.00185
 6209.6963	1.663E-25	                                      			    6209.87507   1.83673E-25   1.42078E-04  3 E     1    2 E   465     47.922529     1 E      1 E         0 0 0 0 0 0 A1      0 0 1 0 1 3 E        47.923800    0.001271      6257.6201		6257.61998
 6209.8397	3.205E-26
 6209.9239	2.199E-24	        6209.9243      2.3480E-24     155.25		    6210.11998   2.58659E-24   7.04411E-03  5 E     4    4 E   862    150.580059     5 E      4 E         0 0 0 0 0 0 A1      0 1 0 0 2 1 E       150.578300   -0.001759      6360.5022		6360.50220
 6210.0609	1.156E-26
 6210.0701	1.206E-26	        6210.0689      5.6400E-26     270.03
 6210.1119	5.628E-27
 6210.1420	9.994E-27
 6210.2134	1.732E-26
 6210.2540	8.207E-27
 6210.3178	5.616E-25	        6210.3190      2.8340E-25     97.01
 6210.5123	1.671E-26	        6210.5122      2.1620E-25     349.10
 6210.5738	9.738E-27	                                      			    6211.01076   4.86997E-27   1.71423E-04  8 A2    2    8 A1  808    328.218243     6 A2     2 E         0 0 0 0 0 0 A1      0 1 0 0 2 1 E       328.220000    0.001757      6538.7938		6538.79433	Different Assignment compared to 294K
 6210.6312	1.261E-26
 6210.7438	2.022E-24	        6210.7446      1.2340E-24     111.79		    6210.91938   2.23874E-24   2.63269E-03  4 A1    2    3 A2  346     89.901358     3 A1     0 A2        0 0 0 0 0 0 A1      0 1 0 0 2 1 A1       89.901800    0.000442      6300.6456		6300.64580
 6210.9039	3.104E-26
 6211.2237	1.214E-26
 6211.2653	2.671E-24	        6211.2654      1.2300E-24     89.90		    6211.49038   3.06289E-24   3.60253E-03  4 A2    1    3 A1  313     89.901358     3 A2     2 E         0 0 0 0 0 0 A1      0 1 0 0 2 1 E        89.901800    0.000442      6301.1671		6301.16730
 6211.3965	8.764E-27
 6211.4523	1.185E-25
 6211.4797	2.324E-24	        6211.4798      6.5920E-25     52.25		    6211.68238   2.40727E-24   1.86320E-03  3 E     1    2 E   466     47.922529     1 E      0 A1        0 0 0 0 0 0 A1      0 1 0 0 2 1 E        47.923800    0.001271      6259.4035		6259.40362
 6211.5631	5.401E-27	        6211.5646      7.5350E-26     354.96
 6211.5855	2.150E-26
 6211.6637	1.380E-25	        6211.6644      2.8890E-26     28.64
 6211.7299	6.282E-26	        6211.7309      2.6120E-25     260.89		    6211.98233   7.24108E-26   7.24004E-04  7 E     4    7 E  1389    251.262468     5 E      4 E         0 0 0 0 0 0 A1      0 1 2 0 1 0 E       251.264200    0.001732      6462.9941		6462.99435
 6211.7442	5.113E-26
 6211.7981	2.811E-26
 6211.8190	8.196E-27	        6211.8208      1.7310E-26     208.25
 6211.9219	1.378E-25	        6211.9223      4.8000E-26     68.21
 6211.9562	6.800E-27	        6211.9570      2.9610E-25     443.40		    6212.47181   7.62163E-27   2.09791E-03 10 E     4   10 E  1927    460.147193     5 E      4 E         0 0 0 0 0 0 A1      0 1 0 0 2 1 E       460.156800    0.009607      6672.1130		6672.11390	From 294 K
 6211.9962	2.978E-26
 6212.1460	8.446E-26
 6212.2086	4.336E-26
 6212.2228	2.167E-26	        6212.2243      1.5260E-25     301.83
 6212.2310	1.157E-26
 6212.2481	1.042E-26	        6212.2456      7.3750E-26     302.23		    6212.44175   9.46828E-27   2.88373E-04  8 E     4    7 E  1441    313.185854     5 E      6 A2        0 0 0 0 0 0 A1      1 1 0 0 0 1 E       313.189900    0.004046      6525.4380		6525.43775
 6212.3394	2.048E-25
 6212.3579	7.015E-27	                                      			    6212.68327   7.94029E-27   2.79649E-04  8 A1    3    8 A2  776    328.218243     6 A1     5 E         0 0 0 0 0 0 A1      0 1 2 0 1 0 E       328.220000    0.001757      6540.5779		6540.57527
 6212.4806	1.704E-25	        6212.4809      3.6600E-25     209.85		    6212.67735   1.88910E-25   8.22350E-04  6 E     4    6 E  1207    197.057625     5 E      4 E         0 0 0 0 0 0 A1      0 1 0 0 2 1 E       197.057500   -0.000125      6409.5381		6409.53810	From 294 K
 6212.5014	4.271E-26
 6212.5926	3.011E-25	        6212.5925      7.0590E-26     37.44
 6212.6826	6.140E-26
 6212.6927	5.401E-25	        6212.6921      4.7270E-25     139.80		    6213.26398   5.31430E-25   9.76791E-04  5 A1    1    4 A2  410    128.664320     3 A1     2 E         0 0 0 0 0 0 A1      0 0 1 0 1 3 E       128.666000    0.001680      6341.3587		6341.35890
 6212.7284	5.434E-25	        6212.7273      5.2870E-25     148.03		    6213.29405   5.38658E-25   9.90085E-04  5 A2    2    4 A1  443    128.664319     3 A2     2 E         0 0 0 0 0 0 A1      0 0 1 0 1 3 E       128.666100    0.001781      6341.3945		6341.39465
 6212.7765	9.146E-25	        6212.7768      4.3820E-25     92.98		    6212.92929   1.20946E-24   1.42320E-03  4 A1    2    3 A2  347     89.901358     3 A1     0 A2        0 0 0 0 0 0 A1      0 1 0 0 2 1 A1       89.901800    0.000442      6302.6783		6302.67843
 6212.8155	3.480E-26
 6212.9897	5.015E-26	                                      			    6213.32425   2.53392E-26   1.42480E-03  9 E     2    8 E  1610    354.219399     2 E      7 E         0 0 0 0 0 0 A1      0 1 2 0 1 0 E       354.230600    0.011201      6567.2203		6567.21597
 6213.0016	2.038E-24	        6213.0021      8.0760E-25     78.23		    6213.21942   2.25230E-24   2.34350E-03  4 E     2    3 E   657     83.054654     2 E      1 E         0 0 0 0 0 0 A1      0 1 0 0 2 1 E        83.056200    0.001546      6296.0578		6296.05805
 6213.0630	7.193E-27
 6213.1035	5.590E-25	                                      			    6213.26329   6.08048E-25   5.87637E-04  4 E     1    3 E   656     78.948521     1 E      0 A2        0 0 0 0 0 0 A1      0 1 2 0 1 0 E        78.950800    0.002279      6292.0543		6292.05443	D
 6213.2202	1.937E-26
 6213.2331	1.020E-26
 6213.2980	1.718E-26
 6213.3767	1.560E-25	                                      			    6213.35258   2.11675E-25   9.80532E-05  3 E     2    4 E   816     52.031687     2 E      3 A1        0 0 0 0 0 0 A1      0 0 1 0 1 3 E        52.032200    0.000513      6265.4089		6265.40920
 6213.3913	2.819E-25	        6213.3907      1.4420E-25     98.07
 6213.4545	5.200E-27
 6213.5122	2.169E-26
 6213.5434	9.939E-27	        6213.5449      1.0530E-25     333.57
 6213.5948	4.507E-27	                                      			    6213.73862   6.24587E-27   5.89156E-06  3 A2    2    2 A1  251     58.883437     3 A2     1 E         0 0 0 0 0 0 A1      0 1 2 0 1 0 E        58.882900   -0.000537      6272.4777		6272.47657
 6213.6485	5.311E-26
 6213.6855	1.356E-26	        6213.6845      2.5660E-25     378.65
 6213.7609	9.103E-27	        6213.7609      5.5560E-26     290.79		    6213.90484   1.04550E-26   3.18608E-04  8 E     4    7 E  1445    313.185854     5 E      5 E         0 0 0 0 0 0 A1      0 0 0 0 2 3 A2      313.189900    0.004046      6526.9508		6526.95110	From 294 K
 6213.8561	1.081E-26	        6213.8552      3.9050E-25     428.89
 6213.8706	7.386E-26	        6213.8705      5.5730E-25     307.20		    6214.19626   6.54118E-26   1.75884E-03  8 E     4    8 E  1572    313.185854     5 E      6 A1        0 0 0 0 0 0 A1      0 1 0 0 2 1 E       313.189900    0.004046      6527.0605		6527.06070	From 294 K
 6213.9381	7.755E-26	        6213.9384      1.6450E-25     208.59		    6214.14530   8.60431E-26   3.74724E-04  6 E     4    6 E  1209    197.057625     5 E      4 E         0 0 0 0 0 0 A1      0 1 2 0 1 0 E       197.057500   -0.000125      6410.9956		6410.99523
 6213.9687	2.372E-26
 6213.9786	6.469E-25	        6213.9782      1.6790E-25     45.35		    6214.13266   7.80332E-25   7.13721E-04  2 E     2    1 E   278     28.760049     2 E      1 E         0 0 0 0 0 0 A1      0 0 1 0 1 3 E        28.759900   -0.000149      6242.7385		6242.73840
 6214.1958	1.012E-25	        6214.1961      4.2440E-25     261.56		    6214.44081   1.23040E-25   1.23120E-03  7 E     4    7 E  1391    251.262468     5 E      4 E         0 0 0 0 0 0 A1      0 1 2 0 1 0 E       251.264200    0.001732      6465.4600		6465.46030
 6214.2500	4.503E-26
 6214.3014	1.578E-26
 6214.3886	8.071E-27
 6214.4308	8.113E-27	        6214.4319      8.0850E-26     328.81
 6214.5927	6.869E-27
 6214.6497	4.495E-24	        6214.6498      2.3820E-24     100.81		    6214.84935   5.06918E-24   7.09261E-03  4 E     3    3 E   667     99.493359     4 E      3 A2        0 0 0 0 0 0 A1      0 1 0 0 2 1 E        99.492200   -0.001159      6314.1419		6314.14190
 6214.7429	9.323E-27
 6214.7897	1.900E-26
 6214.8612	8.564E-27	        6214.8627      3.2770E-25     433.36
 6214.9399	4.827E-27
 6214.9754	1.125E-26	        6214.9759      4.5710E-26     259.10		    6215.44412   2.49796E-27   6.71940E-05  8 E     4    8 E  1574    313.185854     5 E      1 E         0 0 0 0 0 0 A1      1 1 0 0 0 1 E       313.189900    0.004046      6528.1653		6528.17032
 6215.0364	3.414E-26	        6215.0356      1.4060E-26     81.22		    6215.26497   5.04605E-26   8.20648E-05  5 E     2    4 E   852    121.823910     2 E      2 E         0 0 0 0 0 0 A1      0 1 0 0 2 1 A1      121.826800    0.002890      6336.8632		6336.86250
 6215.1305	4.037E-27	        6215.1285      1.3170E-25     420.97
 6215.1409	7.036E-27
 6215.1837	7.193E-26	                                      			    6215.37057   9.25401E-26   8.46744E-05  2 E     2    1 E   279     28.760049     2 E      0 A2        0 0 0 0 0 0 A1      0 1 0 0 2 1 E        28.759900   -0.000149      6243.9436		6243.94343
 6215.2003	5.661E-26	        6215.2007      1.0690E-24     378.48
 6215.2831	5.839E-25	        6215.2828      9.2850E-26     7.28		    6215.54650   6.89901E-25   1.33055E-03  1 E     1    0 E    92      9.130574     1 E      0 A1        0 0 0 0 0 0 A1      0 0 1 0 1 3 E         9.130600    0.000026      6224.4137		6224.41370
 6215.4948	5.562E-26	        6215.4951      8.7500E-25     364.18		    6215.80865   6.90767E-26   3.61296E-03  9 E     1    8 E  1608    350.139545     1 E      2 E         0 0 0 0 0 0 A1      0 1 0 0 2 1 E       350.151500    0.011955      6565.6463		6565.64673	From 294 K
 6215.7522	1.391E-26
 6215.7724	4.486E-27
 6215.8900	3.160E-26	        6215.8912      2.8750E-25     321.73		    6216.16181   4.09795E-26   1.00199E-03  8 E     3    7 E  1436    300.900726     4 E      5 E         0 0 0 0 0 0 A1      1 1 0 0 0 1 E       300.906700    0.005974      6516.7967		6516.79680	From 294 K
 6215.9569	1.971E-26
 6216.1452	5.354E-27	        6216.1453      2.6710E-26     275.05
 6216.1708	1.275E-26	        6216.1712      1.5930E-25     346.39
 6216.2158	2.874E-24	        6216.2162      6.3130E-25     32.38		    6216.44693   3.10110E-24   2.83849E-03  2 E     2    1 E   280     28.760049     2 E      1 E         0 0 0 0 0 0 A1      0 0 1 0 1 3 E        28.759900   -0.000149      6244.9757		6244.97470
 6216.3410	2.581E-24	        6216.3413      4.8480E-25     20.22		    6216.52225   2.67743E-24   2.22068E-03  2 A1    1    1 A2  157     23.278457     0 A1     1 E         0 0 0 0 0 0 A1      0 1 0 0 2 1 E        23.279200    0.000743      6239.6202		6239.62045
 6216.4929	1.059E-26
 6216.5179	2.908E-26
 6216.5978	1.566E-25	        6216.5968      2.0090E-25     169.52		    6216.76077   6.08385E-26   7.16788E-05  4 A1    2    3 A2  348     89.901358     3 A1     2 E         0 0 0 0 0 0 A1      0 1 0 0 2 1 E        89.901800    0.000442      6306.4996		6306.50117
 6216.6223	7.239E-26	        6216.6211      7.7910E-26     155.87		    6216.78333   5.94312E-26   7.00213E-05  4 A2    1    3 A1  315     89.901358     3 A2     2 E         0 0 0 0 0 0 A1      0 1 0 0 2 1 E        89.901800    0.000442      6306.5241		6306.52397
 6216.7022	3.087E-26
 6216.7272	1.043E-25	        6216.7277      1.2260E-24     341.59		    6217.02162   9.33303E-26   4.76545E-03  9 A2    1    8 A1  819    348.779906     0 A2     1 E         0 0 0 0 0 0 A1      0 1 0 0 2 1 E       348.792100    0.012194      6565.5193		6565.51930	From 294 K
 6216.7766	6.716E-27
 6216.7905	1.365E-26
 6216.8190	7.926E-27	        6216.8166      1.6050E-24     562.83
 6216.9907	6.823E-25	        6216.9910      6.2090E-25     142.83		    6217.15501   7.65972E-25   1.37030E-03  5 E     3    5 E  1021    138.247500     4 E      5 E         0 0 0 0 0 0 A1      0 1 0 0 2 1 E       138.247700    0.000200      6355.2384		6355.23860
 6217.0526	7.787E-26
 6217.1655	4.135E-26
 6217.2225	2.489E-26	                                      			    6217.42292   2.95704E-26   3.48467E-05  4 A2    1    3 A1  316     89.901358     3 A2     3 A1        0 0 0 0 0 0 A1      0 1 0 0 2 1 A1       89.901800    0.000442      6307.1243		6307.12297
 6217.2680	5.728E-27	        6217.2673      9.0410E-26     364.55
 6217.3938	5.227E-25	        6217.3939      9.0740E-25     193.02		    6217.59461   6.09688E-25   2.12991E-03  6 E     3    6 E  1202    184.738658     4 E      5 E         0 0 0 0 0 0 A1      0 1 0 0 2 1 E       184.740400    0.001742      6402.1342		6402.13343
 6217.4355	1.877E-26	                                      			    6217.57662   1.68213E-26   1.40448E-05  3 E     2    2 E   470     52.031687     2 E      0 A1        0 0 0 0 0 0 A1      0 1 2 0 1 0 E        52.032200    0.000513      6269.4677		6269.46895
 6217.4507	2.228E-25	        6217.4510      7.8480E-25     248.00		    6217.70661   2.63937E-25   2.11903E-03  7 E     3    7 E  1383    238.959317     4 E      5 E         0 0 0 0 0 0 A1      0 1 0 0 2 1 E       238.963000    0.003683      6456.4137		6456.41385
 6217.4851	4.044E-26
 6217.5059	3.861E-26	        6217.5069      7.8980E-25     384.53		    6217.85563   3.84737E-26   2.60080E-03  9 E     3    9 E  1743    370.552905     4 E      5 E         0 0 0 0 0 0 A1      0 1 0 0 2 1 E       370.561500    0.008595      6588.0674		6588.06775	From 294 K
 6217.5342	1.559E-26
 6217.6463	4.337E-26
 6217.6624	1.833E-26
 6217.6779	3.994E-26	        6217.6807      2.4660E-26     112.69
 6217.7536	5.128E-27
 6217.7849	1.464E-26
 6217.9204	7.496E-26	        6217.9208      6.0780E-25     312.79		    6218.18895   1.05056E-25   2.26773E-03  8 E     3    8 E  1564    300.900726     4 E      5 E         0 0 0 0 0 0 A1      0 1 0 0 2 1 E       300.906700    0.005974      6518.8271		6518.82745
 6217.9285	1.529E-26
 6217.9980	2.630E-26	        6217.9964      3.7290E-26     177.29		    6218.23795   4.58972E-26   6.77149E-05  5 A2    1    4 A1  439    116.354416     0 A2     0 A1        0 0 0 0 0 0 A1      0 1 0 0 2 1 A1      116.358200    0.003784      6334.3562		6334.35645
 6218.0110	8.176E-27	                                      			    6218.15797   6.86674E-27   5.19631E-06  3 A2    1    2 A1  250     46.553125     0 A2     2 E         0 0 0 0 0 0 A1      0 1 2 0 1 0 E        46.554600    0.001475      6264.5656		6264.56517
 6218.0564	3.481E-26	        6218.0568      2.7140E-25     309.77		    6218.34703   5.46612E-26   1.12648E-03  8 A1    2    7 A2  728    291.354394     3 A1     4 E         0 0 0 0 0 0 A1      1 1 0 0 0 1 E       291.362000    0.007606      6509.4184		6509.41840	From 294 K
 6218.0712	3.623E-26	                                      			    6218.21771   4.92786E-26   7.45131E-05  5 E     1    4 E   849    117.721553     1 E      1 E         0 0 0 0 0 0 A1      0 1 0 0 2 1 A1      117.725100    0.003547      6335.7963		6335.79507
 6218.0806	4.283E-25	        6218.0827      8.7020E-26     26.32
 6218.0892	1.630E-25	                                      			    6218.24346   1.63317E-25   1.38913E-04  2 E     1    1 E   278     24.648618     1 E      1 E         0 0 0 0 0 0 A1      0 0 1 0 1 3 E        24.649100    0.000482      6242.7383		6242.73840
 6218.1827	4.889E-26	        6218.1829      4.5550E-25     323.58		    6218.42408   6.70201E-26   1.38102E-03  8 A2    1    7 A1  695    291.354412     3 A2     4 E         0 0 0 0 0 0 A1      1 1 0 0 0 1 E       291.361800    0.007388      6509.5445		6509.54440
 6218.2957	8.189E-27
 6218.3083	2.656E-26	        6218.3070      2.4220E-25     321.92		    6218.63718   1.29809E-26   2.67504E-04  8 A1    2    7 A2  729    291.354394     3 A1     1 E         0 0 0 0 0 0 A1      0 1 0 0 2 1 E       291.362000    0.007606      6509.6703		6509.67002
 6218.3273	1.373E-26
 6218.5102	4.172E-26	        6218.5097      1.7140E-25     259.96		    6218.79575   4.79554E-26   3.85148E-04  7 E     3    7 E  1385    238.959317     4 E      3 A2        0 0 0 0 0 0 A1      0 1 2 0 1 0 E       238.963000    0.003683      6457.4732		6457.47560
 6218.5322	1.160E-26	        6218.5310      2.5050E-26     209.98
 6218.6281	1.196E-25	        6218.6282      6.5770E-26     103.69		    6219.09758   1.57424E-25   1.94813E-04  5 E     1    5 E  1009    117.721553     1 E      0 A2        0 0 0 0 0 0 A1      0 0 1 0 1 3 E       117.725100    0.003547      6336.3532		6336.35330
 6218.6638	1.108E-26
 6218.7217	3.181E-24	        6218.7207      1.2100E-24     75.05		    6218.86287   3.23241E-24   3.05408E-03  3 A2    2    2 A1  252     58.883437     3 A2     0 A1        0 0 0 0 0 0 A1      0 1 0 0 2 1 A1       58.882900   -0.000537      6277.6046		6277.60460
 6218.8276	4.189E-26	        6218.8286      8.6350E-26     206.37
 6218.8394	9.985E-27
 6218.9167	1.122E-26
 6219.0411	1.243E-25
 6219.0511	4.787E-24	        6219.0506      1.5870E-24     64.37		    6219.24795   5.47901E-24   5.17738E-03  3 A1    1    2 A2  219     58.883437     3 A1     2 E         0 0 0 0 0 0 A1      0 1 0 0 2 1 E        58.882900   -0.000537      6277.9340		6277.93495
 6219.0978	7.732E-26	                                      			    6219.60078   5.75224E-26   1.05944E-04  5 A2    2    4 A1  444    128.664319     3 A2     3 A1        0 0 0 0 0 0 A1      0 1 0 0 2 1 A1      128.666100    0.001781      6347.7639		6347.76333
 6219.1388	1.844E-26	        6219.1363      4.3030E-26     216.00		    6219.36667   1.69688E-26   2.56676E-05  5 E     1    4 E   852    117.721553     1 E      2 E         0 0 0 0 0 0 A1      0 1 0 0 2 1 A1      117.725100    0.003547      6336.8639		6336.86250
 6219.2943	2.775E-24	        6219.2945      5.5270E-25     24.77		    6219.48137   2.89332E-24   2.46194E-03  2 E     1    1 E   279     24.648618     1 E      0 A2        0 0 0 0 0 0 A1      0 1 0 0 2 1 E        24.649100    0.000482      6243.9434		6243.94343
 6219.3185	7.672E-26	        6219.3187      7.8380E-26     151.82		    6219.33265   1.15497E-25   7.66246E-05  4 E     2    5 E   995     83.054654     2 E      3 A2        0 0 0 0 0 0 A1      0 0 1 0 1 3 E        83.056200    0.001546      6302.3747		6302.37510
 6219.3373	2.315E-25	        6219.3355      9.7740E-26     83.15		    6219.41727   3.16383E-25   1.15375E-04  2 E     1    3 E   636     24.648618     1 E      2 E         0 0 0 0 0 0 A1      0 0 1 0 1 3 E        24.649100    0.000482      6243.9864		6243.98603
 6219.4961	7.604E-27	        6219.4937      2.7080E-25     427.78
 6219.7026	1.840E-24	        6219.7029      5.7110E-25     59.25
 6219.7874	4.749E-27
 6219.9011	8.078E-27	        6219.9041      1.4500E-25     374.54
 6219.9745	5.506E-27
 6220.0337	1.831E-27
 6220.1091	1.089E-25	        6220.1092      9.6010E-26     140.37
 6220.1313	2.469E-26
 6220.2127	2.848E-25	        6220.2127      1.1350E-25     78.67		    6220.60745   3.54327E-25   2.66967E-04  4 E     1    4 E   828     78.948521     1 E      0 A1        0 0 0 0 0 0 A1      0 0 1 0 1 3 E        78.950800    0.002279      6299.1635		6299.16397
 6220.2676	6.102E-27
 6220.3234	3.623E-27	        6220.3227      2.2560E-26     292.27		    6220.55773   4.55509E-27   3.87730E-06  2 E     1    1 E   280     24.648618     1 E      1 E         0 0 0 0 0 0 A1      0 0 1 0 1 3 E        24.649100    0.000482      6244.9725		6244.97470	D
 6220.3566	7.469E-26	        6220.3568      2.7920E-26     73.70
 6220.3887	4.186E-27
 6220.4714	4.933E-27	        6220.4743      3.1070E-26     293.16
 6220.5707	5.962E-26
 6220.5869	7.639E-25	                                      			    6220.74801   1.50028E-24   1.37657E-03  4 A1    2    4 A2  400     89.901358     3 A1     4 E         0 0 0 0 0 0 A1      0 1 0 0 2 1 E        89.901800    0.000442      6310.4887		6310.48913	D
 6220.6007	2.171E-25
 6220.6127	1.504E-24	        6220.6127      7.5220E-25     96.32		    6220.75719   1.68146E-24   1.54281E-03  4 A2    1    4 A1  434     89.901358     3 A2     4 E         0 0 0 0 0 0 A1      0 1 0 0 2 1 E        89.901800    0.000442      6310.5145		6310.51507
 6220.6411	7.467E-25	        6220.6412      3.4800E-25     90.83		    6220.84589   1.81018E-25   1.66096E-04  4 A1    2    4 A2  401     89.901358     3 A1     1 E         0 0 0 0 0 0 A1      0 1 0 0 2 1 E        89.901800    0.000442      6310.5429		6310.54307
 6220.6863	1.713E-26	        6220.6855      1.4760E-25     317.51		    6220.89528   1.12416E-26   2.31830E-04  8 A2    1    7 A1  697    291.354412     3 A2     6 A1        0 0 0 0 0 0 A1      0 1 0 0 2 1 A1      291.361800    0.007388      6512.0481		6512.04702
 6220.8251	2.640E-26	        6220.8236      5.0170E-26     200.05
 6220.9088	1.834E-25	        6220.9092      1.6430E-25     141.61		    6221.13682   5.65942E-25   8.53251E-04  5 A2    2    5 A1  491    128.664319     3 A2     1 E         0 0 0 0 0 0 A1      0 1 0 0 2 1 E       128.666100    0.001781      6349.5749		6349.57495
 6220.9374	5.581E-26	        6220.9376      1.0800E-24     380.23		    6221.36663   3.86529E-26   2.20383E-03  9 A1    1    9 A2  886    361.022306     3 A1     4 E         0 0 0 0 0 0 A1      0 1 0 0 2 1 E       361.032200    0.009894      6581.9696		6581.96960	From 294 K
 6221.0285	1.347E-24	        6221.0288      1.0740E-24     132.56		    6221.20233   1.50054E-24   2.26236E-03  5 A1    1    5 A2  525    128.664320     3 A1     4 E         0 0 0 0 0 0 A1      0 1 0 0 2 1 E       128.666000    0.001680      6349.6945		6349.69490
 6221.0485	1.164E-24	        6221.0491      1.0700E-24     143.62		    6221.24420   9.32298E-25   1.40564E-03  5 A2    2    5 A1  492    128.664319     3 A2     4 E         0 0 0 0 0 0 A1      0 1 0 0 2 1 E       128.666100    0.001781      6349.7146		6349.71485
 6221.0866	3.289E-24	        6221.0869      9.1670E-25     50.88		    6221.28324   3.52479E-24   2.94650E-03  3 E     2    2 E   471     52.031687     2 E      1 E         0 0 0 0 0 0 A1      0 1 0 0 2 1 E        52.032200    0.000513      6273.1188		6273.11883
 6221.1417	3.350E-26
 6221.1488	1.692E-26	        6221.1475      5.4850E-26     241.55
 6221.3107	2.494E-25	        6221.3115      1.3880E-25     104.62
 6221.3577	8.075E-25	        6221.3604      2.2090E-24     228.36		    6221.56734   8.85127E-25   2.60642E-03  6 A2    1    6 A1  617    175.166039     3 A2     4 E         0 0 0 0 0 0 A1      0 1 0 0 2 1 E       175.169300    0.003261      6396.5270		6396.52810
 6221.3630	7.259E-25	        6221.3604      2.2090E-24     236.64		    6221.57769   8.34439E-25   2.45716E-03  6 A1    2    6 A2  584    175.166036     3 A1     4 E         0 0 0 0 0 0 A1      0 1 0 0 2 1 E       175.169400    0.003364      6396.5324		6396.53220
 6221.4067	7.846E-26	        6221.4089      9.6300E-25     345.00		    6221.74470   1.16246E-25   2.11583E-03  8 A2    1    8 A1  797    291.354412     3 A2     4 E         0 0 0 0 0 0 A1      0 1 0 0 2 1 E       291.361800    0.007388      6512.7685		6512.76803
 6221.4178	5.276E-25	                                      			    6221.75750   6.69972E-25   3.71597E-04  3 E     1    3 E   644     47.922529     1 E      0 A2        0 0 0 0 0 0 A1      0 0 1 0 1 3 E        47.923800    0.001271      6269.3416		6269.34187
 6221.4860	1.065E-24	                                      			    6222.04311   7.94320E-25   9.37445E-04  4 A2    1    3 A1  317     89.901358     3 A2     2 E         0 0 0 0 0 0 A1      0 0 1 0 1 3 E        89.901800    0.000442      6311.3878		6311.38785
 6221.4937	9.441E-25
 6221.5059	3.348E-25
 6221.5131	1.330E-25	                                      			    6221.84483   1.34078E-25   2.44046E-03  8 A1    2    8 A2  765    291.354394     3 A1     4 E         0 0 0 0 0 0 A1      0 1 0 0 2 1 E       291.362000    0.007606      6512.8751		6512.87490	Different Assignment compared to 294K
 6221.5313	1.358E-26
 6221.5455	7.256E-25	        6221.5457      1.4780E-25     26.52		    6221.68501   8.08342E-25   6.27666E-04  3 E     1    2 E   470     47.922529     1 E      0 A1        0 0 0 0 0 0 A1      0 1 2 0 1 0 E        47.923800    0.001271      6269.4693		6269.46895
 6221.5579	4.573E-26
 6221.5972	3.064E-26
 6221.6503	4.496E-26	        6221.6518      2.5950E-25     286.46		    6221.98755   2.49289E-26   4.53835E-04  8 A2    1    8 A1  798    291.354412     3 A2     2 E         0 0 0 0 0 0 A1      0 1 2 0 1 0 E       291.361800    0.007388      6513.0121		6513.01354	From 294 K
 6221.7533	1.078E-25	        6221.7536      7.1330E-25     296.99		    6222.00536   1.23038E-25   2.24549E-03  8 E     2    7 E  1427    284.540304     2 E      3 A1        0 0 0 0 0 0 A1      0 1 0 0 2 1 E       284.548900    0.008596      6506.3022		6506.30230
 6221.7783	1.234E-26
 6221.8754	2.556E-26
 6221.8975	5.267E-27
 6221.9193	6.665E-27
 6221.9816	1.283E-26	        6221.9814      1.6240E-26     168.47
 6222.0485	1.318E-26	        6222.0491      3.5130E-25     405.26
 6222.0692	9.819E-27
 6222.1043	5.155E-26	                                      			    6222.27806   4.92383E-26   5.37110E-05  4 E     3    4 E   840     99.493359     4 E      3 A1        0 0 0 0 0 0 A1      0 1 2 0 1 0 E        99.492200   -0.001159      6321.5965		6321.59730
 6222.1189	1.690E-25	        6222.1185      1.3990E-25     135.47
 6222.2644	8.106E-25	        6222.2656      1.7210E-25     29.74		    6222.56513   9.85674E-25   5.03729E-04  2 E     1    2 E   462     24.648618     1 E      0 A1        0 0 0 0 0 0 A1      0 0 1 0 1 3 E        24.649100    0.000482      6246.9135		6246.91343
 6222.3267	4.086E-27
 6222.3578	1.668E-26
 6222.3784	4.651E-25	                                      			    6223.14456   6.71759E-25   3.63685E-04  3 A2    1    3 A1  308     46.553125     0 A2     1 E         0 0 0 0 0 0 A1      0 0 1 0 1 3 E        46.554600    0.001475      6268.9330		6268.93300
 6222.3941	1.576E-26
 6222.4178	4.298E-26
 6222.4615	7.443E-27	        6222.4617      1.0110E-25     352.80		    6222.82914   2.45876E-27   2.07560E-04  9 E     4    9 E  1757    382.817822     5 E      4 E         0 0 0 0 0 0 A1      0 1 0 0 2 1 E       382.824500    0.006678      6605.2860		6605.28513	From 294 K
 6222.4918	3.181E-26
 6222.5532	3.508E-27	        6222.5520      1.1920E-25     424.13
 6222.5907	4.651E-26
 6222.6207	3.062E-26
 6222.6424	2.347E-26	                                      			    6223.17394   2.85750E-26   7.44522E-05  6 E     2    6 E  1193    168.333168     2 E      1 E         0 0 0 0 0 0 A1      0 0 1 0 1 3 E       168.337600    0.004432      6390.9800		6390.98108
 6222.6575	4.951E-26
 6222.6933	9.296E-27	        6222.6957      3.0990E-26     243.72
 6222.7806	2.100E-26	        6222.7799      1.9590E-26     144.76
 6222.7924	8.163E-25	        6222.7916      1.3090E-25     7.93		    6223.06810   9.90816E-25   6.38506E-04  1 E     1    1 E   277      9.130574     1 E      0 A2        0 0 0 0 0 0 A1      0 0 1 0 1 3 E         9.130600    0.000026      6231.9230		6231.92300
 6222.8899	4.576E-27
 6222.9063	3.192E-26
 6223.0432	4.652E-26	        6223.0428      8.5120E-25     376.03
 6223.0599	7.405E-26	        6223.0605      1.0590E-25     177.96
 6223.0855	4.733E-26	                                      			    6223.33298   7.03406E-26   7.34272E-05  4 E     2    3 E   664     83.054654     2 E      2 E         0 0 0 0 0 0 A1      0 1 0 0 2 1 A1       83.056200    0.001546      6306.1417		6306.14273
 6223.1511	9.355E-27
 6223.1683	3.180E-27
 6223.2497	6.370E-25	        6223.2505      1.1220E-25     15.22		    6223.95719   9.18658E-25   4.58258E-04  2 A1    1    2 A2  214     23.278457     0 A1     1 E         0 0 0 0 0 0 A1      0 0 1 0 1 3 E        23.279200    0.000743      6246.5289		6246.52890
 6223.3603	3.433E-27
 6223.3986	7.318E-27
 6223.5395	7.918E-27
 6223.5590	8.716E-27
 6223.5938	8.075E-27	        6223.5965      3.8070E-25     449.58
 6223.6590	3.366E-26
 6223.7104	1.761E-24	        6223.7127      4.7320E-25     48.04		    6223.89707   1.99747E-24   1.62205E-03  4 E     2    4 E   831     83.054654     2 E      3 A2        0 0 0 0 0 0 A1      0 1 0 0 2 1 E        83.056200    0.001546      6306.7666		6306.76710
 6223.7803	2.457E-24	                                      			    6223.91826   2.68622E-24   1.60530E-03  3 E     2    3 E   646     52.031687     2 E      3 A2        0 0 0 0 0 0 A1      0 1 0 0 2 1 E        52.032200    0.000513      6275.8125		6275.81273
 6223.8656	6.094E-25	        6223.8661      8.6980E-26     -1.12		    6224.52987   8.71926E-25   5.48466E-04  1 A2    1    1 A1  122      7.759907     0 A2     1 E         0 0 0 0 0 0 A1      0 0 1 0 1 3 E         7.760100    0.000193      6231.6257		6231.62570
 6224.1075	1.394E-25	        6224.1096      2.3500E-25     190.74
 6224.1656	1.056E-25	        6224.1657      3.2770E-25     238.16		    6224.56425   1.43349E-25   8.59041E-04  7 E     2    7 E  1374    222.574891     2 E      3 A2        0 0 0 0 0 0 A1      0 1 0 0 2 1 E       222.581300    0.006409      6446.7469		6446.74736
 6224.2235	8.806E-27	        6224.2238      4.3630E-25     453.44
 6224.2443	1.153E-26	        6224.2455      1.4700E-25     347.89		    6224.69373   1.02202E-26   5.16168E-04  9 E     2    9 E  1734    354.219399     2 E      0 A2        0 0 0 0 0 0 A1      0 1 2 0 1 0 E       354.230600    0.011201      6578.4749		6578.47500	From 294 K
 6224.2594	8.154E-27	                                      			    6224.43421   8.73113E-27   1.42415E-05  5 E     2    4 E   856    121.823910     2 E      1 E         0 0 0 0 0 0 A1      0 1 0 0 2 1 E       121.826800    0.002890      6346.0862		6346.08553
 6224.2754	1.631E-25	        6224.2756      9.9720E-25     290.85		    6224.54039   1.92384E-25   3.26492E-03  8 E     1    7 E  1426    280.453726     1 E      2 E         0 0 0 0 0 0 A1      0 1 0 0 2 1 E       280.463100    0.009374      6504.7385		6504.73840
 6224.3967	4.606E-27
 6224.4752	7.766E-25	                                      			    6224.62677   3.97703E-25   3.76458E-04  3 A2    2    2 A1  254     58.883437     3 A2     2 E         0 0 0 0 0 0 A1      0 1 0 0 2 1 E        58.882900   -0.000537      6283.3581		6283.35660
 6224.5026	5.908E-27
 6224.5954	5.701E-26	        6224.5942      3.4950E-25     291.06		    6224.81970   6.79614E-26   6.31018E-04  7 E     3    6 E  1249    238.959317     4 E      5 E         0 0 0 0 0 0 A1      1 1 0 0 0 1 E       238.963000    0.003683      6463.5584		6463.55860
 6224.6294	2.936E-26
 6224.6453	2.923E-25	        6224.6455      2.3200E-25     132.21		    6224.99716   4.51298E-25   6.02389E-04  5 E     2    5 E  1014    121.823910     2 E      1 E         0 0 0 0 0 0 A1      0 0 1 0 1 3 E       121.826800    0.002890      6346.4721		6346.47272
 6224.7179	4.060E-27	        6224.7164      1.0140E-25     400.21
 6224.7792	1.530E-26	                                      			    6225.16819   1.90419E-26   1.14133E-04  7 E     2    7 E  1376    222.574891     2 E      2 E         0 0 0 0 0 0 A1      0 1 0 0 2 1 E       222.581300    0.006409      6447.3605		6447.36082
 6224.7960	1.348E-26	        6224.7957      1.7860E-24     529.33		    6225.35774   3.61258E-27   6.69890E-03 11 A2    3   10 A1 1050    560.111866     6 A2     5 E         0 0 0 0 0 0 A1      0 1 0 0 2 1 E       560.122400    0.010534      6784.9184		6784.91685	From 294 K
 6224.8193	4.446E-26
 6224.8448	5.887E-25	        6224.8452      7.3710E-25     167.63		    6225.12597   6.94634E-25   1.81101E-03  6 E     2    6 E  1195    168.333168     2 E      3 A1        0 0 0 0 0 0 A1      0 1 0 0 2 1 E       168.337600    0.004432      6393.1824		6393.18266
 6224.8913	3.838E-26	        6224.8916      4.9720E-26     170.27
 6224.9359	5.172E-27
 6225.0079	3.531E-26	        6225.0105      6.6760E-26     199.65		    6225.26346   4.03857E-26   1.19064E-04  6 A2    1    6 A1  619    175.166039     3 A2     2 E         0 0 0 0 0 0 A1      0 1 2 0 1 0 E       175.169300    0.003261      6400.1772		6400.17747
 6225.0576	1.242E-26	        6225.0573      2.1300E-25     371.00		    6225.48948   1.60195E-26   8.40315E-04  9 E     1    8 E  1616    350.139545     1 E      0 A1        0 0 0 0 0 0 A1      0 1 0 0 2 1 E       350.151500    0.011955      6575.2091		6575.20773
 6225.0956	4.812E-26	        6225.0964      3.4250E-26     123.74		    6225.24849   9.19962E-26   8.70817E-05  4 A1    1    3 A2  347     77.580125     0 A1     0 A2        0 0 0 0 0 0 A1      0 1 0 0 2 1 A1       77.582600    0.002475      6302.6782		6302.67843
 6225.1882	1.180E-24	        6225.1889      8.9140E-25     128.36		    6225.45987   1.10986E-24   1.48165E-03  5 E     2    5 E  1015    121.823910     2 E      3 A2        0 0 0 0 0 0 A1      0 1 0 0 2 1 E       121.826800    0.002890      6347.0150		6347.01522
 6225.1966	4.910E-25	                                      			    6225.38374   6.95911E-25   2.62720E-04  1 A2    1    2 A1  244      7.759907     0 A2     1 E         0 0 0 0 0 0 A1      0 0 1 0 1 3 E         7.760100    0.000193      6232.9567		6232.95690
 6225.2596	7.036E-26	        6225.2602      1.8560E-25     225.53
 6225.3015	4.115E-26	        6225.3017      6.2820E-25     361.85		    6225.76145   4.26771E-26   2.15613E-03  9 E     2    9 E  1735    354.219399     2 E      3 A1        0 0 0 0 0 0 A1      0 1 0 0 2 1 E       354.230600    0.011201      6579.5321		6579.53225	From 294 K
 6225.3700	2.033E-26
 6225.4161	6.266E-26	        6225.4179      4.7460E-26     128.57		    6225.54498   8.90151E-26   8.63676E-05  4 E     1    3 E   662     78.948521     1 E      1 E         0 0 0 0 0 0 A1      0 1 0 0 2 1 A1       78.950800    0.002279      6304.3669		6304.36670
 6225.4304	3.325E-26
 6225.4729	9.751E-26	        6225.4743      4.8410E-25     274.79		    6225.86883   1.11488E-25   1.79782E-03  8 E     2    8 E  1555    284.540304     2 E      1 E         0 0 0 0 0 0 A1      0 1 2 0 1 0 E       284.548900    0.008596      6510.0218		6510.02193	From 294 K
 6225.5749	8.709E-27
 6225.6541	4.726E-27
 6225.6927	2.076E-25	        6225.6933      2.6820E-25     170.06		    6226.30086   2.45684E-25   5.95246E-04  6 E     1    6 E  1192    164.235332     1 E      2 E         0 0 0 0 0 0 A1      0 0 1 0 1 3 E       164.240500    0.005168      6389.9332		6389.93367
 6225.7401	4.121E-25	        6225.7419      1.5100E-24     251.24		    6225.97610   2.89308E-25   4.79403E-03  8 A1    1    7 A2  727    279.091847     0 A1     1 E         0 0 0 0 0 0 A1      0 1 0 0 2 1 E       279.101400    0.009553      6504.8415		6504.84250	From 294 K
 6225.8228	8.028E-27	        6225.8219      2.1530E-25     405.74
 6225.8402	8.536E-27
 6225.8919	1.777E-25	        6225.8923      1.8930E-25     155.07		    6226.67980   1.57411E-25   3.45237E-04  5 E     3    4 E   864    138.247500     4 E      3 A2        0 0 0 0 0 0 A1      0 0 1 0 1 3 E       138.247700    0.000200      6364.1396		6364.13960
 6225.9210	1.063E-25	        6225.9211      6.3260E-26     109.83		    6226.06692   1.11415E-25   8.45262E-05  3 A2    1    2 A1  251     46.553125     0 A2     1 E         0 0 0 0 0 0 A1      0 1 2 0 1 0 E        46.554600    0.001475      6272.4756		6272.47657
 6225.9342	4.784E-27
 6225.9809	1.012E-26
 6226.0007	2.348E-26
 6226.0602	1.598E-26
 6226.2247	5.939E-27
 6226.2345	5.294E-27
 6226.2762	1.088E-25	        6226.2770      8.8990E-26     134.54		    6226.49838   1.24612E-25   1.88198E-04  5 A2    2    5 A1  494    128.664319     3 A2     2 E         0 0 0 0 0 0 A1      0 1 2 0 1 0 E       128.666100    0.001781      6354.9423		6354.94270
 6226.3407	8.609E-25	        6226.3411      3.8440E-25     87.50
 6226.3746	1.084E-25	        6226.3764      7.2730E-26     119.15		    6226.59330   1.15061E-25   1.73779E-04  5 A1    1    5 A2  527    128.664320     3 A1     2 E         0 0 0 0 0 0 A1      0 1 2 0 1 0 E       128.666000    0.001680      6355.0406		6355.04108
 6226.4096	6.619E-26	        6226.4112      3.2290E-25     273.31		    6226.98888   6.18049E-26   9.96853E-04  8 E     2    8 E  1558    284.540304     2 E      1 E         0 0 0 0 0 0 A1      0 0 1 0 1 3 E       284.548900    0.008596      6510.9585		6510.95880
 6226.4393	5.777E-27
 6226.4798	6.163E-26	        6226.4785      3.8560E-26     113.72		    6226.81141   5.62353E-26   4.57089E-05  4 E     2    4 E   833     83.054654     2 E      1 E         0 0 0 0 0 0 A1      0 0 1 0 1 3 E        83.056200    0.001546      6309.5360		6309.53640
 6226.5344	9.090E-25	        6226.5346      5.9760E-25     117.57		    6227.06076   1.25190E-24   1.55320E-03  5 E     1    5 E  1013    117.721553     1 E      2 E         0 0 0 0 0 0 A1      0 0 1 0 1 3 E       117.725100    0.003547      6344.2595		6344.26007
 6226.5678	3.049E-25	        6226.5684      8.6120E-25     230.84		    6226.96070   3.28011E-25   1.96716E-03  7 E     2    7 E  1378    222.574891     2 E      1 E         0 0 0 0 0 0 A1      0 1 2 0 1 0 E       222.581300    0.006409      6449.1491		6449.14960
 6226.5924	1.086E-26
 6226.6028	1.979E-26
 6226.6816	1.360E-25
 6226.7265	9.658E-26
 6226.7406	1.061E-25	        6226.7383      1.9610E-25     197.89		    6227.27104   2.20884E-25   5.35327E-04  6 E     1    6 E  1193    164.235332     1 E      1 E         0 0 0 0 0 0 A1      0 0 1 0 1 3 E       164.240500    0.005168      6390.9811		6390.98108
 6226.7641	1.864E-26
 6226.7787	1.186E-26
 6226.7870	2.418E-26	        6226.7897      1.0600E-25     265.14		    6227.04904   1.24869E-27   3.40326E-04 10 E     3    9 E  1826    447.904652     4 E      1 E         0 0 0 0 0 0 A1      0 1 0 1 0 1 A1      447.916100    0.011448      6674.7031		6674.70670	From 294 K
 6226.8053	2.327E-26
 6226.8741	1.842E-25	        6226.8748      6.3490E-25     246.32		    6227.05367   1.05501E-25   8.25412E-04  7 A1    1    6 A2  605    229.398992     3 A1     4 E         0 0 0 0 0 0 A1      1 1 0 0 0 1 E       229.404200    0.005208      6456.2783		6456.27840
 6226.8741										    6227.05762   1.03479E-25   8.09600E-04  7 A2    2    6 A1  639    229.398984     3 A2     4 E         0 0 0 0 0 0 A1      1 1 0 0 0 1 E       229.404300    0.005316      6456.2784		6456.27908
 6226.8896	2.952E-26	        6226.8912      4.9810E-25     369.74		    6227.25227   3.45329E-26   1.95047E-03  9 E     2    8 E  1620    354.219399     2 E      1 E         0 0 0 0 0 0 A1      0 1 0 0 2 1 E       354.230600    0.011201      6581.1202		6581.12030
 6226.8988	1.141E-25	                                      			    6226.99352   7.07549E-26   8.36368E-05  4 A2    1    3 A1  318     89.901358     3 A2     3 A1        0 0 0 0 0 0 A1      0 1 0 0 2 1 A1       89.901800    0.000442      6316.8006		6316.80030
 6226.9162	2.256E-24	        6226.9165      8.9500E-25     78.32		    6227.31062   2.83050E-24   2.13723E-03  4 E     1    4 E   830     78.948521     1 E      2 E         0 0 0 0 0 0 A1      0 1 0 0 2 1 E        78.950800    0.002279      6305.8670		6305.86737
 6227.0148	3.603E-24	        6227.0151      6.9800E-25     22.62		    6227.25408   4.14214E-24   2.12003E-03  2 E     1    2 E   463     24.648618     1 E      2 E         0 0 0 0 0 0 A1      0 1 0 0 2 1 E        24.649100    0.000482      6251.6639		6251.66407
 6227.0330	3.718E-24	        6227.0332      8.9820E-25     39.77		    6227.33158   4.31835E-24   2.39944E-03  3 E     1    3 E   645     47.922529     1 E      2 E         0 0 0 0 0 0 A1      0 1 0 0 2 1 E        47.923800    0.001271      6274.9568		6274.95687
 6227.0518	2.542E-24	        6227.0515      4.2350E-25     10.90		    6227.23270   2.64253E-24   5.11558E-03  1 E     1    0 E    93      9.130574     1 E      0 A1        0 0 0 0 0 0 A1      0 1 0 0 2 1 E         9.130600    0.000026      6236.1824		6236.18240
 6227.1965	6.647E-27
 6227.2277	7.844E-27	        6227.2247      1.5260E-26     201.87		    6227.85761   8.29130E-27   4.96118E-06  3 E     2    3 E   647     52.031687     2 E      2 E         0 0 0 0 0 0 A1      0 0 1 0 1 3 E        52.032200    0.000513      6279.2599		6279.25975	D
 6227.2592	5.073E-27	        6227.2569      3.3840E-26     297.62
 6227.4399	2.178E-25	        6227.4420      6.7830E-26     59.51		    6227.62972   2.36804E-25   2.17758E-04  4 A1    2    4 A2  402     89.901358     3 A1     2 E         0 0 0 0 0 0 A1      0 1 2 0 1 0 E        89.901800    0.000442      6317.3417		6317.34217
 6227.4843	2.117E-25	        6227.4848      1.1170E-25     100.48		    6227.67259   2.30862E-25   2.12297E-04  4 A2    1    4 A1  435     89.901358     3 A2     2 E         0 0 0 0 0 0 A1      0 1 2 0 1 0 E        89.901800    0.000442      6317.3861		6317.38625
 6227.6106	4.883E-27
 6227.6259	2.249E-26
 6227.6692	6.746E-26	        6227.6692      2.4280E-25     249.68		    6228.05718   6.53968E-26   3.92339E-04  7 E     2    7 E  1379    222.574891     2 E      0 A2        0 0 0 0 0 0 A1      0 1 2 0 1 0 E       222.581300    0.006409      6450.2505		6450.25055
 6227.8478	4.744E-25	        6227.8485      6.7830E-25     177.94		    6228.21651   5.38050E-25   1.40416E-03  6 E     2    6 E  1198    168.333168     2 E      1 E         0 0 0 0 0 0 A1      0 1 2 0 1 0 E       168.337600    0.004432      6396.1854		6396.18618
 6227.8831	2.430E-25	        6227.8829      3.8150E-25     185.21		    6228.04740   5.15083E-26   4.03117E-04  7 A1    1    6 A2  606    229.398992     3 A1     6 A2        0 0 0 0 0 0 A1      0 1 0 0 2 1 A1      229.404200    0.005208      6457.2873		6457.28620
 6227.8957	2.675E-26
 6227.9853	7.071E-27
 6228.0891	5.294E-27
 6228.1037	6.366E-27
 6228.1159	1.162E-26	        6228.1142      6.0180E-26     277.95
 6228.1390	1.974E-26	        6228.1387      6.2160E-26     239.29
 6228.1727	2.834E-27
 6228.1951	1.332E-26
 6228.3229	3.145E-25	        6228.3235      2.9050E-25     143.99		    6228.48787   2.91294E-25   1.97197E-04  3 A2    2    3 A1  311     58.883437     3 A2     2 E         0 0 0 0 0 0 A1      0 1 2 0 1 0 E        58.882900   -0.000537      6287.2058		6287.20575
 6228.3384	2.705E-25
 6228.3609	7.429E-27	                                      			    6228.53590   4.73592E-27   7.18487E-06  5 E     1    4 E   856    117.721553     1 E      1 E         0 0 0 0 0 0 A1      0 1 0 0 2 1 E       117.725100    0.003547      6346.0860		6346.08553
 6228.4070	5.881E-27	        6228.4096      5.0470E-25     496.12		    6228.46167   5.13728E-27   3.14330E-03 10 E     5    9 E  1898    492.855792     7 E      7 E         0 0 0 0 0 0 A1      0 1 0 1 0 1 A1      492.860500    0.004708      6721.2675		6721.26910	From 294 K
 6228.4422	1.511E-26
 6228.5110	3.657E-27
 6228.5498	7.712E-27	        6228.5497      2.9330E-26     253.96
 6228.5881	3.400E-25	        6228.5882      1.1190E-24     242.73
 6228.6448	2.787E-27	        6228.6453      4.2720E-26     362.27
 6228.6737	4.066E-27
 6228.7113	4.605E-27
 6228.7312	7.436E-27	                                      			    6228.84907   1.25805E-27   1.05421E-06  3 E     2    2 E   475     52.031687     2 E      2 E         0 0 0 0 0 0 A1      0 1 2 0 1 0 E        52.032200    0.000513      6280.7634		6280.76577
 6228.7470	6.573E-26	        6228.7468      9.0430E-26     174.95		    6229.09886   1.11284E-25   1.38157E-04  5 E     1    5 E  1014    117.721553     1 E      1 E         0 0 0 0 0 0 A1      0 0 1 0 1 3 E       117.725100    0.003547      6346.4721		6346.47272
 6228.7872	6.920E-27
 6228.8050	4.759E-27
 6228.8487	1.082E-25	        6228.8507      2.1810E-25     204.63		    6229.18771   1.19928E-25   3.13077E-04  6 E     2    6 E  1199    168.333168     2 E      0 A1        0 0 0 0 0 0 A1      0 1 2 0 1 0 E       168.337600    0.004432      6397.1863		6397.18693
 6228.8600	2.470E-25	                                      			    6229.03897   2.89495E-25   1.59633E-04  2 E     2    2 E   465     28.760049     2 E      1 E         0 0 0 0 0 0 A1      0 0 1 0 1 3 E        28.759900   -0.000149      6257.6199		6257.61998
 6228.8713	1.394E-25	        6228.8716      4.6670E-25     244.05		    6229.26010   1.37940E-25   7.69121E-04  7 E     1    7 E  1376    218.482317     1 E      2 E         0 0 0 0 0 0 A1      0 1 0 0 2 1 E       218.489400    0.007083      6447.3607		6447.36082
 6228.9196	4.217E-27	                                      			    6229.07997   8.66482E-27   8.21204E-06  4 A1    1    3 A2  348     77.580125     0 A1     2 E         0 0 0 0 0 0 A1      0 1 0 0 2 1 E        77.582600    0.002475      6306.5022		6306.50117
 6228.9414	1.607E-27
 6228.9727	5.764E-27
 6228.9823	1.214E-26	        6228.9827      3.4060E-25     409.25
 6229.0534	6.625E-25	        6229.0563      7.2870E-25     157.56		    6229.37984   7.90618E-25   1.05680E-03  5 E     2    5 E  1018    121.823910     2 E      1 E         0 0 0 0 0 0 A1      0 1 2 0 1 0 E       121.826800    0.002890      6350.8802		6350.88107
 6229.0625	4.502E-24	        6229.0638      7.2390E-25     8.14		    6229.24901   4.76945E-24   4.38356E-03  2 E     2    1 E   284     28.760049     2 E      1 E         0 0 0 0 0 0 A1      0 1 0 0 2 1 E        28.759900   -0.000149      6257.8224		6257.82240
 6229.2088	1.475E-26	        6229.2093      7.0060E-26     271.23
 6229.2185	7.401E-27
 6229.2611	2.952E-27
 6229.2882	3.512E-27
 6229.3804	9.313E-27	        6229.3811      1.3770E-25     359.37		    6229.84055   1.10348E-26   5.18739E-04  9 E     1    9 E  1735    350.139545     1 E      3 A1        0 0 0 0 0 0 A1      0 1 0 0 2 1 E       350.151500    0.011955      6579.5319		6579.53225	From 294 K
 6229.4263	4.505E-27
 6229.5173	4.431E-25	        6229.5177      5.2190E-25     162.88		    6229.94844   3.98137E-25   9.65740E-04  6 E     1    6 E  1196    164.235332     1 E      2 E         0 0 0 0 0 0 A1      0 1 0 0 2 1 E       164.240500    0.005168      6393.7578		6393.75807
 6229.5464	1.141E-26	                                      			    6229.74650   8.78694E-27   8.32956E-06  4 A1    1    3 A2  349     77.580125     0 A1     3 A2        0 0 0 0 0 0 A1      0 1 0 0 2 1 A1       77.582600    0.002475      6307.1290		6307.12767
 6229.5573	5.846E-26	        6229.5559      7.1300E-25     344.51		    6229.92793   3.28912E-26   2.10134E-03  9 A2    2    8 A1  831    361.022270     3 A2     2 E         0 0 0 0 0 0 A1      0 1 0 0 2 1 E       361.032600    0.010330      6590.5899		6590.58737
 6229.5861	1.440E-26
 6229.6926	2.674E-26	        6229.6936      5.1830E-25     380.51		    6230.04600   3.77129E-26   2.40948E-03  9 A1    1    8 A2  798    361.022306     3 A1     2 E         0 0 0 0 0 0 A1      0 1 0 0 2 1 E       361.032200    0.009894      6590.7248		6590.72470
 6229.7171	2.466E-25	        6229.7167      1.9170E-25     130.59		    6230.00163   2.80961E-25   3.75628E-04  5 E     2    5 E  1019    121.823910     2 E      0 A2        0 0 0 0 0 0 A1      0 1 2 0 1 0 E       121.826800    0.002890      6351.5439		6351.54434
 6229.8016	8.411E-25	        6229.8017      1.3650E-25     8.86		    6229.92848   9.27083E-25   7.91514E-04  2 E     1    1 E   283     24.648618     1 E      0 A2        0 0 0 0 0 0 A1      0 1 2 0 1 0 E        24.649100    0.000482      6254.4507		6254.45100
 6229.8759	1.015E-26	        6229.8766      6.4690E-26     294.08		    6230.24554   1.04662E-26   1.91019E-04  8 A1    2    8 A2  767    291.354394     3 A1     1 E         0 0 0 0 0 0 A1      0 1 2 0 1 0 E       291.362000    0.007606      6521.2379		6521.23840
 6229.9075	4.751E-27
 6229.9231	8.325E-27
 6229.9636	1.223E-26	        6229.9624      5.8810E-25     450.78		    6230.04203   7.86775E-27   3.50204E-03 10 A2    2    9 A1  923    475.127475     6 A2     6 A1        0 0 0 0 0 0 A1      0 1 0 1 0 1 A1      475.134800    0.007325      6705.0984		6705.09747	From 294 K
 6229.9765	1.493E-26	        6229.9736      7.4740E-25     453.90		    6230.06260   7.60083E-27   3.38325E-03 10 A1    3    9 A2  957    475.127475     6 A1     6 A2        0 0 0 0 0 0 A1      0 1 0 1 0 1 A1      475.134800    0.007325      6705.1113		6705.10975	From 294 K
 6229.9895	5.675E-25	        6229.9894      2.5300E-25     87.38		    6230.27580   5.73648E-25   4.66789E-04  4 E     2    4 E   835     83.054654     2 E      1 E         0 0 0 0 0 0 A1      0 1 2 0 1 0 E        83.056200    0.001546      6313.0457		6313.04553
 6230.0941	9.148E-25	        6230.0950      6.5650E-25     124.38		    6230.60419   7.24453E-25   8.99835E-04  5 E     1    5 E  1016    117.721553     1 E      2 E         0 0 0 0 0 0 A1      0 0 1 0 1 3 E       117.725100    0.003547      6347.8192		6347.81983
 6230.1178	1.539E-26
 6230.1390	2.479E-24	        6230.1392      7.2460E-25     54.58
 6230.1684	2.459E-26
 6230.2351	2.761E-25	        6230.2352      8.1710E-25     234.47		    6230.43450   2.87218E-25   1.98974E-03  7 E     2    6 E  1241    222.574891     2 E      3 A1        0 0 0 0 0 0 A1      1 1 0 0 0 1 E       222.581300    0.006409      6452.8164		6452.81653
 6230.2561	1.374E-26	        6230.2574      2.1810E-25     364.99
 6230.2686	1.422E-26
 6230.3113	8.648E-25	        6230.3124      4.4240E-25     98.07		    6230.56015   1.04027E-24   8.46570E-04  4 E     2    4 E   836     83.054654     2 E      0 A1        0 0 0 0 0 0 A1      0 1 2 0 1 0 E        83.056200    0.001546      6313.3675		6313.36760
 6230.3573	1.212E-26
 6230.4956	4.567E-26	        6230.4929      5.0480E-25     336.86		    6231.07469   3.76540E-26   5.65027E-04  8 E     1    8 E  1558    280.453726     1 E      1 E         0 0 0 0 0 0 A1      0 0 1 0 1 3 E       280.463100    0.009374      6510.9587		6510.95880
 6230.5693	6.242E-27	                                      			    6230.89778   8.16835E-27   1.35546E-04  8 A1    1    7 A2  729    279.091847     0 A1     1 E         0 0 0 0 0 0 A1      0 1 0 0 2 1 E       279.101400    0.009553      6509.6707		6509.67002
 6230.5853	1.003E-25	        6230.5869      4.9420E-26     95.16		    6230.91682   6.29219E-26   4.75656E-05  4 E     1    4 E   833     78.948521     1 E      1 E         0 0 0 0 0 0 A1      0 0 1 0 1 3 E        78.950800    0.002279      6309.5361		6309.53640
 6230.6437	3.172E-26	        6230.6434      5.4150E-26     191.72		    6230.84628   5.24204E-26   2.89224E-05  2 E     2    2 E   466     28.760049     2 E      0 A1        0 0 0 0 0 0 A1      0 1 0 0 2 1 E        28.759900   -0.000149      6259.4036		6259.40362	D
 6230.6597	5.171E-26	        6230.6599      1.3620E-25     225.41		    6231.05260   6.05775E-26   3.37962E-04  7 E     1    7 E  1378    218.482317     1 E      1 E         0 0 0 0 0 0 A1      0 1 2 0 1 0 E       218.489400    0.007083      6449.1491		6449.14960
 6230.7014	2.456E-27
 6230.7291	4.151E-27	                                      			    6231.05149   1.07780E-26   7.31752E-05  7 A2    2    7 A1  677    229.398984     3 A2     1 E         0 0 0 0 0 0 A1      0 1 2 0 1 0 E       229.404300    0.005316      6460.1334		6460.13475
 6230.7627	1.212E-24	        6230.7630      5.0560E-25     82.22		    6231.30599   1.02260E-24   7.73131E-04  4 E     1    4 E   834     78.948521     1 E      2 E         0 0 0 0 0 0 A1      0 0 1 0 1 3 E        78.950800    0.002279      6309.7135		6309.71383
 6230.8912	1.792E-24	        6230.8913      5.1370E-25     53.07		    6231.14059   1.98245E-24   1.18747E-03  3 E     2    3 E   651     52.031687     2 E      1 E         0 0 0 0 0 0 A1      0 0 1 0 1 3 E        52.032200    0.000513      6282.9234		6282.92334
 6230.9523	4.987E-26	        6230.9527      1.3760E-25     229.02
 6230.9813	1.764E-26
 6231.0166	1.117E-26	        6231.0194      8.6690E-25     487.88		    6231.31634   7.58969E-27   7.29289E-03 11 A1    1   10 A2  993    523.449428     3 A1     2 E         0 0 0 0 0 0 A1      0 1 0 1 0 1 E       523.465100    0.015672      6754.4817		6754.48170	From 294 K
 6231.0500	3.509E-26	                                      			    6231.19117   7.75877E-26   5.89598E-05  3 A2    1    2 A1  252     46.553125     0 A2     0 A1        0 0 0 0 0 0 A1      0 1 0 0 2 1 A1       46.554600    0.001475      6277.6046		6277.60460
 6231.1242	3.749E-26
 6231.1387	1.480E-26
 6231.1715	4.794E-26
 6231.1977	5.322E-27	        6231.1976      2.7470E-26     277.69
 6231.2484	4.065E-26	        6231.2490      5.4140E-25     351.27		    6231.69752   3.97873E-26   1.82629E-03  9 A2    1    9 A1  852    348.779906     0 A2     1 E         0 0 0 0 0 0 A1      0 1 2 0 1 0 E       348.792100    0.012194      6580.0405		6580.04050	From 294 K
 6231.3359	1.156E-24	        6231.3359      1.9060E-24     189.01		    6231.96601   6.29539E-25   3.50318E-04  3 E     1    3 E   647     47.922529     1 E      2 E         0 0 0 0 0 0 A1      0 0 1 0 1 3 E        47.923800    0.001271      6279.2597		6279.25975	D
 6231.3616	7.322E-27	        6231.3627      3.3660E-25     447.62
 6231.3824	2.877E-26
 6231.3990	1.458E-24	                                      			    6231.63826   1.58556E-24   8.75039E-04  2 E     2    2 E   467     28.760049     2 E      1 E         0 0 0 0 0 0 A1      0 0 1 0 1 3 E        28.759900   -0.000149      6260.1589		6260.15890	D
 6231.5318	2.142E-25	        6231.5317      1.8140E-25     137.24
 6231.6024	1.409E-26
 6231.6096	1.255E-26
 6231.6244	1.749E-26
 6231.6335	5.017E-25	        6231.6328      8.7180E-26     14.17
 6231.6973	1.338E-26	        6231.6990      2.1520E-25     366.01
 6231.7609	2.683E-25	        6231.7617      8.1400E-25     236.40		    6232.14909   3.33169E-25   1.85940E-03  7 E     1    7 E  1379    218.482317     1 E      0 A2        0 0 0 0 0 0 A1      0 1 2 0 1 0 E       218.489400    0.007083      6450.2503		6450.25055
 6231.7694	1.020E-25	                                      			    6231.93110   1.23665E-25   7.65122E-05  4 E     1    5 E   998     78.948521     1 E      2 E         0 0 0 0 0 0 A1      0 0 1 0 1 3 E        78.950800    0.002279      6310.7202		6310.72107
 6231.8591	1.281E-26
 6231.9182	9.260E-25	        6231.9185      1.7830E-25     22.14		    6232.29146   7.03263E-25   3.85707E-04  0 A1    1    1 A2  155      0.000000     0 A1     1 E         0 0 0 0 0 0 A1      0 0 1 0 1 3 E         0.000000    0.000000      6231.9182		6231.92050
 6231.9451	1.293E-25	        6231.9463      2.4330E-25     199.28		    6232.31360   1.42958E-25   3.47030E-04  6 E     1    6 E  1198    164.235332     1 E      1 E         0 0 0 0 0 0 A1      0 1 2 0 1 0 E       164.240500    0.005168      6396.1856		6396.18618
 6231.9523	1.106E-25
 6231.9771	5.255E-25	        6231.9777      1.2490E-25     38.51		    6232.19808   6.47532E-25   2.31333E-04  2 A1    1    3 A2  336     23.278457     0 A1     1 E         0 0 0 0 0 0 A1      0 0 1 0 1 3 E        23.279200    0.000743      6255.2563		6255.25665
 6231.9925	3.761E-25	        6231.9934      1.0040E-25     47.53		    6232.22033   6.19848E-25   3.44953E-04  3 E     1    3 E   648     47.922529     1 E      1 E         0 0 0 0 0 0 A1      0 0 1 0 1 3 E        47.923800    0.001271      6279.9163		6279.91663
 6232.0226	1.047E-23	        6232.0228      1.6380E-24     6.01		    6232.20314   1.06500E-23   6.71569E-03  1 A2    1    1 A1  124      7.759907     0 A2     1 E         0 0 0 0 0 0 A1      0 1 0 0 2 1 E         7.760100    0.000193      6239.7827		6239.78270
 6232.0797	1.548E-25	        6232.0800      9.2540E-25     289.10
 6232.0926	1.556E-26
 6232.1266	1.612E-25	        6232.1271      1.0070E-24     292.52
 6232.2569	1.304E-23	        6232.2572      2.4490E-24     20.21		    6232.44390   1.36351E-23   6.82020E-03  2 A1    1    2 A2  216     23.278457     0 A1     1 E         0 0 0 0 0 0 A1      0 1 0 0 2 1 E        23.279200    0.000743      6255.5361		6255.53610
 6232.3531	3.259E-27
 6232.3951	5.862E-27
 6232.5784	1.195E-23	        6232.5786      3.0470E-24     43.97		    6232.77866   1.26950E-23   6.89430E-03  3 A2    1    3 A1  310     46.553125     0 A2     1 E         0 0 0 0 0 0 A1      0 1 0 0 2 1 E        46.554600    0.001475      6279.1330		6279.13300
 6232.6428	1.467E-26	        6232.6431      3.3510E-26     214.35
 6232.6842	1.216E-26
 6232.7419	1.643E-26	        6232.7437      4.8180E-26     233.76
 6232.8426	6.016E-26	                                      			    6232.95747   9.82497E-26   7.65661E-05  3 E     1    2 E   475     47.922529     1 E      2 E         0 0 0 0 0 0 A1      0 1 2 0 1 0 E        47.923800    0.001271      6280.7664		6280.76577
 6232.8576	3.740E-25	        6232.8578      9.9720E-25     226.36		    6233.06804   4.54415E-25   2.92710E-03  7 E     1    6 E  1239    218.482317     1 E      2 E         0 0 0 0 0 0 A1      1 1 0 0 0 1 E       218.489400    0.007083      6451.3470		6451.34707
 6232.9062	3.969E-24	        6232.9064      1.5250E-24     75.83		    6233.06721   8.02789E-25   5.92521E-04  4 A1    1    4 A2  400     77.580125     0 A1     4 E         0 0 0 0 0 0 A1      0 1 0 0 2 1 E        77.582600    0.002475      6310.4888		6310.48913
 6232.9462	7.812E-25	        6232.9448      6.8020E-25     139.40		    6233.28480   8.57760E-25   2.08285E-03  6 E     1    6 E  1199    164.235332     1 E      0 A1        0 0 0 0 0 0 A1      0 1 2 0 1 0 E       164.240500    0.005168      6397.1867		6397.18693
 6232.9604	4.501E-24	        6232.9601      2.2080E-24     94.82		    6233.16509   8.49464E-24   6.26991E-03  4 A1    1    4 A2  401     77.580125     0 A1     1 E         0 0 0 0 0 0 A1      0 1 0 0 2 1 E        77.582600    0.002475      6310.5430		6310.54307
 6232.9704	4.251E-25	                                      			    6233.14977   4.30741E-25   2.20880E-04  2 E     1    2 E   465     24.648618     1 E      1 E         0 0 0 0 0 0 A1      0 0 1 0 1 3 E        24.649100    0.000482      6257.6195		6257.61998
 6233.0690	7.985E-25	        6233.0692      2.0430E-24     223.16		    6233.39833   8.50122E-25   4.63138E-03  7 A2    1    7 A1  673    217.118439     0 A2     1 E         0 0 0 0 0 0 A1      0 1 0 0 2 1 E       217.125700    0.007261      6450.1947		6450.19480
 6233.1119	1.838E-26
 6233.1555	3.856E-25	        6233.1562      3.5850E-25     144.50		    6233.48154   4.22856E-25   5.25710E-04  5 E     1    5 E  1018    117.721553     1 E      1 E         0 0 0 0 0 0 A1      0 1 2 0 1 0 E       117.725100    0.003547      6350.8806		6350.88107
 6233.1741	5.918E-26	        6233.1757      3.2110E-25     281.57		    6233.54105   6.76799E-26   1.15191E-03  8 E     1    7 E  1435    280.453726     1 E      0 A2        0 0 0 0 0 0 A1      0 1 0 0 2 1 E       280.463100    0.009374      6513.6372		6513.63757
 6233.2163	4.205E-24	        6233.2164      2.8380E-24     119.61		    6233.44473   3.18653E-24   3.86535E-03  5 A2    1    5 A1  491    116.354416     0 A2     1 E         0 0 0 0 0 0 A1      0 1 0 0 2 1 E       116.358200    0.003784      6349.5745		6349.57495
 6233.3126	6.288E-26	        6233.3122      3.2660E-25     278.18		    6233.69156   6.66858E-26   9.21162E-04  8 A1    1    8 A2  764    279.091847     0 A1     1 E         0 0 0 0 0 0 A1      0 1 2 0 1 0 E       279.101400    0.009553      6512.4140		6512.41370	From 294 K
 6233.3242	3.413E-26
 6233.3390	2.159E-24	        6233.3393      2.7480E-24     168.90		    6233.62020   2.35429E-24   5.57871E-03  6 A1    1    6 A2  583    162.869701     0 A1     1 E         0 0 0 0 0 0 A1      0 1 0 0 2 1 E       162.875100    0.005399      6396.2141		6396.21493
 6233.3564	7.877E-25	        6233.3569      4.8260E-25     112.09		    6233.55210   2.27063E-24   2.75443E-03  5 A2    1    5 A1  492    116.354416     0 A2     4 E         0 0 0 0 0 0 A1      0 1 0 0 2 1 E       116.358200    0.003784      6349.7146		6349.71485
 6233.4694	1.043E-26	        6233.4701      6.2160E-25     467.41		    6233.71719   1.08802E-26   2.97170E-03 10 E     3    9 E  1839    447.904652     4 E      3 A2        0 0 0 0 0 0 A1      0 1 0 1 0 1 E       447.916100    0.011448      6681.3855		6681.38587	From 294 K
 6233.5147	2.479E-26	                                      			    6233.74003   2.80575E-26   4.24729E-05  5 A2    2    5 A1  495    128.664319     3 A2     1 E         0 0 0 0 0 0 A1      0 1 2 0 1 0 E       128.666100    0.001781      6362.1808		6362.18147
 6233.5505	1.134E-26
 6233.6078	1.964E-25	        6233.6100      1.4780E-24     306.99		    6233.76195   2.01553E-25   1.30332E-04  1 E     1    1 E   278      9.130574     1 E      1 E         0 0 0 0 0 0 A1      0 0 1 0 1 3 E         9.130600    0.000026      6242.7384		6242.73840	D
 6233.6564	1.170E-25	                                      			    6233.87198   1.77702E-25   4.21114E-04  6 A1    1    6 A2  584    162.869701     0 A1     4 E         0 0 0 0 0 0 A1      0 1 0 0 2 1 E       162.875100    0.005399      6396.5315		6396.53220	D
 6233.6653	3.723E-26	        6233.6649      2.4850E-24     476.19		    6234.13817   1.74631E-26   7.78330E-03 10 A2    2    9 A1  925    475.127475     6 A2     5 E         0 0 0 0 0 0 A1      1 1 0 0 0 1 E       475.134800    0.007325      6708.8001		6708.80003	From 294 K
 6233.6932	1.169E-26
 6233.7721	6.875E-27
 6233.8188	1.549E-24	        6233.8187      1.1040E-24     123.84		    6234.10333   1.70926E-24   2.12544E-03  5 E     1    5 E  1019    117.721553     1 E      0 A2        0 0 0 0 0 0 A1      0 1 2 0 1 0 E       117.725100    0.003547      6351.5439		6351.54434
 6233.8781	1.792E-26
 6233.9067	1.420E-26
 6233.9393	8.551E-27
 6233.9735	5.596E-27	        6233.9745      3.9080E-25     479.70		    6234.23795   3.74860E-27   9.25610E-04  9 E     6    8 E  1730    436.112142     8 E      8 E         0 0 0 0 0 0 A1      0 1 0 1 0 1 A1      436.110800   -0.001342      6670.0843		6670.08480	From 294 K
 6233.9856	2.662E-26
 6234.0206	8.854E-26	        6234.0195      1.7840E-25     204.60
 6234.0950	1.704E-24	        6234.0955      7.2350E-25     83.59		    6234.38120   1.99537E-24   1.51007E-03  4 E     1    4 E   835     78.948521     1 E      1 E         0 0 0 0 0 0 A1      0 1 2 0 1 0 E        78.950800    0.002279      6313.0458		6313.04553
 6234.1418	9.689E-27	        6234.1428      1.3150E-25     352.82
 6234.2384	1.041E-25
 6234.3045	6.754E-27
 6234.3266	1.334E-26	        6234.3278      4.7090E-26     248.17
 6234.3956	1.571E-26	        6234.3959      1.1520E-24     483.48		    6234.51308   1.37652E-26   4.68683E-03 10 E     4    9 E  1858    460.147193     5 E      5 E         0 0 0 0 0 0 A1      0 1 0 1 0 1 A1      460.156800    0.009607      6694.5524		6694.55187	From 294 K
 6234.4084	2.247E-26
 6234.4168	1.604E-24	        6234.4159      7.5370E-25     91.47		    6234.66555   1.59786E-24   1.20935E-03  4 E     1    4 E   836     78.948521     1 E      0 A1        0 0 0 0 0 0 A1      0 1 2 0 1 0 E        78.950800    0.002279      6313.3676		6313.36760
 6234.5546	7.137E-25	        6234.5549      1.5210E-24     208.96		    6234.74694   7.02107E-25   4.41539E-03  7 A2    1    6 A1  637    217.118439     0 A2     1 E         0 0 0 0 0 0 A1      0 1 0 0 2 1 E       217.125700    0.007261      6451.6803		6451.68065
 6234.5754	4.376E-24	        6234.5755      1.1220E-24     44.40		    6234.80631   4.68085E-24   2.60711E-03  3 E     1    3 E   650     47.922529     1 E      0 A2        0 0 0 0 0 0 A1      0 1 0 0 2 1 E        47.923800    0.001271      6282.4992		6282.49943
 6234.7543	4.637E-24	        6234.7549      1.2340E-24     47.29		    6234.95708   4.81906E-24   2.47260E-03  2 E     1    2 E   466     24.648618     1 E      0 A1        0 0 0 0 0 0 A1      0 1 0 0 2 1 E        24.649100    0.000482      6259.4034		6259.40362
 6234.7997	3.648E-26
 6234.8127	3.518E-24	        6234.8132      5.1090E-25     0.23		    6234.99986   3.67065E-24   2.37454E-03  1 E     1    1 E   279      9.130574     1 E      0 A2        0 0 0 0 0 0 A1      0 1 0 0 2 1 E         9.130600    0.000026      6243.9433		6243.94343
 6234.8956	2.529E-26	                                      			    6235.09007   2.86430E-26   2.64024E-05  4 A1    2    4 A2  403     89.901358     3 A1     1 E         0 0 0 0 0 0 A1      0 1 2 0 1 0 E        89.901800    0.000442      6324.7974		6324.79730
 6234.9700	2.983E-25	        6234.9710      1.4470E-25     93.94		    6235.71471   2.78858E-25   3.92792E-04  4 E     3    3 E   673     99.493359     4 E      3 A1        0 0 0 0 0 0 A1      0 0 1 0 1 3 E        99.492200   -0.001159      6334.4622		6334.46370
 6234.9999	8.321E-26	        6235.0014      4.0210E-26     93.65		    6235.24899   3.84476E-26   2.14173E-05  3 E     1    3 E   651     47.922529     1 E      1 E         0 0 0 0 0 0 A1      0 0 1 0 1 3 E        47.923800    0.001271      6282.9237		6282.92334
 6235.0621	2.310E-26
 6235.0826	1.061E-25	        6235.0837      9.3290E-26     140.16
 6235.2078	4.603E-27	        6235.2068      2.2870E-26     274.73
 6235.2371	1.659E-25	        6235.2370      8.0850E-25     273.23		    6235.52727   1.36675E-25   2.50521E-03  8 E     2    7 E  1437    284.540304     2 E      1 E         0 0 0 0 0 0 A1      0 1 0 0 2 1 E       284.548900    0.008596      6519.7860		6519.78640
 6235.3367	1.501E-26	        6235.3353      4.2870E-26     231.71
 6235.3597	7.130E-26	        6235.3591      2.3390E-25     242.67		    6235.67335   9.50913E-26   5.18491E-04  7 A2    1    7 A1  675    217.118439     0 A2     2 E         0 0 0 0 0 0 A1      0 1 2 0 1 0 E       217.125700    0.007261      6452.4854		6452.48540	From 294 K
 6235.4435	5.695E-26
 6235.4854	4.228E-27
 6235.5485	6.598E-27
 6235.6970	4.003E-25	        6235.6974      6.0410E-25     182.14		    6235.85305   2.30506E-25   8.05866E-04  6 A1    2    5 A2  546    175.166036     3 A1     4 E         0 0 0 0 0 0 A1      1 1 0 0 0 1 E       175.169400    0.003364      6410.8664		6410.86662
 6235.6970										    6235.85229   2.31217E-25   8.08351E-04  6 A2    1    5 A1  512    175.166039     3 A2     4 E         0 0 0 0 0 0 A1      1 1 0 0 0 1 E       175.169300    0.003261      6410.8663		6410.86662
 6235.7516	9.302E-27	        6235.7545      2.0680E-26     212.24		    6236.57473   2.58952E-27   3.46934E-06  5 E     2    5 E  1023    121.823910     2 E      3 A1        0 0 0 0 0 0 A1      0 0 1 0 1 3 E       121.826800    0.002890      6357.5784		6357.57556
 6235.7773	6.034E-26	        6235.7762      4.5210E-26     127.73
 6235.8210	6.999E-27
 6235.8453	3.944E-27	                                      			    6236.07622   7.18539E-27   4.64982E-06  1 E     1    1 E   280      9.130574     1 E      1 E         0 0 0 0 0 0 A1      0 0 1 0 1 3 E         9.130600    0.000026      6244.9759		6244.97470
 6235.8866	5.581E-27
 6235.9812	1.875E-26
 6235.9929	2.537E-26	        6235.9927      5.8810E-26     215.49
 6236.0270	6.367E-26	        6236.0286      3.6900E-26     107.77
 6236.1283	1.883E-26	                                      			    6236.29831   1.80099E-26   1.22227E-05  3 A2    2    3 A1  312     58.883437     3 A2     1 E         0 0 0 0 0 0 A1      0 1 2 0 1 0 E        58.882900   -0.000537      6295.0112		6295.01093
 6236.1673	5.446E-27	        6236.1670      2.5280E-25     448.04		    6236.31912   4.56699E-27   1.05212E-03 10 A1    2    9 A2  932    438.391389     3 A1     0 A2        0 0 0 0 0 0 A1      0 1 0 1 0 1 A1      438.404800    0.013411      6674.5721		6674.57216	From 294 K
 6236.1812	3.899E-27	        6236.1814      5.3420E-26     353.55
 6236.2277	4.333E-27
 6236.3028	2.164E-26	                                      			    6236.45061   2.76108E-26   3.02563E-05  4 E     3    4 E   849     99.493359     4 E      1 E         0 0 0 0 0 0 A1      0 1 0 0 2 1 A1       99.492200   -0.001159      6335.7950		6335.79507
 6236.3508	3.035E-27
 6236.4381	2.885E-27
 6236.4769	3.952E-27
 6236.5413	1.178E-26	                                      			    6237.01260   1.07033E-26   6.43977E-05  7 E     2    7 E  1386    222.574891     2 E      0 A2        0 0 0 0 0 0 A1      1 1 0 0 0 1 E       222.581300    0.006409      6459.1226		6459.12300
 6236.5597	1.051E-26	        6236.5622      2.3290E-25     390.91
 6236.6283	6.442E-27
 6236.6593	3.345E-27
 6236.6829	3.855E-27
 6236.7895	3.145E-26	        6236.7884      4.9190E-26     184.92		    6236.97825   3.26603E-26   5.88014E-05  5 E     3    5 E  1035    138.247500     4 E      1 E         0 0 0 0 0 0 A1      0 1 0 0 2 1 A1      138.247700    0.000200      6375.0372		6375.03730
 6236.8095	6.436E-26
 6236.8239	2.037E-26	                                      			    6237.62201   1.00056E-26   8.16093E-06  4 E     2    4 E   839     83.054654     2 E      3 A2        0 0 0 0 0 0 A1      0 0 1 0 1 3 E        83.056200    0.001546      6319.8801		6319.87993
 6236.8484	1.873E-26	        6236.8505      4.7190E-26     221.96
 6236.9589	3.319E-26	        6236.9618      8.0790E-26     219.29
 6237.0624	1.285E-26
 6237.0909	1.107E-26
 6237.1135	9.043E-26
 6237.1348	7.102E-27	        6237.1325      1.8100E-25     401.78
 6237.1699	4.452E-27
 6237.2314	2.719E-26	        6237.2310      1.4190E-25     278.55
 6237.2816	2.023E-26	        6237.2813      1.8420E-25     321.80		    6237.50272   2.36547E-26   8.31666E-05  6 E     3    6 E  1218    184.738658     4 E      1 E         0 0 0 0 0 0 A1      0 1 0 0 2 1 A1      184.740400    0.001742      6422.0220		6422.02174
 6237.3225	1.536E-26	        6237.3215      9.5170E-25     470.42		    6237.99662   1.01604E-26   6.23664E-03 10 E     5    9 E  1910    492.855792     7 E      6 A1        0 0 0 0 0 0 A1      0 1 0 0 2 1 E       492.860500    0.004708      6730.1830		6730.18255	From 294 K
 6237.3348	5.788E-27	        6237.3350      7.0350E-26     344.24
 6237.3691	5.185E-27	                                      			    6237.59957   4.48169E-27   4.91291E-06  4 E     3    4 E   852     99.493359     4 E      2 E         0 0 0 0 0 0 A1      0 1 0 0 2 1 A1       99.492200   -0.001159      6336.8613		6336.86250
 6237.4279	4.822E-26
 6237.4713	9.857E-26	        6237.4732      3.4050E-25     246.49		    6238.45455   1.36911E-25   9.31742E-04  7 A1    1    7 A2  712    229.398992     3 A1     4 E         0 0 0 0 0 0 A1      0 0 1 0 1 3 E       229.404200    0.005208      6466.8755		6466.87730
 6237.5422	7.149E-26	        6237.5428      2.4690E-25     246.47
 6237.5547	1.735E-26	                                      			    6237.83990   1.66666E-26   4.36298E-05  6 E     2    6 E  1205    168.333168     2 E      0 A1        0 0 0 0 0 0 A1      0 1 2 0 1 0 E       168.337600    0.004432      6405.8923		6405.89268
 6237.5999	3.438E-27
 6237.6685	7.875E-26	        6237.6661      5.3040E-25     298.37		    6238.19482   1.01611E-25   6.55602E-04  7 E     1    6 E  1243    218.482317     1 E      2 E         0 0 0 0 0 0 A1      0 1 0 0 2 1 E       218.489400    0.007083      6456.1579		6456.15807	D
 6237.7531	3.611E-26	                                      			    6238.54954   2.23353E-26   1.34105E-05  3 E     2    3 E   654     52.031687     2 E      3 A1        0 0 0 0 0 0 A1      0 0 1 0 1 3 E        52.032200    0.000513      6289.7853		6289.78607
 6237.7829	3.525E-25	        6237.7823      7.9970E-26     34.89		    6238.08362   4.10102E-25   1.59334E-04  1 E     1    2 E   462      9.130574     1 E      0 A1        0 0 0 0 0 0 A1      0 0 1 0 1 3 E         9.130600    0.000026      6246.9135		6246.91343
 6237.8111	5.758E-26
 6237.8232	7.735E-25	        6237.8208      1.5090E-25     23.16		    6237.94370   8.66318E-25   1.68285E-03  1 E     1    0 E    94      9.130574     1 E      0 A1        0 0 0 0 0 0 A1      0 1 2 0 1 0 E         9.130600    0.000026      6246.9538		6246.95380
 6237.9031	3.806E-27
 6237.9129	3.468E-27	        6237.9124      6.2620E-26     375.00
 6237.9484	1.844E-26	        6237.9477      5.5860E-25     415.21		    6237.94062   1.68163E-26   2.61615E-03  9 E     5    8 E  1709    415.586196     7 E      7 E         0 0 0 0 0 0 A1      0 1 0 1 0 1 A1      415.587900    0.001704      6653.5363		6653.53563	From 294 K
 6237.9730	1.995E-26
 6238.0124	3.056E-26
 6238.0277	1.217E-25	        6238.0273      8.6920E-25     302.93		    6238.31368   1.43601E-25   2.97801E-03  8 A1    2    7 A2  736    291.354394     3 A1     2 E         0 0 0 0 0 0 A1      0 1 0 0 2 1 E       291.362000    0.007606      6529.3897		6529.38900
 6238.0964	1.201E-25	        6238.0961      8.3320E-25     300.67		    6238.38483   1.44222E-25   2.99096E-03  8 A2    1    7 A1  703    291.354412     3 A2     2 E         0 0 0 0 0 0 A1      0 1 0 0 2 1 E       291.361800    0.007388      6529.4582		6529.45773
 6238.1227	8.797E-26	        6238.1240      2.8900E-25     242.58		    6238.45553   1.05577E-25   6.64738E-04  7 A2    1    6 A1  638    217.118439     0 A2     1 E         0 0 0 0 0 0 A1      0 1 0 0 2 1 E       217.125700    0.007261      6455.2484		6455.24847
 6238.1505	1.037E-26
 6238.1671	4.722E-27
 6238.2034	1.072E-26	        6238.2027      2.2010E-25     384.98
 6238.2198	1.049E-26	                                      			    6238.54210   4.66755E-27   1.01414E-04  8 E     3    8 E  1581    300.900726     4 E      1 E         0 0 0 0 0 0 A1      0 1 0 0 2 1 A1      300.906700    0.005974      6539.1265		6539.12526
 6238.2287	2.782E-26	        6238.2316      2.4900E-25     320.47
 6238.2613	4.547E-26
 6238.2933	2.709E-26	        6238.2933      1.4780E-24     460.93
 6238.3742	2.561E-26	        6238.3726      9.1890E-26     249.44		    6238.59983   2.76132E-26   3.70192E-05  5 E     2    5 E  1025    121.823910     2 E      0 A2        0 0 0 0 0 0 A1      0 1 2 0 1 0 E       121.826800    0.002890      6360.2010		6360.20088
 6238.4097	3.696E-25	                                      			    6238.67566   4.79658E-25   2.02985E-04  3 A2    1    4 A1  426     46.553125     0 A2     1 E         0 0 0 0 0 0 A1      0 0 1 0 1 3 E        46.554600    0.001475      6284.9643		6284.96425
 6238.4267	5.054E-26
 6238.4535	6.779E-26	        6238.4556      2.1770E-25     240.82
 6238.5849	9.539E-26	        6238.5850      6.6430E-26     122.04		    6238.80628   1.08825E-25   1.32234E-04  5 A2    1    5 A1  494    116.354416     0 A2     2 E         0 0 0 0 0 0 A1      0 1 2 0 1 0 E       116.358200    0.003784      6354.9431		6354.94270
 6238.6404	8.407E-27	                                      			    6239.52062   1.25225E-26   3.04685E-05  6 E     1    6 E  1203    164.235332     1 E      3 A2        0 0 0 0 0 0 A1      0 0 1 0 1 3 E       164.240500    0.005168      6402.8809		6402.88223
 6238.6692	7.706E-26
 6238.6858	4.376E-25	        6238.6857      7.6540E-25     193.60		    6238.83651   4.98339E-25   1.54223E-03  6 E     2    5 E  1055    168.333168     2 E      3 A1        0 0 0 0 0 0 A1      1 1 0 0 0 1 E       168.337600    0.004432      6407.0234		6407.02320
 6238.7822	5.824E-25	        6238.7820      5.3750E-25     143.92		    6239.47133   7.73896E-25   2.93485E-04  1 A2    1    2 A1  247      7.759907     0 A2     1 E         0 0 0 0 0 0 A1      0 0 1 0 1 3 E         7.760100    0.000193      6246.5423		6246.54180	D
 6238.8498	8.176E-27
 6238.9182	9.306E-26
 6238.9921	1.284E-26	                                      			    6239.26935   4.00250E-27   2.23889E-05  7 E     1    7 E  1385    218.482317     1 E      3 A2        0 0 0 0 0 0 A1      0 1 2 0 1 0 E       218.489400    0.007083      6457.4815		6457.47560
 6239.0404	5.383E-26	        6239.0384      1.4290E-25     226.02
 6239.1378	8.910E-27	        6239.1360      2.0800E-25     394.96
 6239.1797	6.875E-26	        6239.1789      1.8160E-24     404.34		    6239.15314   2.57961E-26   3.20460E-03  9 A2    3    8 A1  863    397.825481     6 A2     6 A1        0 0 0 0 0 0 A1      0 1 0 1 0 1 A1      397.829800    0.004319      6637.0095		6637.00905	From 294 K
 6239.1972	1.300E-26
 6239.2158	3.214E-26	        6239.2171      1.5350E-25     271.66		    6239.40298   3.65115E-26   2.97972E-05  4 E     2    4 E   841     83.054654     2 E      0 A1        0 0 0 0 0 0 A1      0 1 2 0 1 0 E        83.056200    0.001546      6322.2720		6322.27156	D
 6239.2326	4.731E-27
 6239.3407	2.845E-26
 6239.3586	2.240E-26
 6239.4118	5.514E-27
 6239.4630	8.057E-26
 6239.4766	1.236E-25
 6239.4952	3.686E-26	        6239.4940      3.2490E-25     319.28
 6239.5251	4.279E-26	        6239.5250      6.9720E-25     366.90		    6239.96771   5.45058E-26   2.57062E-03  9 E     1    9 E  1744    350.139545     1 E      2 E         0 0 0 0 0 0 A1      0 1 2 0 1 0 E       350.151500    0.011955      6589.6766		6589.67665	From 294 K
 6239.6207	7.868E-24	        6239.6204      1.0710E-24     -4.80		    6239.80145   8.11511E-24   4.46149E-03  0 A1    1    1 A2  157      0.000000     0 A1     1 E         0 0 0 0 0 0 A1      0 1 0 0 2 1 E         0.000000    0.000000      6239.6207		6239.62045
 6239.6894	3.609E-25	                                      			    6240.35425   5.93379E-25   1.75788E-03  6 A2    1    6 A1  624    175.166039     3 A2     4 E         0 0 0 0 0 0 A1      0 0 1 0 1 3 E       175.169300    0.003261      6414.8587		6414.85910
 6239.6986	8.541E-26	                                      			    6240.31216   9.74268E-26   1.78389E-03  8 A2    1    8 A1  804    291.354412     3 A2     0 A1        0 0 0 0 0 0 A1      0 1 0 0 2 1 A1      291.361800    0.007388      6531.0604		6531.06040
 6239.7262	4.673E-26	        6239.7258      2.8990E-25     292.06		    6240.10251   5.79112E-26   9.38134E-04  8 E     2    8 E  1568    284.540304     2 E      2 E         0 0 0 0 0 0 A1      0 1 2 0 1 0 E       284.548900    0.008596      6524.2751		6524.27505	From 294 K
 6239.7481	9.348E-26
 6239.7599	8.544E-26	                                      			    6239.94892   9.38415E-26   6.94154E-05  4 A1    1    4 A2  402     77.580125     0 A1     2 E         0 0 0 0 0 0 A1      0 1 2 0 1 0 E        77.582600    0.002475      6317.3425		6317.34217
 6239.7760	9.947E-27
 6239.7930	1.387E-26
 6239.8425	3.843E-26
 6239.8510	6.549E-27	                                      			    6240.67643   1.54462E-26   1.92476E-05  5 E     1    5 E  1023    117.721553     1 E      3 A1        0 0 0 0 0 0 A1      0 0 1 0 1 3 E       117.725100    0.003547      6357.5761		6357.57556
 6239.9006	2.334E-26
 6239.9242	2.453E-25	        6239.9242      3.9020E-25     186.23		    6240.76755   3.99749E-25   1.18441E-03  6 A1    2    6 A2  591    175.166036     3 A1     4 E         0 0 0 0 0 0 A1      0 0 1 0 1 3 E       175.169400    0.003364      6415.0936		6415.09340
 6239.9689	6.348E-26	        6239.9688      5.2680E-25     314.61		    6240.23711   7.77298E-26   1.91533E-03  8 E     3    7 E  1451    300.900726     4 E      3 A2        0 0 0 0 0 0 A1      0 1 0 0 2 1 E       300.906700    0.005974      6540.8756		6540.87560	From 294 K
 6240.0238	5.493E-26	        6240.0237      2.9800E-26     102.64		    6240.18189   3.41009E-26   2.04854E-05  3 E     2    3 E   656     52.031687     2 E      0 A2        0 0 0 0 0 0 A1      0 1 2 0 1 0 E        52.032200    0.000513      6292.0560		6292.05443
 6240.0959	9.980E-27
 6240.1426	4.744E-27	        6240.1416      6.0950E-25     527.48
 6240.1530	9.262E-27
 6240.2290	3.075E-26	        6240.2286      7.6940E-25     400.35		    6240.55946   4.85219E-26   4.60340E-03  9 E     4    8 E  1664    382.817822     5 E      4 E         0 0 0 0 0 0 A1      1 1 0 0 0 1 E       382.824500    0.006678      6623.0535		6623.05303
 6240.2439	1.025E-25	        6240.2416      1.7120E-25     190.02
 6240.3282	5.303E-26	        6240.3302      5.9980E-25     338.65
 6240.4046	6.308E-27	        6240.4039      1.2030E-25     379.25
 6240.4441	8.745E-26	        6240.4444      5.2850E-25     289.95		    6240.79289   8.63192E-26   1.31765E-03  7 A2    3    6 A1  657    266.316910     6 A2     5 E         0 0 0 0 0 0 A1      0 1 0 1 0 1 E       266.316400   -0.000510      6506.7605		6506.76020
 6240.4557	1.298E-25	                                      			    6240.79449   8.70173E-26   1.32831E-03  7 A1    2    6 A2  623    266.316910     6 A1     5 E         0 0 0 0 0 0 A1      0 1 0 1 0 1 E       266.316400   -0.000510      6506.7721		6506.77157	Different Assignment compared to 80K
 6240.4629	1.599E-25	                                      			    6240.99340   2.08351E-25   1.41907E-03  7 A1    1    7 A2  714    229.398992     3 A1     0 A2        0 0 0 0 0 0 A1      0 1 0 0 2 1 A1      229.404200    0.005208      6469.8671		6469.86697
 6240.4990	2.549E-26	        6240.5004      1.0300E-24     437.60
 6240.5475	2.578E-26	        6240.5456      8.7630E-25     424.16
 6240.5992	1.929E-26	        6240.5992      8.4610E-25     443.65		    6240.76091   1.68591E-26   3.88945E-03 10 A1    2    9 A2  935    438.391389     3 A1     3 A2        0 0 0 0 0 0 A1      0 1 0 1 0 1 A1      438.404800    0.013411      6679.0040		6679.00357	From 294 K
 6240.6333	3.797E-25	        6240.6341      1.0260E-24     227.40		    6241.10450   5.31032E-25   2.97219E-03  7 E     1    7 E  1386    218.482317     1 E      0 A2        0 0 0 0 0 0 A1      1 1 0 0 0 1 E       218.489400    0.007083      6459.1227		6459.12300
 6240.6499	2.621E-25	        6240.6501      1.2760E-24     273.15		    6241.04640   2.44394E-25   3.67906E-03  8 E     1    8 E  1566    280.453726     1 E      0 A1        0 0 0 0 0 0 A1      1 1 0 0 0 1 E       280.463100    0.009374      6521.1130		6521.11307
 6240.7093	1.495E-26	                                      			    6240.84891   1.80464E-26   9.98887E-06  2 E     2    2 E   470     28.760049     2 E      0 A1        0 0 0 0 0 0 A1      0 1 2 0 1 0 E        28.759900   -0.000149      6269.4692		6269.46895
 6240.7755	1.745E-26
 6240.8368	1.107E-26	        6240.8363      1.2480E-24     516.82		    6241.43887   1.20008E-26   8.48290E-03 11 A2    1   11 A1 1031    511.253795     0 A2     1 E         0 0 0 0 0 0 A1      1 1 0 0 0 1 E       511.272100    0.018305      6752.1089		6752.10890	From 294 K
 6240.9054	1.047E-24	        6240.9052      8.4440E-25     133.45		    6241.22057   1.25283E-24   1.90106E-03  5 A1    1    5 A2  531    128.664320     3 A1     2 E         0 0 0 0 0 0 A1      0 1 0 0 2 1 E       128.666000    0.001680      6369.5714		6369.57193
 6240.9282	1.007E-26	                                      			    6241.72741   1.09692E-26   8.32091E-06  4 E     1    4 E   839     78.948521     1 E      3 A2        0 0 0 0 0 0 A1      0 0 1 0 1 3 E        78.950800    0.002279      6319.8790		6319.87993
 6240.9507	2.763E-27
 6241.0537	3.458E-26	        6241.0532      1.5770E-24     446.67		    6241.24396   3.12928E-26   7.22041E-03 10 A2    1    9 A1  902    438.391454     3 A2     2 E         0 0 0 0 0 0 A1      0 1 0 1 0 1 E       438.404100    0.012646      6679.4578		6679.45740	From 294 K
 6241.0735	5.247E-27
 6241.1259	3.877E-26	        6241.1260      1.4800E-24     433.18
 6241.1958	2.828E-26	        6241.1950      1.3850E-24     452.20		    6241.75283   2.94700E-26   5.06134E-03 10 E     1   10 E  1924    427.528533     1 E      0 A1        0 0 0 0 0 0 A1      1 1 0 0 0 1 E       427.543400    0.014867      6668.7392		6668.73920	From 294 K
 6241.2298	1.763E-25	        6241.2293      5.1280E-25     233.13		    6241.82663   2.17578E-25   1.48231E-03  7 A2    2    7 A1  681    229.398984     3 A2     4 E         0 0 0 0 0 0 A1      0 0 1 0 1 3 E       229.404300    0.005316      6470.6341		6470.63553
 6241.2554	1.849E-26
 6241.2795	2.427E-25	                                      			    6241.94886   1.34515E-25   3.98705E-04  6 A2    1    6 A1  625    175.166039     3 A2     4 E         0 0 0 0 0 0 A1      0 0 1 0 1 3 E       175.169300    0.003261      6416.4488		6416.44860
 6241.2886	2.416E-25	        6241.2860      1.3390E-24     283.22		    6241.63104   2.71436E-25   1.63554E-03  7 E     2    7 E  1390    222.574891     2 E      2 E         0 0 0 0 0 0 A1      0 1 2 0 1 0 E       222.581300    0.006409      6463.8699		6463.86945	From 294 K
 6241.3218	1.995E-25	        6241.3211      5.9260E-25     234.76		    6241.62272   2.23404E-25   1.44300E-03  7 E     1    6 E  1247    218.482317     1 E      0 A1        0 0 0 0 0 0 A1      0 1 0 0 2 1 E       218.489400    0.007083      6459.8112		6459.81090
 6241.3962	7.203E-25	        6241.3968      1.3120E-24     196.75		    6241.56630   8.50097E-25   2.44605E-03  6 E     1    5 E  1053    164.235332     1 E      2 E         0 0 0 0 0 0 A1      1 1 0 0 0 1 E       164.240500    0.005168      6405.6367		6405.63653
 6241.4306	1.432E-24	        6241.4299      8.3020E-25     107.80		    6241.64845   1.59702E-24   1.47519E-03  4 A2    1    4 A1  437     89.901358     3 A2     0 A1        0 0 0 0 0 0 A1      0 1 0 0 2 1 A1       89.901800    0.000442      6331.3324		6331.33223
 6241.4502	1.612E-26	        6241.4513      1.1030E-25     299.60
 6241.4647	1.130E-25	        6241.4645      1.8780E-24     368.43		    6241.89929   1.44837E-25   6.67001E-03  9 A2    1    9 A1  856    348.779906     0 A2     1 E         0 0 0 0 0 0 A1      1 1 0 0 0 1 E       348.792100    0.012194      6590.2568		6590.25680	From 294 K
 6241.5132	4.297E-27	        6241.5158      4.5960E-25     513.24
 6241.5423	9.613E-27	        6241.5402      3.7540E-25     434.94
 6241.5839	1.014E-24	        6241.5841      9.6680E-25     146.45		    6242.00939   1.33011E-24   2.01884E-03  5 A2    2    5 A1  498    128.664319     3 A2     2 E         0 0 0 0 0 0 A1      0 1 0 0 2 1 E       128.666100    0.001781      6370.2500		6370.24983
 6241.6530	1.080E-24	        6241.6535      1.6540E-24     183.28		    6241.93699   1.28763E-24   3.13538E-03  6 E     1    6 E  1205    164.235332     1 E      0 A1        0 0 0 0 0 0 A1      0 1 2 0 1 0 E       164.240500    0.005168      6405.8935		6405.89268
 6241.6752	9.969E-26
 6241.7631	1.258E-24	        6241.7632      3.2730E-25     45.53		    6241.93828   1.39239E-24   9.46682E-04  3 A1    1    3 A2  346     58.883437     3 A1     0 A2        0 0 0 0 0 0 A1      0 1 0 0 2 1 A1       58.882900   -0.000537      6300.6460		6300.64580
 6241.8857	2.478E-25	        6241.8857      6.5000E-25     225.09
 6241.9315	3.522E-25	        6241.9314      5.1000E-25     178.93		    6242.50230   3.40293E-25   1.00881E-03  6 A1    2    6 A2  592    175.166036     3 A1     4 E         0 0 0 0 0 0 A1      0 0 1 0 1 3 E       175.169400    0.003364      6417.1009		6417.10083
 6241.9960	4.694E-25	        6241.9978      4.6430E-25     149.31
 6242.0105	6.405E-26
 6242.0504	1.386E-25	        6242.0506      1.3770E-25     149.65
 6242.1310	1.288E-24	                                      			    6242.38174   2.05507E-24   1.89875E-03  4 A1    2    4 A2  404     89.901358     3 A1     2 E         0 0 0 0 0 0 A1      0 1 0 0 2 1 E        89.901800    0.000442      6332.0328		6332.03280
 6242.1375	2.810E-25	        6242.1357      2.3220E-24     314.26		    6242.50615   3.42559E-25   5.03441E-03  8 A1    1    8 A2  767    279.091847     0 A1     1 E         0 0 0 0 0 0 A1      0 1 2 0 1 0 E       279.101400    0.009553      6521.2389		6521.23840
 6242.2120	6.872E-27
 6242.2203	1.391E-26	        6242.2202      6.9940E-25     454.24		    6242.78330   1.56883E-26   2.90007E-03 10 E     2   10 E  1929    431.600944     2 E      1 E         0 0 0 0 0 0 A1      1 1 0 0 0 1 E       431.615100    0.014156      6673.8354		6673.83570	From 294 K
 6242.2596	2.737E-26
 6242.2753	4.452E-26
 6242.2846	1.795E-24	        6242.2833      1.4410E-24     133.09		    6242.50928   1.93124E-24   1.31328E-03  3 A2    2    3 A1  313     58.883437     3 A2     2 E         0 0 0 0 0 0 A1      0 1 0 0 2 1 E        58.882900   -0.000537      6301.1675		6301.16730	D
 6242.3481	1.528E-26
 6242.4047	8.243E-27
 6242.4638	8.207E-25	        6242.4650      1.8630E-24     213.86		    6242.77734   7.90060E-25   2.07149E-03  6 E     2    6 E  1208    168.333168     2 E      1 E         0 0 0 0 0 0 A1      0 1 0 0 2 1 E       168.337600    0.004432      6410.8014		6410.80122
 6242.4760	1.704E-24	        6242.4767      9.3190E-25     103.26		    6242.70153   1.97431E-24   2.46180E-03  5 E     1    5 E  1025    117.721553     1 E      0 A2        0 0 0 0 0 0 A1      0 1 2 0 1 0 E       117.725100    0.003547      6360.2011		6360.20088
 6242.5338	8.689E-24	                                      			    6242.77258   9.75276E-24   3.79487E-03  1 E     1    2 E   463      9.130574     1 E      2 E         0 0 0 0 0 0 A1      0 1 0 0 2 1 E         9.130600    0.000026      6251.6644		6251.66407	D
 6242.6449	2.507E-26
 6242.6571	5.047E-26	        6242.6553      7.1240E-26     176.94		    6242.86519   1.60754E-25   4.08675E-04  6 E     2    6 E  1209    168.333168     2 E      4 E         0 0 0 0 0 0 A1      0 1 2 0 1 0 E       168.337600    0.004432      6410.9947		6410.99523	From 294 K
 6242.6707	1.393E-26
 6242.7075	1.849E-26
 6242.7525	7.488E-27	        6242.7522      1.8280E-25     398.44
 6242.7896	3.605E-26	        6242.7894      1.2670E-25     247.83
 6242.7978	1.578E-26
 6242.8602	1.536E-26	        6242.8599      8.0400E-25     457.35		    6243.13689   1.76420E-27   1.50641E-03 11 E     2   10 E  2025    516.672491     2 E      1 E         0 0 0 0 0 0 A1      0 1 0 1 0 1 E       516.689800    0.017309      6759.5500		6759.54810	From 294 K
 6242.8779	6.981E-27
 6242.9540	1.262E-25	        6242.9545      1.1200E-25     140.88		    6243.74033   4.05280E-26   6.15475E-05  5 A2    2    5 A1  499    128.664319     3 A2     4 E         0 0 0 0 0 0 A1      0 0 1 0 1 3 E       128.666100    0.001781      6371.6201		6371.62000
 6243.0104	5.067E-25	        6243.0103      1.2990E-24     223.31		    6243.33010   6.23289E-25   3.40645E-03  7 A2    1    7 A1  677    217.118439     0 A2     1 E         0 0 0 0 0 0 A1      0 1 2 0 1 0 E       217.125700    0.007261      6460.1361		6460.13475
 6243.0343	6.486E-26	        6243.0344      1.1110E-24     370.90		    6243.53111   7.19637E-26   3.65581E-03  9 E     2    9 E  1752    354.219399     2 E      1 E         0 0 0 0 0 0 A1      1 1 0 0 0 1 E       354.230600    0.011201      6597.2649		6597.26557
 6243.0773	1.068E-24	        6243.0772      1.3190E-24     166.56		    6243.25056   1.27412E-24   3.57911E-03  6 A1    1    5 A2  544    162.869701     0 A1     1 E         0 0 0 0 0 0 A1      1 1 0 0 0 1 E       162.875100    0.005399      6405.9524		6405.95245
 6243.1362	5.230E-26	        6243.1369      1.0240E-24     381.29		    6243.30483   5.02578E-26   3.82760E-03  9 E     3    8 E  1654    370.552905     4 E      3 A2        0 0 0 0 0 0 A1      0 1 0 1 0 1 E       370.561500    0.008595      6613.6977		6613.69746
 6243.1525	2.588E-26	        6243.1537      1.7500E-24     477.20		    6243.72076   6.14969E-27   8.30604E-03 10 A1    4    9 A2 1009    536.607009     9 A1     8 E         0 0 0 0 0 0 A1      1 1 0 0 0 1 E       536.605200   -0.001809      6779.7577		6779.75770	From 294 K
 6243.1792	6.585E-27
 6243.2153	1.689E-26	        6243.2149      1.5320E-25     321.50
 6243.2437	1.769E-24	        6243.2437      1.3090E-24     126.76		    6243.57482   1.78970E-24   2.40316E-03  5 E     2    5 E  1028    121.823910     2 E      1 E         0 0 0 0 0 0 A1      0 1 0 0 2 1 E       121.826800    0.002890      6365.0705		6365.07046
 6243.3209	2.162E-24	        6243.3210      8.5410E-25     77.99		    6243.50838   2.45369E-24   1.86236E-03  4 E     1    4 E   841     78.948521     1 E      0 A1        0 0 0 0 0 0 A1      0 1 2 0 1 0 E        78.950800    0.002279      6322.2717		6322.27156
 6243.4357	1.437E-24	        6243.4356      6.0700E-25     83.19		    6243.76549   2.61006E-24   2.13306E-03  4 E     2    4 E   843     83.054654     2 E      1 E         0 0 0 0 0 0 A1      0 1 0 0 2 1 E        83.056200    0.001546      6326.4919		6326.49188
 6243.5598	2.004E-26	        6243.5589      3.8000E-25     378.80
 6243.6072	3.685E-25	        6243.6076      1.1210E-24     236.60		    6243.83274   4.39002E-25   3.05434E-03  7 E     2    6 E  1250    222.574891     2 E      1 E         0 0 0 0 0 0 A1      0 1 0 0 2 1 E       222.581300    0.006409      6466.1885		6466.18827
 6243.6223	1.786E-25	        6243.6227      1.0110E-24     284.87		    6244.08512   1.76762E-25   2.86668E-03  8 E     2    8 E  1574    284.540304     2 E      1 E         0 0 0 0 0 0 A1      1 1 0 0 0 1 E       284.548900    0.008596      6528.1712		6528.17032
 6243.7959	6.363E-25	        6243.7954      1.8800E-25     55.42		    6243.94819   8.14136E-25   5.53885E-04  3 A1    1    3 A2  347     58.883437     3 A1     0 A2        0 0 0 0 0 0 A1      0 1 0 0 2 1 A1       58.882900   -0.000537      6302.6788		6302.67843
 6243.8119	7.680E-26	        6243.8119      4.5550E-25     288.57		    6244.18832   8.62818E-26   1.30039E-03  8 E     1    8 E  1568    280.453726     1 E      2 E         0 0 0 0 0 0 A1      0 1 2 0 1 0 E       280.463100    0.009374      6524.2750		6524.27505	From 294 K
 6243.8549	8.142E-26	        6243.8544      2.3380E-24     410.82		    6243.88189   5.64513E-26   5.36216E-03  9 E     4    8 E  1670    382.817822     5 E      5 E         0 0 0 0 0 0 A1      0 1 0 1 0 1 A1      382.824500    0.006678      6626.6794		6626.67973	From 294 K
 6243.9007	1.584E-24	        6243.9004      7.1290E-25     88.12
 6243.9273	2.777E-26
 6243.9623	5.496E-27	        6243.9649      2.2270E-25     437.81
 6244.0259	3.244E-24	        6244.0259      8.7540E-25     48.37		    6244.24343   3.69229E-24   2.22096E-03  3 E     2    3 E   657     52.031687     2 E      1 E         0 0 0 0 0 0 A1      0 1 0 0 2 1 E        52.032200    0.000513      6296.0581		6296.05805
 6244.0838	3.509E-25	        6244.0843      3.2160E-25     143.38		    6244.20187   2.02210E-25   3.75381E-04  5 A2    2    4 A1  452    128.664319     3 A2     4 E         0 0 0 0 0 0 A1      1 1 0 0 0 1 E       128.666100    0.001781      6372.7499		6372.74980
 6244.0838										    6244.20175   2.02636E-25   3.76172E-04  5 A1    1    4 A2  418    128.664320     3 A1     4 E         0 0 0 0 0 0 A1      1 1 0 0 0 1 E       128.666000    0.001680      6372.7498		6372.74977
 6244.1227	1.167E-25
 6244.1310	2.260E-24	        6244.1296      7.0950E-25     60.13		    6244.29029   2.56560E-24   1.43332E-03  3 E     1    3 E   656     47.922529     1 E      0 A2        0 0 0 0 0 0 A1      0 1 2 0 1 0 E        47.923800    0.001271      6292.0548		6292.05443
 6244.1707	1.008E-26
 6244.2464	1.845E-26	        6244.2465      1.0260E-24     462.04		    6244.65731   1.68702E-26   3.44888E-03 10 E     2    9 E  1828    431.600944     2 E      2 E         0 0 0 0 0 0 A1      0 1 0 1 0 1 A1      431.615100    0.014156      6675.8615		6675.86125	From 294 K
 6244.2621	1.006E-26
 6244.2719	3.215E-25	        6244.2719      9.5910E-25     235.09		    6244.70937   3.42268E-25   2.06438E-03  7 E     2    7 E  1394    222.574891     2 E      2 E         0 0 0 0 0 0 A1      0 1 2 0 1 0 E       222.581300    0.006409      6466.8532		6466.85327
 6244.2905	1.331E-26	        6244.2916      1.3290E-25     328.97
 6244.3231	3.429E-26	        6244.3214      2.2640E-25     296.82
 6244.3594	2.716E-24	        6244.3592      6.0890E-25     33.97		    6244.55554   2.97452E-24   1.64839E-03  2 E     2    2 E   471     28.760049     2 E      1 E         0 0 0 0 0 0 A1      0 1 0 0 2 1 E        28.759900   -0.000149      6273.1193		6273.11883
 6244.3838	8.323E-25	        6244.3838      1.1610E-24     176.02
 6244.4103	2.029E-25	        6244.4118      1.2220E-25     110.76		    6244.69530   7.47270E-26   1.96050E-04  6 E     2    6 E  1211    168.333168     2 E      2 E         0 0 0 0 0 0 A1      0 1 2 0 1 0 E       168.337600    0.004432      6412.7479		6412.74687
 6244.4548	4.928E-25	        6244.4557      3.4550E-25     122.56		    6244.69435   7.59663E-25   7.02398E-04  4 A2    1    4 A1  439     89.901358     3 A2     0 A1        0 0 0 0 0 0 A1      0 1 0 0 2 1 A1       89.901800    0.000442      6334.3566		6334.35645
 6244.4717	2.138E-25	        6244.4747      8.9870E-26     82.81		    6244.79705   2.90795E-25   1.76267E-04  4 A1    1    5 A2  517     77.580125     0 A1     1 E         0 0 0 0 0 0 A1      0 0 1 0 1 3 E        77.582600    0.002475      6322.0543		6322.05400
 6244.4911	1.819E-26	        6244.4922      8.3910E-25     447.89
 6244.5946	1.319E-26	        6244.5958      4.5770E-25     425.76
 6244.6730	3.260E-25	        6244.6734      1.0390E-25     61.30
 6244.6929	4.690E-25	        6244.6940      1.0780E-25     35.91		    6245.03220   5.83324E-25   2.14475E-04  2 E     1    3 E   644     24.648618     1 E      0 A2        0 0 0 0 0 0 A1      0 0 1 0 1 3 E        24.649100    0.000482      6269.3420		6269.34187
 6244.7256	8.268E-27
 6244.7384	1.539E-26	        6244.7382      5.2690E-26     245.79
 6244.7621	1.220E-25	        6244.7617      7.6440E-26     113.83
 6244.8205	2.033E-24	        6244.8205      3.8600E-25     21.06		    6244.95972   2.25548E-24   1.16098E-03  2 E     1    2 E   470     24.648618     1 E      0 A1        0 0 0 0 0 0 A1      0 1 2 0 1 0 E        24.649100    0.000482      6269.4696		6269.46895
 6244.9163	5.362E-27
 6244.9541	8.139E-26	        6244.9554      2.0780E-25     222.99
 6244.9639	1.145E-26
 6245.0227	3.395E-25	        6245.0230      2.6500E-25     130.91		    6245.34732   4.59150E-25   6.97644E-04  5 A1    1    5 A2  533    128.664320     3 A1     0 A2        0 0 0 0 0 0 A1      0 1 0 0 2 1 A1      128.666000    0.001680      6373.6887		6373.68843
 6245.0945	1.612E-25	        6245.0968      1.4180E-25     140.19		    6245.78654   6.27240E-26   5.80160E-05  4 A2    1    4 A1  440     89.901358     3 A2     4 E         0 0 0 0 0 0 A1      0 0 1 0 1 3 E        89.901800    0.000442      6334.9963		6334.99633
 6245.1247	1.043E-26	        6245.1236      2.2880E-26     211.20
 6245.1459	4.445E-25	        6245.1460      6.0120E-25     173.62		    6245.52513   4.25927E-25   1.11774E-03  6 E     2    6 E  1212    168.333168     2 E      2 E         0 0 0 0 0 0 A1      0 1 2 0 1 0 E       168.337600    0.004432      6413.4835		6413.48338
 6245.1926	3.702E-25	        6245.1920      1.4840E-25     79.12		    6245.82120   9.01641E-26   8.33973E-05  4 A1    2    4 A2  407     89.901358     3 A1     4 E         0 0 0 0 0 0 A1      0 0 1 0 1 3 E        89.901800    0.000442      6335.0944		6335.09483
 6245.2618	5.024E-26	        6245.2603      1.9850E-25     256.92		    6245.38450   1.19276E-25   3.53923E-04  6 A2    1    6 A1  626    175.166039     3 A2     0 A1        0 0 0 0 0 0 A1      0 1 0 0 2 1 A1      175.169300    0.003261      6420.4311		6420.43080
 6245.2783	2.119E-25	        6245.2784      1.7270E-25     134.26
 6245.3207	1.393E-24	        6245.3208      2.1720E-25     5.75		    6245.44698   1.54487E-24   1.00273E-03  1 E     1    1 E   283      9.130574     1 E      0 A2        0 0 0 0 0 0 A1      0 1 2 0 1 0 E         9.130600    0.000026      6254.4513		6254.45100
 6245.3799	5.717E-26	        6245.3804      2.2260E-25     255.79		    6245.72362   7.97277E-26   4.46896E-04  7 E     1    7 E  1390    218.482317     1 E      2 E         0 0 0 0 0 0 A1      0 1 2 0 1 0 E       218.489400    0.007083      6463.8693		6463.86945	From 294 K
 6245.3891	4.519E-26
 6245.4376	1.740E-26	        6245.4366      5.2380E-26     235.79
 6245.4763	9.780E-27
 6245.5124	7.431E-27
 6245.6517	3.426E-26	        6245.6544      1.6650E-25     273.01
 6245.6586	4.185E-25	                                      			    6246.38956   5.94563E-25   2.13379E-04  2 A1    1    3 A2  341     23.278457     0 A1     1 E         0 0 0 0 0 0 A1      0 0 1 0 1 3 E        23.279200    0.000743      6268.9378		6268.93745
 6245.7237	9.216E-27
 6245.8234	1.125E-24	        6245.8234      7.3950E-25     117.56		    6246.04793   1.31828E-24   1.60558E-03  5 A2    1    5 A1  495    116.354416     0 A2     1 E         0 0 0 0 0 0 A1      0 1 2 0 1 0 E       116.358200    0.003784      6362.1816		6362.18147
 6245.8433	7.651E-27	        6245.8435      4.4760E-26     287.42
 6245.8808	6.584E-27
 6245.8923	1.746E-26	        6245.8929      3.6650E-26     207.78
 6245.9686	1.135E-24	        6245.9686      5.9960E-25     100.57		    6246.18347   1.33753E-24   1.47026E-03  4 E     3    4 E   855     99.493359     4 E      3 A1        0 0 0 0 0 0 A1      0 1 0 0 2 1 E        99.492200   -0.001159      6345.4608		6345.46180
 6246.0198	4.811E-27	        6246.0177      2.9520E-26     291.13
 6246.0414	8.441E-27
 6246.0544	1.874E-26
 6246.1029	1.302E-26
 6246.1221	1.660E-25	        6246.1231      3.7870E-26     35.32
 6246.1522	7.203E-26	        6246.1532      4.5310E-26     114.14
 6246.1712	4.951E-25	        6246.1713      6.3560E-25     169.57		    6246.45191   5.37438E-25   1.51126E-03  6 A1    1    5 A2  545    162.869701     0 A1     1 E         0 0 0 0 0 0 A1      0 1 0 0 2 1 E       162.875100    0.005399      6409.0463		6409.04630
 6246.1944	6.176E-27	        6246.1968      8.8780E-25     536.21
 6246.2478	3.426E-25	        6246.2487      2.8010E-25     134.51		    6246.51478   3.93486E-25   5.28860E-04  5 E     2    5 E  1030    121.823910     2 E      2 E         0 0 0 0 0 0 A1      0 1 2 0 1 0 E       121.826800    0.002890      6368.0746		6368.07428
 6246.2621	1.265E-26	        6246.2636      2.0370E-25     366.10		    6246.35637   1.43569E-26   9.22069E-04  9 A2    2    8 A1  839    361.022270     3 A2     0 A1        0 0 0 0 0 0 A1      0 1 0 1 0 1 A1      361.032600    0.010330      6607.2947		6607.29496
 6246.2926	6.087E-27	        6246.2927      2.7630E-25     446.31		    6246.85500   6.73634E-27   1.15882E-03 10 E     1   10 E  1929    427.528533     1 E      1 E         0 0 0 0 0 0 A1      1 1 0 0 0 1 E       427.543400    0.014867      6673.8360		6673.83570	From 294 K
 6246.3032	4.683E-27
 6246.3353	3.109E-26
 6246.3802	5.090E-27	        6246.3795      3.2910E-25     474.12
 6246.4182	9.496E-25	        6246.4179      9.1070E-25     146.91		    6246.65817   1.13865E-24   2.05639E-03  5 E     3    5 E  1039    138.247500     4 E      3 A2        0 0 0 0 0 0 A1      0 1 0 0 2 1 E       138.247700    0.000200      6384.6659		6384.66573
 6246.4714	2.497E-26	                                      			    6246.51616   8.99548E-27   2.22075E-04  8 E     3    7 E  1457    300.900726     4 E      1 E         0 0 0 0 0 0 A1      0 1 0 1 0 1 A1      300.906700    0.005974      6547.3781		6547.37618
 6246.4776	3.844E-25	        6246.4752      2.3670E-24     291.48		    6246.70590   4.49099E-25   3.53621E-03  7 A2    2    6 A1  645    229.398984     3 A2     2 E         0 0 0 0 0 0 A1      0 1 0 0 2 1 E       229.404300    0.005316      6475.8819		6475.88165	From 294 K
 6246.5147	3.635E-25	        6246.5149      1.1370E-24     238.77		    6246.74409   4.50135E-25   3.54405E-03  7 A1    1    6 A2  612    229.398992     3 A1     2 E         0 0 0 0 0 0 A1      0 1 0 0 2 1 E       229.404200    0.005208      6475.9189		6475.91873
 6246.5521	3.248E-26
 6246.5606	3.798E-26	        6246.5579      1.5280E-25     258.33		    6246.87443   4.13325E-26   1.00804E-04  6 E     1    6 E  1208    164.235332     1 E      1 E         0 0 0 0 0 0 A1      0 1 0 0 2 1 E       164.240500    0.005168      6410.8011		6410.80122
 6246.5922	2.250E-25	        6246.5917      3.8460E-25     191.82		    6247.02686   2.98798E-25   8.61260E-04  6 E     1    5 E  1058    164.235332     1 E      2 E         0 0 0 0 0 0 A1      0 1 0 0 2 1 E       164.240500    0.005168      6410.8327		6410.83220
 6246.6120	1.756E-26	        6246.6142      3.3820E-25     380.01
 6246.6466	5.258E-26
 6246.6607	1.164E-26	        6246.6605      4.9300E-26     262.33		    6246.84660   2.09819E-26   9.23421E-05  6 E     4    6 E  1233    197.057625     5 E      5 E         0 0 0 0 0 0 A1      0 1 0 0 2 1 A1      197.057500   -0.000125      6443.7182		6443.71915
 6246.7062	2.558E-27	        6246.7065      5.1440E-25     561.67		    6247.03263   3.46430E-27   2.68679E-03 11 A2    1   10 A1 1029    511.253795     0 A2     2 E         0 0 0 0 0 0 A1      0 1 0 1 0 1 E       511.272100    0.018305      6757.9783		6757.97780	From 294 K
 6246.7393	7.059E-26	        6246.7391      2.7160E-25     254.86		    6247.31987   8.80694E-26   6.01056E-04  7 A2    2    7 A1  684    229.398984     3 A2     3 A1        0 0 0 0 0 0 A1      0 1 0 0 2 1 A1      229.404300    0.005316      6476.1436		6476.14367
 6246.7824	2.084E-26	        6246.7842      2.6690E-25     348.31
 6246.8998	4.524E-25	        6246.8999      7.8430E-25     192.91		    6247.19234   5.40908E-25   1.90767E-03  6 E     3    6 E  1222    184.738658     4 E      3 A1        0 0 0 0 0 0 A1      0 1 0 0 2 1 E       184.740400    0.001742      6431.6402		6431.63990
 6246.9153	3.867E-26
 6246.9313	2.277E-26
 6246.9910	5.972E-27
 6247.0529	1.207E-23	        6247.0521      2.8570E-24     38.19		    6247.19056   1.25034E-23   4.95344E-03  2 E     2    3 E   646     28.760049     2 E      3 A2        0 0 0 0 0 0 A1      0 1 0 0 2 1 E        28.759900   -0.000149      6275.8128		6275.81273
 6247.1146	1.446E-26	        6247.1142      1.9770E-25     353.39		    6247.61021   1.38799E-26   6.56078E-04  9 E     1    9 E  1752    350.139545     1 E      1 E         0 0 0 0 0 0 A1      1 1 0 0 0 1 E       350.151500    0.011955      6597.2661		6597.26557
 6247.1584	3.077E-26
 6247.1651	5.035E-26	        6247.1658      1.0870E-24     388.71		    6247.42174   2.51972E-26   4.79171E-03 10 E     1    9 E  1826    427.528533     1 E      1 E         0 0 0 0 0 0 A1      0 1 0 1 0 1 A1      427.543400    0.014867      6674.7085		6674.70670	From 294 K
 6247.2152	1.337E-24	        6247.2153      5.5420E-25     81.73		    6247.40927   1.56049E-24   1.15707E-03  4 A1    1    4 A2  403     77.580125     0 A1     1 E         0 0 0 0 0 0 A1      0 1 2 0 1 0 E        77.582600    0.002475      6324.7978		6324.79730
 6247.2429	3.106E-26	        6247.2430      4.1960E-25     352.46		    6247.19045   2.88358E-26   1.60263E-03  8 E     5    7 E  1513    346.008221     7 E      7 E         0 0 0 0 0 0 A1      0 1 0 1 0 1 A1      346.007300   -0.000921      6593.2502		6593.25015
 6247.2882	1.026E-23	        6247.2877      1.3820E-24     -5.62		    6247.47500   1.06515E-23   4.04973E-03  1 A2    1    2 A1  249      7.759907     0 A2     1 E         0 0 0 0 0 0 A1      0 1 0 0 2 1 E         7.760100    0.000193      6255.0483		6255.04815
 6247.3462	1.039E-26	                                      			    6247.67651   2.61549E-26   3.26650E-05  5 E     1    5 E  1028    117.721553     1 E      1 E         0 0 0 0 0 0 A1      0 1 0 0 2 1 E       117.725100    0.003547      6365.0713		6365.07046
 6247.4060	4.817E-26	        6247.4073      3.2640E-26     119.92
 6247.4372	3.276E-24
 6247.4861	6.970E-26	        6247.4864      5.4010E-25     309.27		    6247.99847   7.16206E-26   1.31461E-03  8 A1    2    8 A2  775    291.354394     3 A1     2 E         0 0 0 0 0 0 A1      0 1 0 0 2 1 E       291.362000    0.007606      6538.8481		6538.84790
 6247.5241	5.220E-27
 6247.5413	4.567E-26	                                      			    6247.87089   2.56785E-26   1.95173E-05  4 E     1    4 E   843     78.948521     1 E      1 E         0 0 0 0 0 0 A1      0 1 0 0 2 1 E        78.950800    0.002279      6326.4921		6326.49188
 6247.5947	2.716E-26
 6247.6086	2.524E-26	        6247.6075      6.5710E-25     403.22		    6247.81025   2.64315E-26   1.51986E-03  9 A2    2    9 A1  864    361.022270     3 A2     2 E         0 0 0 0 0 0 A1      0 1 0 0 2 1 E       361.032600    0.010330      6608.6412		6608.64352	From 294 K
 6247.6191	1.667E-25	                                      			    6247.77967   2.02911E-25   1.38217E-04  3 A1    1    3 A2  348     58.883437     3 A1     2 E         0 0 0 0 0 0 A1      0 1 0 0 2 1 E        58.882900   -0.000537      6306.5020		6306.50117
 6247.6415	1.648E-25	                                      			    6247.80223   2.00935E-25   1.36872E-04  3 A2    2    3 A1  315     58.883437     3 A2     2 E         0 0 0 0 0 0 A1      0 1 0 0 2 1 E        58.882900   -0.000537      6306.5244		6306.52397
 6247.6862	5.527E-27	        6247.6866      3.0830E-25     462.65
 6247.7006	1.024E-25	                                      			    6248.11961   9.26120E-26   2.75045E-04  6 A2    1    6 A1  627    175.166039     3 A2     2 E         0 0 0 0 0 0 A1      0 1 0 0 2 1 E       175.169300    0.003261      6422.8699		6422.86993
 6247.7082	2.816E-26	        6247.7055      2.7790E-25     328.06		    6248.17093   3.06699E-26   4.62754E-04  8 E     1    8 E  1574    280.453726     1 E      1 E         0 0 0 0 0 0 A1      1 1 0 0 0 1 E       280.463100    0.009374      6528.1713		6528.17032
 6247.7271	3.652E-26
 6247.7441	4.720E-26	        6247.7445      1.0110E-25     209.35
 6247.7600	3.718E-27
 6247.7901	1.458E-25	        6247.7913      1.3750E-25     145.60		    6247.97703   1.16595E-25   1.07920E-04  4 A2    1    4 A1  441     89.901358     3 A2     2 E         0 0 0 0 0 0 A1      0 1 0 0 2 1 E        89.901800    0.000442      6337.6919		6337.69197
 6247.8037	5.161E-27
 6247.8323	1.189E-25	        6247.8344      1.8790E-25     185.72		    6248.30622   1.03730E-25   3.08083E-04  6 A1    2    6 A2  594    175.166036     3 A1     3 A2        0 0 0 0 0 0 A1      0 1 0 0 2 1 A1      175.169400    0.003364      6423.0017		6423.00152
 6247.8487	2.356E-25	        6247.8474      1.9080E-24     312.69		    6247.87536   9.11552E-26   6.95248E-03  9 E     3    8 E  1660    370.552905     4 E      4 E         0 0 0 0 0 0 A1      0 1 0 1 0 1 A1      370.561500    0.008595      6618.4102		6618.40903	D
 6247.8755	1.113E-25	                                      			    6248.06141   1.10366E-25   1.02156E-04  4 A1    2    4 A2  408     89.901358     3 A1     2 E         0 0 0 0 0 0 A1      0 1 0 0 2 1 E        89.901800    0.000442      6337.7773		6337.77717
 6247.9331	5.252E-27
 6247.9617	1.372E-25	        6247.9614      4.1300E-25     235.79		    6248.52498   1.28348E-25   8.76290E-04  7 A1    1    7 A2  718    229.398992     3 A1     2 E         0 0 0 0 0 0 A1      0 1 0 0 2 1 E       229.404200    0.005208      6477.3659		6477.36570
 6247.9794	1.502E-26	        6247.9792      3.9770E-25     404.75
 6248.0068	9.621E-26	        6248.0081      8.3680E-26     139.32
 6248.0474	1.384E-25	        6248.0486      4.8550E-25     247.68		    6248.60950   1.24930E-25   8.52974E-04  7 A2    2    7 A1  685    229.398984     3 A2     2 E         0 0 0 0 0 0 A1      0 1 0 0 2 1 E       229.404300    0.005316      6477.4517		6477.45187
 6248.0630	1.356E-26	        6248.0643      5.3080E-25     434.83		    6248.47560   1.01664E-26   1.93398E-03 10 E     1    9 E  1827    427.528533     1 E      1 E         0 0 0 0 0 0 A1      0 1 0 1 0 1 A1      427.543400    0.014867      6675.6064		6675.60663	From 294 K
 6248.1126	4.086E-26
 6248.1266	1.964E-25	        6248.1250      3.3740E-25     192.21		    6248.31337   1.87584E-25   3.38954E-04  5 E     3    5 E  1041    138.247500     4 E      4 E         0 0 0 0 0 0 A1      0 1 0 0 2 1 A1      138.247700    0.000200      6386.3743		6386.37384
 6248.1383	1.310E-26
 6248.2397	1.222E-25	                                      			    6248.44182   7.28036E-26   4.96021E-05  3 A2    2    3 A1  316     58.883437     3 A2     3 A1        0 0 0 0 0 0 A1      0 1 0 0 2 1 A1       58.882900   -0.000537      6307.1226		6307.12297
 6248.2446	2.228E-25	        6248.2445      1.2540E-25     105.50		    6248.44620   7.22551E-26   4.92285E-05  3 A1    1    3 A2  349     58.883437     3 A1     3 A2        0 0 0 0 0 0 A1      0 1 0 0 2 1 A1       58.882900   -0.000537      6307.1275		6307.12767
 6248.2665	1.060E-26
 6248.2911	1.426E-25	        6248.2914      1.6340E-24     339.66		    6248.18587   6.73339E-26   2.71843E-03  8 A2    2    7 A1  733    328.218243     6 A2     6 A1        0 0 0 0 0 0 A1      0 1 0 1 0 1 A1      328.220000    0.001757      6576.5111		6576.51103
 6248.2911										    6248.18641   6.72957E-26   2.71688E-03  8 A1    3    7 A2  767    328.218243     6 A1     6 A2        0 0 0 0 0 0 A1      0 1 0 1 0 1 A1      328.220000    0.001757      6576.5111		6576.51103
 6248.2997	1.232E-26
 6248.3296	5.849E-27
 6248.3591	1.738E-25	        6248.3614      4.4540E-25     223.29		    6248.32477   2.12602E-25   7.50074E-04  6 E     3    6 E  1224    184.738658     4 E      4 E         0 0 0 0 0 0 A1      0 1 0 0 2 1 A1      184.740400    0.001742      6433.0995		6433.09937
 6248.3643	4.909E-26	        6248.3614      4.4540E-25     321.53		    6248.98515   3.63779E-26   1.28371E-04  6 E     3    6 E  1226    184.738658     4 E      5 E         0 0 0 0 0 0 A1      0 0 1 0 1 3 E       184.740400    0.001742      6433.1047		6433.10310
 6248.3864	4.612E-26	        6248.3864      1.9160E-24     439.44		    6248.53753   4.45378E-26   8.26839E-03 10 A1    1    9 A2  932    426.171375     0 A1     0 A2        0 0 0 0 0 0 A1      0 1 0 1 0 1 A1      426.186400    0.015025      6674.5728		6674.57216	From 294 K
 6248.4564	1.430E-24	        6248.4565      3.7590E-25     46.33		    6248.62662   1.63777E-24   8.93950E-04  3 A2    1    3 A1  312     46.553125     0 A2     1 E         0 0 0 0 0 0 A1      0 1 2 0 1 0 E        46.554600    0.001475      6295.0110		6295.01093
 6248.4693	1.073E-26	                                      			    6248.66634   1.01852E-26   5.24892E-06  2 E     1    2 E   471     24.648618     1 E      1 E         0 0 0 0 0 0 A1      0 1 0 0 2 1 E        24.649100    0.000482      6273.1184		6273.11883
 6248.4898	3.695E-26	                                      			    6248.66826   3.32132E-26   1.29479E-05  1 E     1    2 E   465      9.130574     1 E      1 E         0 0 0 0 0 0 A1      0 0 1 0 1 3 E         9.130600    0.000026      6257.6204		6257.61998
 6248.5098	8.160E-26	        6248.5073      7.8680E-26     147.33		    6248.79240   2.53372E-26   6.18315E-05  6 E     1    6 E  1211    164.235332     1 E      2 E         0 0 0 0 0 0 A1      0 1 2 0 1 0 E       164.240500    0.005168      6412.7503		6412.74687
 6248.5489	1.974E-25	        6248.5490      6.9810E-25     248.31		    6248.76645   2.56918E-25   2.40386E-03  7 E     3    6 E  1262    238.959317     4 E      3 A1        0 0 0 0 0 0 A1      0 1 0 0 2 1 E       238.963000    0.003683      6487.5119		6487.51230
 6248.6227	2.282E-25	        6248.6229      7.9620E-25     247.26		    6249.01319   2.51250E-25   2.03754E-03  7 E     3    7 E  1411    238.959317     4 E      3 A1        0 0 0 0 0 0 A1      0 1 0 0 2 1 E       238.963000    0.003683      6487.5857		6487.58580
 6248.6424	8.222E-27
 6248.6859	3.514E-25	        6248.6853      4.8800E-25     175.68		    6249.14626   1.19642E-25   3.55439E-04  6 A1    2    6 A2  595    175.166036     3 A1     2 E         0 0 0 0 0 0 A1      0 1 0 0 2 1 E       175.169400    0.003364      6423.8553		6423.85525
 6248.7163	4.908E-26	                                      			    6249.16587   1.09331E-25   3.24809E-04  6 A2    1    6 A1  628    175.166039     3 A2     2 E         0 0 0 0 0 0 A1      0 1 0 0 2 1 E       175.169300    0.003261      6423.8856		6423.88625
 6248.7585	3.030E-26
 6248.7813	2.548E-26
 6248.7996	1.916E-26	        6248.8013      1.1550E-25     289.75
 6248.8342	4.404E-27
 6248.8519	3.449E-26
 6248.8941	3.997E-27	        6248.8938      3.2980E-26     314.15
 6248.9216	6.304E-27
 6248.9435	1.057E-25	        6248.9444      2.9900E-26     52.04
 6249.0256	4.038E-27
 6249.0390	8.696E-27
 6249.0512	4.571E-26	        6249.0500      4.7930E-25     332.77
 6249.0906	4.396E-27	        6249.0895      2.9860E-26     299.03
 6249.1180	1.977E-26
 6249.1602	1.099E-25	        6249.1604      1.0760E-24     327.44		    6249.35729   1.02326E-25   3.15368E-03  8 E     4    7 E  1476    313.185854     5 E      4 E         0 0 0 0 0 0 A1      1 1 0 0 0 1 E       313.189900    0.004046      6562.3501		6562.35003
 6249.2120	1.512E-26	        6249.2126      1.4510E-25     325.87		    6249.54127   2.03210E-26   3.73232E-04  8 A1    2    8 A2  776    291.354394     3 A1     5 E         0 0 0 0 0 0 A1      0 1 2 0 1 0 E       291.362000    0.007606      6540.5740		6540.57527	From 294 K
 6249.2429	1.175E-25	        6249.2428      1.7740E-25     182.17		    6249.62222   1.32122E-25   3.22510E-04  6 E     1    6 E  1212    164.235332     1 E      2 E         0 0 0 0 0 0 A1      0 1 2 0 1 0 E       164.240500    0.005168      6413.4834		6413.48338
 6249.2914	5.084E-25	                                      			    6249.51873   5.87478E-25   1.32566E-03  5 E     4    5 E  1050    150.580059     5 E      4 E         0 0 0 0 0 0 A1      0 1 0 0 2 1 E       150.578300   -0.001759      6399.8697		6399.86950
 6249.2993	6.372E-25	        6249.2975      2.0590E-24     241.30		    6249.47158   2.70626E-25   1.84748E-03  6 A2    2    5 A1  525    212.131419     6 A2     5 E         0 0 0 0 0 0 A1      0 1 0 1 0 1 E       212.128900   -0.002519      6461.4282		6461.42865
 6249.2993										    6249.47155   2.70616E-25   1.84741E-03  6 A1    3    5 A2  559    212.131419     6 A1     5 E         0 0 0 0 0 0 A1      0 1 0 1 0 1 E       212.128900   -0.002519      6461.4282		6461.42865
 6249.3329	1.619E-26	        6249.3316      2.8920E-25     374.16
 6249.4220	5.623E-25	        6249.4220      7.0470E-25     167.70		    6249.65633   6.14169E-25   1.77178E-03  6 E     1    5 E  1060    164.235332     1 E      0 A2        0 0 0 0 0 0 A1      1 1 0 0 0 1 E       164.240500    0.005168      6413.6625		6413.66253
 6249.4435	9.056E-27	        6249.4453      7.7040E-26     316.52
 6249.4751	1.291E-24	        6249.4756      2.6800E-25     27.99		    6249.62781   1.47390E-24   7.41307E-04  2 A1    1    2 A2  218     23.278457     0 A1     1 E         0 0 0 0 0 0 A1      0 1 2 0 1 0 E        23.279200    0.000743      6272.7543		6272.75430
 6249.5304	8.174E-27
 6249.5488	2.531E-26	        6249.5496      1.0070E-24     436.09		    6250.03879   2.23989E-26   5.55885E-03  9 E     6    8 E  1750    436.112142     8 E      7 E         0 0 0 0 0 0 A1      0 1 0 0 2 1 E       436.110800   -0.001342      6685.6596		6685.65955	From 294 K
 6249.5774	7.313E-27
 6249.6020	3.005E-26	        6249.6025      2.4420E-25     312.96
 6249.6858	5.839E-27
 6249.7817	1.120E-24	        6249.7808      8.6690E-25     130.25		    6249.92482   1.20945E-24   1.84748E-03  5 E     1    4 E   866    117.721553     1 E      2 E         0 0 0 0 0 0 A1      1 1 0 0 0 1 E       117.725100    0.003547      6367.5068		6367.50657
 6249.8333	1.495E-25	        6249.8331      1.4580E-24     327.14		    6250.07531   2.03921E-25   6.28625E-03  8 E     4    7 E  1477    313.185854     5 E      4 E         0 0 0 0 0 0 A1      1 1 0 0 0 1 E       313.189900    0.004046      6563.0232		6563.02327
 6249.9157	3.110E-26	        6249.9165      1.9230E-25     291.73
 6249.9356	2.881E-26	        6249.9341      1.0830E-25     253.06
 6249.9604	4.174E-25	        6249.9604      8.7780E-25     207.92		    6250.22159   4.67831E-25   2.06116E-03  6 E     4    6 E  1236    197.057625     5 E      4 E         0 0 0 0 0 0 A1      0 1 0 0 2 1 E       197.057500   -0.000125      6447.0179		6447.01797
 6250.0045	6.457E-26	        6250.0039      4.3440E-25     298.28
 6250.1222	1.334E-26
 6250.1343	1.013E-25	                                      			    6250.53489   1.46248E-25   1.50934E-04  5 A2    1    6 A1  606    116.354416     0 A2     1 E         0 0 0 0 0 0 A1      0 0 1 0 1 3 E       116.358200    0.003784      6366.4925		6366.49260
 6250.1489	1.220E-26	        6250.1490      2.9850E-25     398.41		    6250.36451   6.38149E-27   4.10451E-04  9 A1    1    8 A2  808    361.022306     3 A1     2 E         0 0 0 0 0 0 A1      0 1 0 1 0 1 E       361.032200    0.009894      6611.1811		6611.18200	From 294 K
 6250.1923	6.273E-27
 6250.2103	9.535E-25
 6250.2423	1.951E-26	        6250.2421      4.3660E-25     391.68
 6250.2644	2.982E-26
 6250.2734	8.314E-25	        6250.2716      1.4330E-25     13.54		    6250.47557   8.74403E-25   3.41076E-04  1 E     1    2 E   466      9.130574     1 E      0 A1        0 0 0 0 0 0 A1      0 1 0 0 2 1 E         9.130600    0.000026      6259.4040		6259.40362
 6250.3080	6.324E-24	        6250.3075      1.2900E-24     26.63		    6250.60628   7.56282E-24   2.78564E-03  2 E     1    3 E   645     24.648618     1 E      2 E         0 0 0 0 0 0 A1      0 1 0 0 2 1 E        24.649100    0.000482      6274.9571		6274.95687
 6250.3495	1.701E-25	        6250.3493      1.1140E-25     117.27		    6250.61648   1.94570E-25   2.43229E-04  5 E     1    5 E  1030    117.721553     1 E      2 E         0 0 0 0 0 0 A1      0 1 2 0 1 0 E       117.725100    0.003547      6368.0746		6368.07428
 6250.4572	1.401E-26	        6250.4554      3.4300E-26     219.73
 6250.5289	6.436E-25	        6250.5285      5.7990E-25     142.06		    6251.06734   6.66023E-25   1.01383E-03  5 A2    2    5 A1  503    128.664319     3 A2     2 E         0 0 0 0 0 0 A1      0 0 1 0 1 3 E       128.666100    0.001781      6379.1950		6379.19475
 6250.5768	4.447E-26
 6250.6111	2.088E-25	        6250.6111      8.3500E-25     257.86		    6250.92572   2.47392E-25   2.50467E-03  7 E     4    7 E  1424    251.262468     5 E      4 E         0 0 0 0 0 0 A1      0 1 0 0 2 1 E       251.264200    0.001732      6501.8753		6501.87510
 6250.6486	9.203E-25	        6250.6494      9.5220E-25     152.81		    6251.16440   6.81744E-25   1.03779E-03  5 A1    1    5 A2  536    128.664320     3 A1     2 E         0 0 0 0 0 0 A1      0 0 1 0 1 3 E       128.666000    0.001680      6379.3146		6379.31385
 6250.7007	8.875E-27
 6250.7530	4.206E-27	        6250.7512      5.0360E-26     343.08
 6250.7957	9.178E-26	        6250.7956      1.6780E-24     375.83		    6250.95498   1.01981E-25   6.56056E-03  9 A1    1    8 A2  809    361.022306     3 A1     2 E         0 0 0 0 0 0 A1      0 1 0 1 0 1 E       361.032200    0.009894      6611.8279		6611.82795	From 294 K
 6250.8578	3.629E-25	        6250.8584      6.1720E-25     191.43		    6251.18591   4.07165E-25   1.21041E-03  6 A2    1    6 A1  629    175.166039     3 A2     0 A1        0 0 0 0 0 0 A1      0 1 0 0 2 1 A1      175.169300    0.003261      6426.0271		6426.02665
 6250.8904	6.514E-26
 6250.8968	7.967E-26	        6250.8967      7.2420E-25     321.66		    6251.40766   9.43007E-26   2.56634E-03  8 E     4    8 E  1607    313.185854     5 E      4 E         0 0 0 0 0 0 A1      1 1 0 0 0 1 E       313.189900    0.004046      6564.0867		6564.08710	From 294 K
 6251.0183	9.292E-27
 6251.0498	6.953E-27	        6251.0526      5.6990E-26     313.63
 6251.0643	4.833E-27
 6251.1575	2.968E-26	                                      			    6251.38423   3.15771E-26   1.25267E-05  2 E     2    3 E   648     28.760049     2 E      1 E         0 0 0 0 0 0 A1      0 0 1 0 1 3 E        28.759900   -0.000149      6279.9174		6279.91663
 6251.2400	3.994E-25	                                      			    6251.63445   4.98857E-25   2.17274E-04  3 E     1    4 E   828     47.922529     1 E      0 A1        0 0 0 0 0 0 A1      0 0 1 0 1 3 E        47.923800    0.001271      6299.1638		6299.16397
 6251.3500	1.466E-24	        6251.3495      1.0450E-24     123.85		    6251.52096   1.77136E-24   2.64144E-03  5 A2    1    4 A1  450    116.354416     0 A2     1 E         0 0 0 0 0 0 A1      0 1 0 0 2 1 E       116.358200    0.003784      6367.7082		6367.70815
 6251.3777	4.427E-25	        6251.3778      5.2780E-24     342.75		    6251.71034   2.55847E-25   1.03408E-02  8 A2    2    7 A1  736    328.218243     6 A2     5 E         0 0 0 0 0 0 A1      1 1 0 0 0 1 E       328.220000    0.001757      6579.5977		6579.59753
 6251.3777										    6251.71030   2.55854E-25   1.03411E-02  8 A1    3    7 A2  769    328.218243     6 A1     5 E         0 0 0 0 0 0 A1      1 1 0 0 0 1 E       328.220000    0.001757      6579.5977		6579.59753
 6251.4573	7.172E-25	        6251.4570      3.8330E-25     101.47		    6252.02818   6.97421E-25   6.46363E-04  4 A1    2    4 A2  410     89.901358     3 A1     2 E         0 0 0 0 0 0 A1      0 0 1 0 1 3 E        89.901800    0.000442      6341.3591		6341.35890
 6251.4930	7.034E-25	        6251.4922      3.5270E-25     96.52		    6252.05835   7.04906E-25   6.53306E-04  4 A2    1    4 A1  443     89.901358     3 A2     2 E         0 0 0 0 0 0 A1      0 0 1 0 1 3 E        89.901800    0.000442      6341.3948		6341.39465
 6251.5326	1.498E-26
 6251.5452	1.902E-25	        6251.5450      7.6950E-26     79.84
 6251.6062	5.864E-24	        6251.6057      1.8830E-24     61.89		    6251.76691   1.08672E-23   5.76479E-03  3 A1    1    4 A2  400     58.883437     3 A1     4 E         0 0 0 0 0 0 A1      0 1 0 0 2 1 E        58.882900   -0.000537      6310.4891		6310.48913
 6251.6319	1.080E-23	        6251.6318      3.2220E-24     56.17		    6251.77609   1.18553E-23   6.28897E-03  3 A2    2    4 A1  434     58.883437     3 A2     4 E         0 0 0 0 0 0 A1      0 1 0 0 2 1 E        58.882900   -0.000537      6310.5148		6310.51507
 6251.6604	4.876E-24	        6251.6602      1.4690E-24     56.93		    6251.86479   9.95685E-25   5.28203E-04  3 A1    1    4 A2  401     58.883437     3 A1     1 E         0 0 0 0 0 0 A1      0 1 0 0 2 1 E        58.882900   -0.000537      6310.5433		6310.54307
 6251.7119	1.486E-26
 6251.7295	3.688E-27	        6251.7281      5.7940E-26     364.19
 6251.7570	5.226E-27
 6251.7693	6.838E-27
 6251.8089	9.999E-27
 6251.8362	1.395E-26	        6251.8368      3.8210E-26     228.46
 6251.8610	1.893E-24	        6251.8610      4.4150E-25     37.04
 6251.9555	1.007E-24	        6251.9546      1.6370E-24     187.92		    6252.13035   1.16413E-24   3.61805E-03  6 E     2    5 E  1063    168.333168     2 E      1 E         0 0 0 0 0 0 A1      1 1 0 0 0 1 E       168.337600    0.004432      6420.2931		6420.29295
 6251.9933	8.879E-26	        6251.9932      3.1050E-25     247.44
 6252.0275	5.014E-27	        6252.0287      4.3160E-25     495.91		    6252.24346   8.54636E-27   1.75144E-03 10 E     2    9 E  1841    431.600944     2 E      1 E         0 0 0 0 0 0 A1      0 1 0 1 0 1 E       431.615100    0.014156      6683.6426		6683.64362	From 294 K
 6252.0494	3.447E-27	        6252.0511      4.9790E-26     357.66
 6252.0877	3.604E-26	        6252.0897      4.2350E-25     341.62		    6252.36556   3.18966E-26   8.38882E-05  6 E     2    6 E  1217    168.333168     2 E      2 E         0 0 0 0 0 0 A1      0 1 0 0 2 1 A1      168.337600    0.004432      6420.4253		6420.42478	D
 6252.1738	1.185E-25	        6252.1727      3.9450E-25     243.62		    6252.45202   1.51315E-25   1.03439E-03  7 A1    1    7 A2  720    229.398992     3 A1     0 A2        0 0 0 0 0 0 A1      0 1 0 0 2 1 A1      229.404200    0.005208      6481.5780		6481.57820
 6252.2181	6.759E-27	                                      			    6253.06185   1.23811E-26   2.95214E-05  6 A1    1    6 A2  591    162.869701     0 A1     4 E         0 0 0 0 0 0 A1      0 0 1 0 1 3 E       162.875100    0.005399      6415.0932		6415.09340
 6252.2693	3.347E-25	        6252.2690      7.8230E-25     216.13		    6252.53059   1.97068E-25   1.13947E-03  6 A2    2    6 A1  642    212.131419     6 A2     5 E         0 0 0 0 0 0 A1      0 1 0 0 2 1 E       212.128900   -0.002519      6464.3982		6464.39805
 6252.2693										    6252.53060   1.97068E-25   1.13946E-03  6 A1    3    6 A2  609    212.131419     6 A1     5 E         0 0 0 0 0 0 A1      0 1 0 0 2 1 E       212.128900   -0.002519      6464.3982		6464.39805
 6252.3044	2.908E-26	        6252.3041      4.3110E-25     359.68
 6252.3197	2.379E-25
 6252.3343	1.795E-26	                                      			    6252.46358   1.92225E-26   1.15931E-05  3 E     2    3 E   662     52.031687     2 E      1 E         0 0 0 0 0 0 A1      0 1 0 0 2 1 A1       52.032200    0.000513      6304.3665		6304.36670
 6252.3452	1.083E-26
 6252.3928	8.594E-27
 6252.4445	1.613E-26
 6252.5050	5.818E-25	                                      			    6253.06201   5.28989E-25   3.60941E-04  3 A2    2    3 A1  317     58.883437     3 A2     2 E         0 0 0 0 0 0 A1      0 0 1 0 1 3 E        58.882900   -0.000537      6311.3879		6311.38785
 6252.5137	4.866E-25
 6252.5874	9.381E-27
 6252.6010	1.022E-26
 6252.6130	2.304E-26	        6252.6138      5.1320E-25     391.31		    6252.75727   1.81365E-26   1.16721E-03  9 A2    2    8 A1  843    361.022270     3 A2     2 E         0 0 0 0 0 0 A1      0 1 0 1 0 1 E       361.032600    0.010330      6613.6456		6613.64332
 6252.6203	3.006E-25	        6252.6225      1.0970E-24     250.75		    6252.74951   1.73330E-25   4.28762E-03  8 E     3    7 E  1466    300.900726     4 E      3 A1        0 0 0 0 0 0 A1      0 1 0 1 0 1 E       300.906700    0.005974      6553.5270		6553.52808	D
 6252.7381	7.742E-26	                                      			    6252.88661   6.78846E-26   5.56407E-05  4 E     2    4 E   849     83.054654     2 E      1 E         0 0 0 0 0 0 A1      0 1 0 0 2 1 A1       83.056200    0.001546      6335.7943		6335.79507	D
 6252.7532	3.414E-26
 6252.7713	1.045E-26
 6252.8850	4.398E-27	        6252.8879      5.3600E-26     344.45
 6252.9007	3.493E-27
 6252.9233	9.530E-27
 6252.9907	3.831E-27
 6253.0297	2.364E-25	        6253.0297      1.2060E-24     276.78		    6253.33344   1.40380E-25   1.86464E-03  7 A1    2    7 A2  732    266.316910     6 A1     5 E         0 0 0 0 0 0 A1      0 1 0 0 2 1 E       266.316400   -0.000510      6519.3461		6519.34607
 6253.0435	4.288E-26
 6253.1377	1.773E-25	        6253.1375      1.5360E-24     317.93		    6253.10196   1.53946E-25   4.75026E-03  8 E     4    7 E  1481    313.185854     5 E      5 E         0 0 0 0 0 0 A1      0 1 0 1 0 1 A1      313.189900    0.004046      6566.3276		6566.32703
 6253.1649	4.769E-26
 6253.2103	1.128E-25	                                      			    6253.39915   1.24668E-25   1.67928E-04  5 E     2    5 E  1035    121.823910     2 E      1 E         0 0 0 0 0 0 A1      0 1 0 0 2 1 A1      121.826800    0.002890      6375.0371		6375.03730	D
 6253.2178	8.795E-26	        6253.2177      1.4330E-24     366.90		    6253.40975   7.13169E-26   4.59156E-03  9 A2    2    8 A1  844    361.022270     3 A2     3 A1        0 0 0 0 0 0 A1      0 1 0 1 0 1 A1      361.032600    0.010330      6614.2504		6614.25025	From 294 K
 6253.2353	1.454E-26
 6253.2797	4.203E-26	        6253.2794      5.6370E-25     351.89		    6253.60025   2.63110E-26   1.49869E-03  9 E     2    8 E  1642    354.219399     2 E      1 E         0 0 0 0 0 0 A1      0 1 0 1 0 1 A1      354.230600    0.011201      6607.5103		6607.51083	From 294 K
 6253.3219	1.112E-26
 6253.3363	5.213E-26	        6253.3362      9.3470E-25     374.32		    6253.50828   4.43205E-26   2.85353E-03  9 A1    1    8 A2  810    361.022306     3 A1     3 A2        0 0 0 0 0 0 A1      0 1 0 1 0 1 A1      361.032200    0.009894      6614.3685		6614.36835	From 294 K
 6253.3898	7.709E-27
 6253.4153	9.230E-27
 6253.4269	6.248E-26
 6253.4434	5.295E-26
 6253.4753	7.840E-27	                                      			    6253.97449   2.87934E-27   1.96928E-05  7 A2    2    7 A1  688    229.398984     3 A2     3 A1        0 0 0 0 0 0 A1      0 1 0 0 2 1 A1      229.404300    0.005316      6482.8796		6482.88137
 6253.5115	1.353E-26	                                      			    6254.10523   1.00400E-26   5.50608E-05  7 A2    1    7 A1  681    217.118439     0 A2     4 E         0 0 0 0 0 0 A1      0 0 1 0 1 3 E       217.125700    0.007261      6470.6372		6470.63553	D
 6253.5211	1.192E-26	        6253.5182      9.7930E-25     492.74
 6253.6387	4.635E-27
 6253.6848	1.089E-25	        6253.6861      1.6980E-25     184.67		    6253.90552   1.07652E-25   2.83265E-04  6 E     2    6 E  1218    168.333168     2 E      1 E         0 0 0 0 0 0 A1      0 1 0 0 2 1 A1      168.337600    0.004432      6422.0224		6422.02174
 6253.7133	1.002E-26	        6253.7139      4.9940E-25     453.55		    6254.42083   8.27148E-27   2.56438E-03 10 E     4   10 E  1973    460.147193     5 E      4 E         0 0 0 0 0 0 A1      1 1 0 0 0 1 E       460.156800    0.009607      6713.8701		6713.87010	From 294 K
 6253.7314	1.219E-25	        6253.7312      1.4540E-24     342.72		    6254.11078   6.54410E-26   2.33577E-03  8 A2    2    8 A1  825    328.218243     6 A2     5 E         0 0 0 0 0 0 A1      0 1 0 0 2 1 E       328.220000    0.001757      6581.9514		6581.95100	From 294 K
 6253.7608	3.299E-26	        6253.7580      2.1590E-25     296.20		    6254.33098   2.29965E-26   1.31046E-03  9 E     2    8 E  1646    354.219399     2 E      2 E         0 0 0 0 0 0 A1      0 1 0 1 0 1 A1      354.230600    0.011201      6607.9914		6607.98840	From 294 K
 6253.8075	2.738E-26	                                      			    6254.03557   1.81761E-26   1.49033E-05  4 E     2    4 E   852     83.054654     2 E      2 E         0 0 0 0 0 0 A1      0 1 0 0 2 1 A1       83.056200    0.001546      6336.8637		6336.86250
 6253.8297	1.383E-26	        6253.8287      2.9700E-25     388.30		    6254.26523   1.77300E-26   1.51187E-03  9 E     4    9 E  1792    382.817822     5 E      7 E         0 0 0 0 0 0 A1      0 1 2 0 1 0 E       382.824500    0.006678      6636.6542		6636.65327	From 294 K
 6253.8408	7.719E-27
 6253.8919	3.313E-26	        6253.8940      2.9970E-26     142.37		    6254.31729   4.00324E-26   4.88860E-05  5 A2    1    5 A1  498    116.354416     0 A2     2 E         0 0 0 0 0 0 A1      0 1 0 0 2 1 E       116.358200    0.003784      6370.2501		6370.24983
 6253.9452	1.173E-26
 6253.9624	7.820E-26	        6253.9614      3.0130E-25     254.97		    6254.30627   5.26470E-26   9.68298E-04  8 A2    1    8 A1  812    291.354412     3 A2     0 A1        0 0 0 0 0 0 A1      0 1 0 0 2 1 A1      291.361800    0.007388      6545.3242		6545.32327
 6254.0510	3.481E-27	        6254.0519      2.3940E-26     299.99
 6254.0829	3.849E-27	        6254.0810      4.3950E-26     339.39
 6254.1626	1.772E-25	        6254.1615      2.1120E-25     163.80		    6254.42828   6.93529E-26   4.19604E-04  7 E     2    7 E  1400    222.574891     2 E      1 E         0 0 0 0 0 0 A1      0 1 0 0 2 1 A1      222.581300    0.006409      6476.7439		6476.74320
 6254.1911	2.665E-26
 6254.2056	3.312E-26	        6254.2045      1.8700E-25     284.67
 6254.2254	1.432E-26	                                      			    6254.79660   1.48437E-26   3.54128E-05  6 A1    1    6 A2  592    162.869701     0 A1     4 E         0 0 0 0 0 0 A1      0 0 1 0 1 3 E       162.875100    0.005399      6417.1005		6417.10083
 6254.2321	2.568E-26
 6254.3548	1.805E-26
 6254.3837	8.054E-27	        6254.3811      2.0420E-26     222.45
 6254.3972	3.602E-26
 6254.4132	1.053E-25	        6254.4131      1.6670E-24     364.67		    6255.02656   1.72467E-25   9.60979E-03  8 E     5    7 E  1524    346.008221     7 E      6 A2        0 0 0 0 0 0 A1      1 1 0 0 0 1 E       346.007300   -0.000921      6600.4205		6600.42025	From 294 K
 6254.4508	3.384E-26	                                      			    6254.70094   4.42184E-26   3.28636E-05  4 A1    1    4 A2  404     77.580125     0 A1     2 E         0 0 0 0 0 0 A1      0 1 0 0 2 1 E        77.582600    0.002475      6332.0334		6332.03280
 6254.4744	1.477E-24	        6254.4744      1.0480E-24     123.50		    6254.70041   1.59128E-24   2.37533E-03  5 A2    1    4 A1  451    116.354416     0 A2     1 E         0 0 0 0 0 0 A1      0 1 0 0 2 1 E       116.358200    0.003784      6370.8326		6370.83265
 6254.5282	1.821E-26	        6254.5306      2.6040E-26     177.95
 6254.5693	3.999E-26
 6254.5757	2.326E-26	        6254.5754      3.4740E-25     360.26		    6254.89989   3.31264E-26   5.39097E-04  8 E     2    8 E  1581    284.540304     2 E      1 E         0 0 0 0 0 0 A1      0 1 0 0 2 1 A1      284.548900    0.008596      6539.1246		6539.12526
 6254.6111	3.701E-24	        6254.6112      7.8690E-25     29.85		    6255.24071   3.18824E-24   1.17608E-03  2 E     1    3 E   647     24.648618     1 E      2 E         0 0 0 0 0 0 A1      0 0 1 0 1 3 E        24.649100    0.000482      6279.2602		6279.25975
 6254.6567	9.454E-27	                                      			    6254.85165   1.52831E-26   7.69962E-06  2 A1    1    2 A2  219     23.278457     0 A1     2 E         0 0 0 0 0 0 A1      0 1 0 0 2 1 E        23.279200    0.000743      6277.9359		6277.93495
 6254.6889	9.751E-27	        6254.6900      3.3270E-25     424.45
 6254.7349	5.868E-24	        6254.7344      1.6730E-24     52.65		    6254.92107   6.66885E-24   3.13066E-03  3 E     2    4 E   831     52.031687     2 E      3 A2        0 0 0 0 0 0 A1      0 1 0 0 2 1 E        52.032200    0.000513      6306.7671		6306.76710
 6254.7718	1.629E-26	        6254.7701      2.3150E-25     356.39
 6254.7922	2.665E-26
 6254.8078	2.834E-26
 6254.8452	2.501E-26	        6254.8469      1.4680E-24     466.61
 6254.8510	1.171E-26
 6254.8881	1.128E-23	        6254.8862      3.3290E-24     55.33		    6255.08306   1.07889E-23   3.88273E-03  2 A1    1    3 A2  343     23.278457     0 A1     1 E         0 0 0 0 0 0 A1      0 1 0 0 2 1 E        23.279200    0.000743      6278.1673		6278.16710
 6254.9029	8.868E-25	        6254.9024      1.7690E-24     203.82		    6255.08275   1.17906E-24   4.14754E-03  6 A2    1    5 A1  516    175.166039     3 A2     2 E         0 0 0 0 0 0 A1      1 1 0 0 0 1 E       175.169300    0.003261      6430.0722		6430.07197
 6254.9555	2.835E-26	        6254.9541      7.8620E-26     229.42
 6254.9911	4.291E-26	        6254.9910      2.9180E-25     299.17		    6255.28183   4.89257E-26   8.95894E-04  7 E     5    7 E  1450    284.132985     7 E      6 A1        0 0 0 0 0 0 A1      0 1 0 0 2 1 E       284.129700   -0.003285      6539.1208		6539.12070	From 294 K
 6255.0664	3.996E-26	        6255.0667      2.5220E-25     293.39		    6255.72316   3.66456E-26   6.74397E-04  8 A1    2    8 A2  779    291.354394     3 A1     1 E         0 0 0 0 0 0 A1      0 0 1 0 1 3 E       291.362000    0.007606      6546.4284		6546.42840	From 294 K
 6255.1074	8.698E-27	        6255.1087      1.6240E-25     377.60
 6255.2270	4.376E-25	        6255.2266      2.6790E-25     112.03		    6255.60160   5.75141E-25   8.80147E-04  5 E     1    4 E   869    117.721553     1 E      2 E         0 0 0 0 0 0 A1      0 1 0 0 2 1 E       117.725100    0.003547      6372.9521		6372.95210
 6255.3035	4.544E-25	        6255.3047      2.3430E-25     98.69		    6255.38477   5.12267E-25   5.40268E-04  4 E     2    3 E   675     83.054654     2 E      3 A1        0 0 0 0 0 0 A1      1 1 0 0 0 1 E        83.056200    0.001546      6338.3597		6338.35953
 6255.3585	4.702E-26	        6255.3581      3.5050E-26     127.33
 6255.4200	2.016E-26	        6255.4186      8.5440E-25     441.30
 6255.4382	3.552E-26	                                      			    6255.53281   3.57968E-26   2.82633E-04  7 A2    2    6 A1  646    229.398984     3 A2     3 A2        0 0 0 0 0 0 A1      0 0 0 0 2 3 A2      229.404300    0.005316      6484.8425		6484.84173
 6255.4524	3.087E-26	                                      			    6255.54781   3.59421E-26   2.83782E-04  7 A1    1    6 A2  613    229.398992     3 A1     3 A1        0 0 0 0 0 0 A1      0 0 0 0 2 3 A2      229.404200    0.005208      6484.8566		6484.85600	D
 6255.4773	2.269E-26
 6255.5049	1.711E-26	        6255.5038      3.9900E-25     394.88
 6255.5686	1.805E-26	        6255.5689      2.6030E-25     357.44		    6255.89716   1.95760E-26   9.62710E-04  8 E     5    8 E  1635    346.008221     7 E      6 A2        0 0 0 0 0 0 A1      0 1 0 0 2 1 E       346.007300   -0.000921      6601.5759		6601.57680	From 294 K
 6255.5814	1.681E-26
 6255.6135	1.223E-26
 6255.6454	1.032E-26	        6255.6434      2.1580E-26     207.48
 6255.6599	2.448E-26	        6255.6599      3.6370E-26     180.92
 6255.7464	6.670E-24	        6255.7463      3.5730E-24     101.65		    6255.91051   7.45792E-24   6.72838E-03  4 E     3    5 E  1021     99.493359     4 E      5 E         0 0 0 0 0 0 A1      0 1 0 0 2 1 E        99.492200   -0.001159      6355.2386		6355.23860
 6255.7987	6.917E-26	        6255.7979      1.1740E-24     370.06		    6256.17626   5.77871E-26   3.29495E-03  9 E     2    8 E  1649    354.219399     2 E      2 E         0 0 0 0 0 0 A1      0 1 0 1 0 1 A1      354.230600    0.011201      6610.0293		6610.02863	From 294 K
 6255.8331	9.905E-27	        6255.8309      6.4750E-26     296.05
 6255.9149	5.209E-26	        6255.9150      1.0050E-24     380.15
 6255.9482	1.970E-26	        6255.9466      2.7470E-25     354.92		    6255.93226   1.61204E-26   1.51177E-04  7 E     3    6 E  1266    238.959317     4 E      1 E         0 0 0 0 0 0 A1      0 1 0 1 0 1 A1      238.963000    0.003683      6494.9112		6494.91220
 6255.9821	1.118E-26
 6255.9901	3.701E-26
 6256.0635	5.570E-26
 6256.0819	3.989E-26	        6256.0817      1.5510E-25     255.68		    6256.12561   3.69702E-26   7.71075E-04  8 A1    2    7 A2  744    291.354394     3 A1     0 A2        0 0 0 0 0 0 A1      0 1 0 1 0 1 A1      291.362000    0.007606      6547.4439		6547.44328
 6256.1002	1.363E-26	        6256.1000      4.8570E-25     427.55		    6256.31516   9.94307E-27   1.89624E-03 10 E     1    9 E  1841    427.528533     1 E      1 E         0 0 0 0 0 0 A1      0 1 0 1 0 1 E       427.543400    0.014867      6683.6436		6683.64362	From 294 K
 6256.1175	1.094E-25	                                      			    6256.23217   1.51209E-25   7.81139E-05  2 E     1    2 E   475     24.648618     1 E      2 E         0 0 0 0 0 0 A1      0 1 2 0 1 0 E        24.649100    0.000482      6280.7666		6280.76577
 6256.1476	6.757E-27
 6256.1843	3.380E-26	        6256.1820      9.4850E-26     230.34		    6256.46266   3.30357E-26   8.08166E-05  6 E     1    6 E  1217    164.235332     1 E      2 E         0 0 0 0 0 0 A1      0 1 0 0 2 1 A1      164.240500    0.005168      6420.4248		6420.42478
 6256.2054	3.948E-26	        6256.2059      3.4120E-25     317.75		    6256.37500   2.52368E-26   1.45514E-03  9 A1    1    9 A2  903    361.022306     3 A1     0 A2        0 0 0 0 0 0 A1      0 1 0 0 2 1 A1      361.032200    0.009894      6617.2376		6617.23760	From 294 K
 6256.2265	6.288E-26
 6256.2514	4.206E-27
 6256.4437	1.180E-25	                                      			    6256.57198   1.45919E-25   8.18414E-05  3 E     1    3 E   662     47.922529     1 E      1 E         0 0 0 0 0 0 A1      0 1 0 0 2 1 A1       47.923800    0.001271      6304.3675		6304.36670	D
 6256.4615	7.517E-27
 6256.5286	1.783E-26
 6256.5395	5.670E-27	        6256.5369      8.6920E-26     362.28
 6256.5874	3.060E-26
 6256.6131	3.855E-27
 6256.6709	1.622E-26
 6256.7423	7.374E-26	        6256.7438      8.1240E-25     336.57		    6257.03794   8.70838E-26   4.61544E-03  9 E     1    8 E  1641    350.139545     1 E      1 E         0 0 0 0 0 0 A1      0 1 0 1 0 1 A1      350.151500    0.011955      6606.8938		6606.89538	From 294 K
 6256.8059	2.304E-26	                                      			    6256.95247   1.92283E-26   7.33287E-06  1 A2    1    2 A1  250      7.759907     0 A2     2 E         0 0 0 0 0 0 A1      0 1 2 0 1 0 E         7.760100    0.000193      6264.5660		6264.56517	D
 6256.8231	9.219E-26
 6256.8443	7.343E-26	                                      			    6256.99201   8.86961E-26   6.76119E-05  4 E     1    4 E   849     78.948521     1 E      1 E         0 0 0 0 0 0 A1      0 1 0 0 2 1 A1       78.950800    0.002279      6335.7951		6335.79507
 6256.8948	1.204E-26
 6257.0046	6.369E-26	        6257.0039      7.4810E-26     162.66
 6257.0331	1.656E-26
 6257.0452	5.444E-25	        6257.0448      9.4310E-25     192.86		    6257.21874   6.95324E-25   2.90744E-03  6 E     3    5 E  1071    184.738658     4 E      3 A2        0 0 0 0 0 0 A1      0 1 0 0 2 1 E       184.740400    0.001742      6441.7856		6441.78687
 6257.0816	1.128E-26
 6257.0901	1.561E-26	        6257.0909      1.0960E-25     301.60
 6257.1079	1.915E-26	        6257.1068      1.6780E-25     318.82
 6257.1992	1.184E-25	        6257.1986      9.7080E-25     313.67		    6257.19153   2.27143E-25   5.62742E-03  8 E     3    7 E  1471    300.900726     4 E      4 E         0 0 0 0 0 0 A1      0 1 0 1 0 1 A1      300.906700    0.005974      6558.1059		6558.10590	From 294 K
 6257.2140	1.668E-25	        6257.2138      1.4210E-24     316.63
 6257.2406	3.471E-26	        6257.2394      4.1450E-25     342.87
 6257.2529	2.275E-25	        6257.2527      1.2040E-24     279.64		    6257.09158   1.10281E-25   1.69223E-03  7 A1    2    6 A2  635    266.316910     6 A1     6 A2        0 0 0 0 0 0 A1      0 1 0 1 0 1 A1      266.316400   -0.000510      6523.5693		6523.56905
 6257.2529										    6257.09164   1.10273E-25   1.69211E-03  7 A2    3    6 A1  669    266.316910     6 A2     6 A1        0 0 0 0 0 0 A1      0 1 0 1 0 1 A1      266.316400   -0.000510      6523.5693		6523.56905
 6257.3029	2.665E-26
 6257.3127	5.118E-26	                                      			    6257.50085   7.51682E-26   9.41735E-05  5 E     1    5 E  1035    117.721553     1 E      1 E         0 0 0 0 0 0 A1      0 1 0 0 2 1 A1      117.725100    0.003547      6375.0378		6375.03730	D
 6257.3650	2.369E-24	        6257.3623      2.0250E-24     137.97
 6257.4029	2.363E-25	        6257.4029      1.2480E-25     100.55		    6257.87189   2.97823E-25   1.85801E-04  4 E     1    5 E  1009     78.948521     1 E      0 A2        0 0 0 0 0 0 A1      0 0 1 0 1 3 E        78.950800    0.002279      6336.3537		6336.35330
 6257.4287	1.104E-26	        6257.4273      5.6450E-26     276.96
 6257.4550	2.222E-26	                                      			    6257.67977   1.06458E-26   8.08716E-06  4 A1    2    5 A2  524     89.901358     3 A1     1 E         0 0 0 0 0 0 A1      0 1 0 0 2 1 E        89.901800    0.000442      6347.3568		6347.35718
 6257.4659	1.346E-24	        6257.4656      9.3400E-25     121.76		    6257.63530   1.47349E-24   2.25637E-03  5 E     1    4 E   870    117.721553     1 E      0 A1        0 0 0 0 0 0 A1      1 1 0 0 0 1 E       117.725100    0.003547      6375.1910		6375.19093
 6257.5043	9.053E-25	        6257.5035      3.0850E-25     66.50		    6257.83593   1.18728E-24   5.57880E-04  3 E     2    4 E   833     52.031687     2 E      1 E         0 0 0 0 0 0 A1      0 0 1 0 1 3 E        52.032200    0.000513      6309.5365		6309.53640	From 294 K
 6257.5574	1.025E-26	        6257.5578      4.5970E-26     266.77
 6257.5862	2.217E-26
 6257.5978	4.415E-27	        6257.5974      1.2600E-25     410.57
 6257.6740	1.065E-26
 6257.6818	2.266E-25	        6257.6805      8.7020E-26     75.79
 6257.7349	1.154E-26	        6257.7324      1.6080E-25     354.86
 6257.7572	3.876E-27
 6257.7816	2.070E-26	                                      			    6258.00261   2.37131E-26   5.80388E-05  6 E     1    6 E  1218    164.235332     1 E      1 E         0 0 0 0 0 0 A1      0 1 0 0 2 1 A1      164.240500    0.005168      6422.0221		6422.02174
 6257.8076	9.405E-26	        6257.8096      6.1800E-25     296.51		    6257.92654   8.01221E-26   9.38130E-04  7 E     4    6 E  1284    251.262468     5 E      5 E         0 0 0 0 0 0 A1      0 0 2 0 1 2 A2      251.264200    0.001732      6509.0718		6509.07170	From 294 K
 6257.8330	8.574E-25	        6257.8339      4.5120E-25     100.27
 6257.8507	1.012E-24	        6257.8518      2.2900E-25     34.69		    6258.08101   1.04703E-24   3.86578E-04  2 E     1    3 E   650     24.648618     1 E      0 A2        0 0 0 0 0 0 A1      0 1 0 0 2 1 E        24.649100    0.000482      6282.4998		6282.49943
 6257.8606	1.146E-26	                                      			    6258.36508   1.80232E-26   1.67376E-05  4 A2    1    4 A1  444     89.901358     3 A2     3 A1        0 0 0 0 0 0 A1      0 1 0 0 2 1 A1       89.901800    0.000442      6347.7624		6347.76333
 6257.9171	1.683E-25	                                      			    6258.01242   1.05573E-25   7.21491E-05  3 A2    2    3 A1  318     58.883437     3 A2     3 A1        0 0 0 0 0 0 A1      0 1 0 0 2 1 A1       58.882900   -0.000537      6316.8000		6316.80030
 6257.9437	3.722E-24	        6257.9435      9.7680E-25     46.21		    6258.33762   4.80988E-24   2.09941E-03  3 E     1    4 E   830     47.922529     1 E      2 E         0 0 0 0 0 0 A1      0 1 0 0 2 1 E        47.923800    0.001271      6305.8675		6305.86737
 6258.0276	1.291E-24	        6258.0276      5.4700E-25     83.43		    6258.12403   1.44547E-24   1.41719E-03  4 E     1    3 E   674     78.948521     1 E      2 E         0 0 0 0 0 0 A1      1 1 0 0 0 1 E        78.950800    0.002279      6336.9784		6336.97813
 6258.0469	1.723E-26	        6258.0452      6.1160E-25     427.25		    6258.40677   4.06192E-27   9.04371E-04  9 E     6    9 E  1857    436.112142     8 E      7 E         0 0 0 0 0 0 A1      0 1 0 0 2 1 E       436.110800   -0.001342      6694.1577		6694.16085	From 294 K
 6258.1273	8.093E-27
 6258.1394	1.369E-26	        6258.1393      3.6860E-26     227.12
 6258.2192	1.893E-26	                                      			    6258.46539   1.58618E-26   8.90179E-06  3 E     1    3 E   664     47.922529     1 E      2 E         0 0 0 0 0 0 A1      0 1 0 0 2 1 A1       47.923800    0.001271      6306.1430		6306.14273
 6258.2577	9.582E-27	        6258.2586      3.8970E-26     259.17		    6258.52018   7.89059E-27   4.44105E-05  7 E     1    7 E  1400    218.482317     1 E      1 E         0 0 0 0 0 0 A1      0 1 0 0 2 1 A1      218.489400    0.007083      6476.7471		6476.74320
 6258.2736	1.224E-26	                                      			    6258.52369   5.14782E-27   1.90092E-06  2 E     1    3 E   651     24.648618     1 E      1 E         0 0 0 0 0 0 A1      0 0 1 0 1 3 E        24.649100    0.000482      6282.9227		6282.92334
 6258.3344	7.099E-27
 6258.3535	1.183E-26
 6258.4592	2.325E-26	                                      			    6258.64862   2.26860E-26   1.20609E-05  3 A1    1    4 A2  402     58.883437     3 A1     2 E         0 0 0 0 0 0 A1      0 1 2 0 1 0 E        58.882900   -0.000537      6317.3421		6317.34217
 6258.5036	2.081E-25	        6258.5029      2.5640E-24     345.30		    6258.59687   1.70551E-25   8.82335E-03  9 A2    1    8 A1  839    348.779906     0 A2     0 A1        0 0 0 0 0 0 A1      0 1 0 1 0 1 A1      348.792100    0.012194      6607.2957		6607.29496
 6258.5177	7.570E-25	        6258.5174      3.4760E-24     268.60		    6258.70988   8.63299E-25   1.01101E-02  7 E     4    6 E  1285    251.262468     5 E      4 E         0 0 0 0 0 0 A1      1 1 0 0 0 1 E       251.264200    0.001732      6509.7819		6509.78188
 6258.6040	3.462E-27
 6258.7179	3.029E-26
 6258.7275	9.674E-26	        6258.7266      1.0090E-25     153.43
 6258.8365	1.153E-25
 6258.8683	5.696E-27	        6258.8672      4.8680E-26     316.88
 6258.8955	1.158E-26	        6258.8926      8.2910E-26     303.12
 6258.9603	1.459E-24	        6258.9628      3.0130E-24     206.51
 6259.0245	1.228E-25
 6259.0774	5.886E-27
 6259.1183	5.336E-26	        6259.1185      1.6900E-25     239.74
 6259.1580	1.995E-26	        6259.1589      2.4510E-26     166.15
 6259.2033	3.000E-26	        6259.2050      3.1330E-25     332.45
 6259.2102	3.788E-26
 6259.2505	4.201E-27	        6259.2521      3.6870E-25     497.87
 6259.2689	1.961E-26	        6259.2687      4.9950E-25     401.74
 6259.3072	2.233E-26
 6259.3180	7.053E-27
 6259.3868	1.134E-26
 6259.4911	1.691E-24	        6259.4904      7.5420E-25     87.42		    6259.66202   2.02072E-24   1.93398E-03  4 A1    1    3 A2  355     77.580125     0 A1     1 E         0 0 0 0 0 0 A1      0 1 0 0 2 1 E        77.582600    0.002475      6337.0737		6337.07385
 6259.5121	4.679E-26
 6259.5661	9.964E-27
 6259.5934	1.077E-26
 6259.6175	4.557E-27
 6259.6732	1.063E-24	        6259.6731      4.9710E-25     91.10		    6259.90112   3.01569E-24   2.29251E-03  4 A2    1    5 A1  491     89.901358     3 A2     1 E         0 0 0 0 0 0 A1      0 1 0 0 2 1 E        89.901800    0.000442      6349.5750		6349.57495
 6259.7256	4.486E-26	        6259.7262      3.0540E-25     299.20
 6259.7442	9.972E-26	        6259.7442      6.9160E-25     300.65		    6260.02187   1.45789E-25   3.04447E-03  8 A1    2    7 A2  747    291.354394     3 A1     3 A2        0 0 0 0 0 0 A1      0 1 0 1 0 1 A1      291.362000    0.007606      6551.1062		6551.10565
 6259.7635	3.936E-26	                                      			    6259.99989   6.73227E-26   9.08753E-05  5 E     2    5 E  1038    121.823910     2 E      3 A2        0 0 0 0 0 0 A1      0 1 2 0 1 0 E       121.826800    0.002890      6381.5903		6381.59007
 6259.7932	6.308E-24	        6259.7929      2.8610E-24     88.72		    6259.96653   7.06469E-24   5.37064E-03  4 A1    2    5 A2  525     89.901358     3 A1     4 E         0 0 0 0 0 0 A1      0 1 0 0 2 1 E        89.901800    0.000442      6349.6950		6349.69490
 6259.8132	5.202E-24	        6259.8129      2.3900E-24     89.72		    6260.00850   4.06042E-24   3.08681E-03  4 A2    1    5 A1  492     89.901358     3 A2     4 E         0 0 0 0 0 0 A1      0 1 0 0 2 1 E        89.901800    0.000442      6349.7150		6349.71485
 6259.9049	4.641E-26	        6259.9042      4.4070E-26     146.14
 6259.9264	5.825E-26	        6259.9263      3.6780E-25     293.35
 6259.9688	1.005E-26	                                      			    6260.13052   1.17041E-26   6.41206E-06  3 A2    1    3 A1  315     46.553125     0 A2     2 E         0 0 0 0 0 0 A1      0 1 0 0 2 1 E        46.554600    0.001475      6306.5234		6306.52397
 6259.9802	5.664E-27	        6259.9798      6.9240E-26     344.69
 6260.0310	2.499E-26	        6260.0306      2.0460E-25     313.54
 6260.0823	6.474E-26
 6260.1044	1.526E-26
 6260.1254	5.878E-26	                                      			    6260.60052   2.32930E-26   5.56736E-05  6 A1    1    6 A2  594    162.869701     0 A1     3 A2        0 0 0 0 0 0 A1      0 1 0 0 2 1 A1      162.875100    0.005399      6423.0005		6423.00152
 6260.1498	1.345E-24	        6260.1497      6.6310E-24     274.13		    6260.43465   7.61435E-25   1.16965E-02  7 A1    2    6 A2  638    266.316910     6 A1     5 E         0 0 0 0 0 0 A1      1 1 0 0 0 1 E       266.316400   -0.000510      6526.4662		6526.46625
 6260.1498										    6260.43464   7.61389E-25   1.16958E-02  7 A2    3    6 A1  671    266.316910     6 A2     5 E         0 0 0 0 0 0 A1      1 1 0 0 0 1 E       266.316400   -0.000510      6526.4662		6526.46625
 6260.1859	4.636E-26	        6260.1880      8.4500E-26     196.81
 6260.2231	4.791E-26	        6260.2212      8.7310E-26     197.11		    6260.53663   2.54568E-25   4.87778E-04  5 E     4    6 E  1208    150.580059     5 E      1 E         0 0 0 0 0 0 A1      0 1 0 0 2 1 E       150.578300   -0.001759      6410.8014		6410.80122	From 294 K
 6260.2532	2.213E-24	        6260.2521      1.7890E-24     133.63		    6260.38669   2.56844E-24   4.23797E-03  5 E     2    4 E   871    121.823910     2 E      1 E         0 0 0 0 0 0 A1      1 1 0 0 0 1 E       121.826800    0.002890      6382.0800		6382.07997
 6260.3405	9.209E-25	        6260.3433      2.3610E-24     223.32
 6260.4176	1.765E-24	        6260.4173      2.1230E-24     164.51		    6260.62449   1.79436E-24   3.43828E-03  5 E     4    6 E  1209    150.580059     5 E      4 E         0 0 0 0 0 0 A1      0 1 2 0 1 0 E       150.578300   -0.001759      6410.9959		6410.99523
 6260.4321	1.813E-26
 6260.4580	6.835E-26	                                      			    6260.66437   1.04579E-25   8.59305E-05  4 E     2    4 E   854     83.054654     2 E      3 A1        0 0 0 0 0 0 A1      0 1 2 0 1 0 E        83.056200    0.001546      6343.5142		6343.51385
 6260.5196	6.625E-27	        6260.5225      3.8330E-26     286.56
 6260.5674	2.404E-26	                                      			    6260.77012   2.86084E-26   1.56762E-05  3 A2    1    3 A1  316     46.553125     0 A2     3 A1        0 0 0 0 0 0 A1      0 1 0 0 2 1 A1       46.554600    0.001475      6307.1220		6307.12297
 6260.5887	1.476E-26
 6260.6221	1.501E-26
 6260.6770	9.049E-27
 6260.7220	1.751E-26
 6260.7616	1.969E-26
 6260.8338	6.112E-27
 6260.8896	5.203E-25
 6260.9142	2.029E-26	        6260.9140      1.5340E-25     307.35
 6260.9580	4.575E-26	        6260.9600      5.2640E-26     161.06
 6260.9818	2.761E-26	        6260.9799      2.6560E-26     147.15		    6261.44056   2.99474E-26   7.15980E-05  6 A1    1    6 A2  595    162.869701     0 A1     2 E         0 0 0 0 0 0 A1      0 1 0 0 2 1 E       162.875100    0.005399      6423.8569		6423.85525
 6261.0110	6.212E-26	                                      			    6261.29981   1.54219E-26   7.25451E-06  3 E     2    4 E   835     52.031687     2 E      1 E         0 0 0 0 0 0 A1      0 1 2 0 1 0 E        52.032200    0.000513      6313.0432		6313.04553
 6261.0273	4.704E-25	        6261.0257      7.4240E-26     6.69		    6261.82183   4.40441E-25   1.75308E-04  2 E     2    3 E   654     28.760049     2 E      3 A1        0 0 0 0 0 0 A1      0 0 1 0 1 3 E        28.759900   -0.000149      6289.7872		6289.78607
 6261.0667	5.605E-26
 6261.1234	3.107E-26	        6261.1232      5.3220E-25     370.90		    6261.30070   3.52090E-26   1.85907E-03  9 E     2    8 E  1656    354.219399     2 E      1 E         0 0 0 0 0 0 A1      0 1 0 1 0 1 E       354.230600    0.011201      6615.3540		6615.35373	From 294 K
 6261.1476	5.554E-26
 6261.2047	1.056E-25	        6261.2033      5.0120E-26     92.25
 6261.2424	1.262E-26	        6261.2439      8.8580E-26     301.63		    6262.07475   1.12475E-27   1.73328E-04  9 E     5    9 E  1830    415.586196     7 E      9 A2        0 0 0 0 0 0 A1      0 1 2 0 1 0 E       415.587900    0.001704      6676.8303		6676.83030	From 294 K
 6261.3361	5.596E-26	        6261.3362      7.2520E-26     170.30		    6261.58416   6.92273E-26   3.25677E-05  3 E     2    4 E   836     52.031687     2 E      0 A1        0 0 0 0 0 0 A1      0 1 2 0 1 0 E        52.032200    0.000513      6313.3683		6313.36760
 6261.3549	2.436E-26	        6261.3556      1.1730E-25     272.30
 6261.3902	3.099E-26
 6261.4256	9.062E-27
 6261.4413	1.684E-26	        6261.4386      3.9570E-26     216.54
 6261.4735	6.880E-26
 6261.5273	1.261E-25	        6261.5264      7.3420E-25     287.05		    6261.62795   1.13075E-25   2.36253E-03  8 A1    2    7 A2  749    291.354394     3 A1     2 E         0 0 0 0 0 0 A1      0 1 0 1 0 1 E       291.362000    0.007606      6552.8893		6552.88855
 6261.5595	3.033E-27
 6261.6131	1.505E-24	        6261.6126      3.7300E-25     41.76
 6261.6293	3.809E-26
 6261.6534	1.670E-25	        6261.6534      6.1780E-25     251.81
 6261.7400	4.985E-26
 6261.7904	2.327E-24	        6261.7896      5.8800E-25     43.27		    6262.33299   3.30465E-24   1.44425E-03  3 E     1    4 E   834     47.922529     1 E      2 E         0 0 0 0 0 0 A1      0 0 1 0 1 3 E        47.923800    0.001271      6309.7142		6309.71383
 6261.9123	3.869E-25	        6261.9122      1.4260E-24     251.52		    6261.90290   5.53404E-25   5.19973E-03  7 E     3    6 E  1275    238.959317     4 E      3 A2        0 0 0 0 0 0 A1      0 1 0 1 0 1 E       238.963000    0.003683      6500.8753		6500.87503
 6261.9418	1.401E-25
 6262.2164	3.481E-25	        6262.2158      1.4470E-24     260.87		    6262.13109   3.25876E-25   3.82051E-03  7 E     4    6 E  1289    251.262468     5 E      5 E         0 0 0 0 0 0 A1      0 1 0 1 0 1 A1      251.264200    0.001732      6513.4806		6513.48195
 6262.2682	4.542E-26	        6262.2689      1.0070E-25     212.03
 6262.3485	1.919E-25	        6262.3478      1.4250E-24     305.96		    6262.50382   1.82446E-25   3.81299E-03  8 A1    2    7 A2  750    291.354394     3 A1     3 A2        0 0 0 0 0 0 A1      0 1 0 1 0 1 A1      291.362000    0.007606      6553.7105		6553.71042
 6262.3961	8.170E-24	        6262.3955      2.0470E-24     42.61		    6262.60250   8.83581E-24   3.76794E-03  3 A2    1    4 A1  433     46.553125     0 A2     1 E         0 0 0 0 0 0 A1      0 1 0 0 2 1 E        46.554600    0.001475      6308.9507		6308.95087
 6262.4118	2.038E-25	        6262.4135      1.0980E-24     281.12		    6262.56581   1.32522E-25   2.77006E-03  8 A2    1    7 A1  716    291.354412     3 A2     3 A1        0 0 0 0 0 0 A1      0 1 0 1 0 1 A1      291.361800    0.007388      6553.7736		6553.77507	From 294 K
 6262.4383	4.360E-26	        6262.4383      1.9010E-25     264.58
 6262.5332	7.754E-27
 6262.6101	6.405E-27
 6262.6376	4.520E-26	        6262.6374      1.6160E-25     249.16		    6262.71429   5.53176E-26   5.19894E-04  7 E     3    6 E  1277    238.959317     4 E      1 E         0 0 0 0 0 0 A1      0 1 0 1 0 1 E       238.963000    0.003683      6501.6006		6501.60025
 6262.7113	1.287E-26	        6262.7100      7.6990E-26     289.16		    6263.05018   1.10196E-26   1.67059E-04  8 E     1    8 E  1586    280.453726     1 E      2 E         0 0 0 0 0 0 A1      0 1 0 0 2 1 A1      280.463100    0.009374      6543.1744		6543.17355
 6262.7452	4.559E-26
 6262.8425	2.847E-24	        6262.8418      1.1420E-24     79.18		    6263.02397   3.03506E-24   2.90790E-03  4 A1    1    3 A2  356     77.580125     0 A1     1 E         0 0 0 0 0 0 A1      0 1 0 0 2 1 E        77.582600    0.002475      6340.4251		6340.42500
 6262.8852	5.809E-27	        6262.8854      2.6350E-26     267.65
 6262.9071	5.391E-26	        6262.9060      3.6730E-26     120.34
 6263.0294	4.546E-26	                                      			    6263.20480   2.53777E-26   2.08692E-05  4 E     2    4 E   856     83.054654     2 E      1 E         0 0 0 0 0 0 A1      0 1 0 0 2 1 E        83.056200    0.001546      6346.0856		6346.08553
 6263.0400	5.283E-26	        6263.0389      3.4170E-25     295.22
 6263.0893	6.885E-26	        6263.0895      9.4180E-26     174.50
 6263.2226	2.501E-24	        6263.2253      3.3600E-24     173.10		    6263.36947   2.66578E-24   4.87676E-03  5 A1    1    4 A2  421    128.664320     3 A1     2 E         0 0 0 0 0 0 A1      1 1 0 0 0 1 E       128.666000    0.001680      6391.8886		6391.89402	From 294 K
 6263.2301	1.864E-24	                                      			    6263.36947   2.61096E-24   4.87676E-03  5 A1    1    4 A2  421    128.664320     3 A1     2 E         0 0 0 0 0 0 A1      1 1 0 0 0 1 E       128.666000    0.001680      6391.8961		6391.89402
 6263.2407	6.308E-26
 6263.2936	2.140E-26	                                      			    6263.45419   4.81895E-27   1.91907E-06  2 E     2    3 E   656     28.760049     2 E      0 A2        0 0 0 0 0 0 A1      0 1 2 0 1 0 E        28.759900   -0.000149      6292.0535		6292.05443
 6263.3099	4.840E-27
 6263.3565	8.424E-26
 6263.4059	2.273E-26
 6263.4166	4.857E-25	        6263.4148      4.4010E-25     142.50		    6263.76776   8.23909E-25   5.54448E-04  4 E     2    5 E  1014     83.054654     2 E      1 E         0 0 0 0 0 0 A1      0 0 1 0 1 3 E        83.056200    0.001546      6346.4728		6346.47272
 6263.4772	6.551E-27
 6263.5879	5.082E-25	        6263.5887      2.0510E-25     79.65		    6263.92523   6.51726E-25   6.40162E-04  4 E     1    3 E   677     78.948521     1 E      2 E         0 0 0 0 0 0 A1      0 1 0 0 2 1 E        78.950800    0.002279      6342.5387		6342.53853
 6263.6882	3.308E-26	        6263.6853      2.1320E-25     294.95
 6263.7425	7.581E-27	        6263.7409      6.4660E-26     316.72
 6263.7825	4.954E-25	        6263.7822      2.9830E-24     289.67
 6263.8049	8.779E-27	                                      			    6264.00244   1.70965E-27   2.31071E-06  5 E     2    5 E  1040    121.823910     2 E      1 E         0 0 0 0 0 0 A1      0 1 0 0 2 1 E       121.826800    0.002890      6385.6317		6385.63007
 6263.8732	2.339E-24	        6263.8728      5.7550E-24     220.12		    6264.09985   1.39313E-24   7.00702E-03  6 A1    3    7 A2  716    212.131419     6 A1     7 E         0 0 0 0 0 0 A1      0 1 0 0 2 1 E       212.128900   -0.002519      6476.0021		6476.00185
 6263.8732										    6264.09972   1.39222E-24   7.00247E-03  6 A2    2    7 A1  683    212.131419     6 A2     7 E         0 0 0 0 0 0 A1      0 1 0 0 2 1 E       212.128900   -0.002519      6476.0021		6476.00185
 6263.8871	3.172E-24	        6263.8867      2.7680E-24     139.57		    6264.08731   3.68923E-24   5.66918E-03  5 E     3    6 E  1202    138.247500     4 E      5 E         0 0 0 0 0 0 A1      0 1 0 0 2 1 E       138.247700    0.000200      6402.1348		6402.13343
 6263.9092	1.194E-25	        6263.9098      1.8800E-25     185.43		    6263.97299   6.95064E-26   2.45196E-04  6 A2    1    5 A1  517    175.166039     3 A2     3 A2        0 0 0 0 0 0 A1      0 0 0 0 2 3 A2      175.169300    0.003261      6439.0785		6439.07637
 6263.9463	5.361E-26
 6263.9592	4.615E-24	        6263.9583      1.8580E-24     79.46		    6264.23047   4.87506E-24   3.28115E-03  4 E     2    5 E  1015     83.054654     2 E      3 A2        0 0 0 0 0 0 A1      0 1 0 0 2 1 E        83.056200    0.001546      6347.0154		6347.01522
 6263.9725	8.704E-26	        6263.9715      6.6880E-25     308.64		    6263.62870   1.03938E-25   1.92267E-03  8 E     2    7 E  1458    284.540304     2 E      2 E         0 0 0 0 0 0 A1      0 1 0 1 0 1 A1      284.548900    0.008596      6548.5214		6548.52170	From 294 K
 6264.0146	4.219E-26	        6264.0142      1.1990E-25     231.32
 6264.1295	1.789E-26	        6264.1269      1.3900E-25     309.47
 6264.1766	7.304E-26	        6264.1766      5.9540E-25     313.22		    6264.56826   2.64341E-26   5.52895E-04  8 A2    1    7 A1  717    291.354412     3 A2     4 E         0 0 0 0 0 0 A1      0 1 0 0 2 1 E       291.361800    0.007388      6555.5384		6555.53820	From 294 K
 6264.1914	1.066E-26
 6264.2280	8.942E-26	        6264.2289      5.3070E-26     109.62
 6264.5061	9.275E-27	        6264.5059      2.1500E-25     394.41
 6264.6483	6.903E-26	                                      			    6265.43530   7.20938E-26   7.97375E-05  4 E     3    4 E   864     99.493359     4 E      3 A2        0 0 0 0 0 0 A1      0 0 1 0 1 3 E        99.492200   -0.001159      6364.1405		6364.13960
 6264.6942	1.664E-26
 6264.7163	1.288E-24	        6264.7166      2.0640E-25     7.88		    6264.86142   1.51895E-24   5.80729E-04  1 A2    1    2 A1  251      7.759907     0 A2     1 E         0 0 0 0 0 0 A1      0 1 2 0 1 0 E         7.760100    0.000193      6272.4764		6272.47657
 6264.7637	1.905E-26	                                      			    6265.27309   1.27878E-26   8.60963E-06  4 E     2    5 E  1016     83.054654     2 E      2 E         0 0 0 0 0 0 A1      0 0 1 0 1 3 E        83.056200    0.001546      6347.8199		6347.81983
 6264.8366	8.389E-27
 6264.8511	4.410E-26	        6264.8506      6.8640E-25     363.35		    6264.99777   3.92238E-26   2.03380E-03  9 A2    1    8 A1  843    348.779906     0 A2     2 E         0 0 0 0 0 0 A1      0 1 0 1 0 1 E       348.792100    0.012194      6613.6432		6613.64332	From 294 K
 6264.9356	7.132E-27	        6264.9359      1.9620E-25     407.49		    6264.79592   2.00912E-27   1.72747E-03 11 E     2   10 E  2061    516.672491     2 E      2 E         0 0 0 0 0 0 A1      0 1 0 1 0 1 A2      516.689800    0.017309      6781.6254		6781.62405	From 294 K
 6264.9953	9.686E-27
 6265.0408	1.624E-26	                                      			    6265.26268   1.86176E-26   1.41772E-05  4 A2    1    5 A1  494     89.901358     3 A2     2 E         0 0 0 0 0 0 A1      0 1 2 0 1 0 E        89.901800    0.000442      6354.9426		6354.94270
 6265.0815	5.932E-26	                                      			    6265.33651   4.86097E-26   7.43323E-05  5 A1    1    5 A2  542    128.664320     3 A1     4 E         0 0 0 0 0 0 A1      0 1 2 0 1 0 E       128.666000    0.001680      6393.7475		6393.74767
 6265.1068	1.821E-26	                                      			    6265.05039   2.18494E-26   9.15903E-05  6 E     3    5 E  1074    184.738658     4 E      1 E         0 0 0 0 0 0 A1      0 1 0 1 0 1 A1      184.740400    0.001742      6449.8472		6449.84674
 6265.1227	3.733E-25	        6265.1225      1.7030E-25     89.17		    6265.40820   4.07045E-25   1.78068E-04  3 E     1    4 E   835     47.922529     1 E      1 E         0 0 0 0 0 0 A1      0 1 2 0 1 0 E        47.923800    0.001271      6313.0465		6313.04553
 6265.1395	2.459E-26	                                      			    6265.35750   2.04377E-26   1.55637E-05  4 A1    2    5 A2  527     89.901358     3 A1     2 E         0 0 0 0 0 0 A1      0 1 2 0 1 0 E        89.901800    0.000442      6355.0413		6355.04108
 6265.2029	3.330E-26	        6265.2024      4.9240E-25     359.48		    6265.37979   3.37246E-26   1.65859E-03  9 E     1    8 E  1656    350.139545     1 E      1 E         0 0 0 0 0 0 A1      0 1 0 1 0 1 E       350.151500    0.011955      6615.3544		6615.35373	From 294 K
 6265.2249	7.579E-27	        6265.2234      2.1780E-25     411.11
 6265.2615	5.220E-26
 6265.3095	1.549E-24	        6265.3090      6.3570E-25     80.95		    6265.83507   2.29833E-24   1.43750E-03  4 E     1    5 E  1013     78.948521     1 E      2 E         0 0 0 0 0 0 A1      0 0 1 0 1 3 E        78.950800    0.002279      6344.2603		6344.26007
 6265.3280	4.288E-26
 6265.4458	1.554E-24	        6265.4458      1.1920E-24     129.55		    6265.58309   1.57382E-24   3.49501E-03  5 E     3    4 E   877    138.247500     4 E      3 A1        0 0 0 0 0 0 A1      0 1 0 0 2 1 E       138.247700    0.000200      6403.6935		6403.69345
 6265.4873	2.978E-24	        6265.4853      2.5630E-24     138.50		    6265.60093   3.03461E-24   2.98236E-03  4 E     1    3 E   678     78.948521     1 E      0 A2        0 0 0 0 0 0 A1      1 1 0 0 0 1 E        78.950800    0.002279      6344.4381		6344.43800	D
 6265.5800	1.308E-26	        6265.5772      2.5900E-25     382.17		    6266.23352   1.50799E-26   7.44023E-04  8 E     5    8 E  1652    346.008221     7 E      8 E         0 0 0 0 0 0 A1      1 1 0 0 0 1 E       346.007300   -0.000921      6611.5873		6611.58625
 6265.6103	7.700E-26	        6265.6097      2.3440E-25     236.66		    6265.60999   7.44460E-26   5.89683E-04  7 A2    2    6 A1  649    229.398984     3 A2     0 A1        0 0 0 0 0 0 A1      0 1 0 1 0 1 A1      229.404300    0.005316      6495.0146		6495.01422
 6265.6456	1.093E-26
 6265.7566	5.956E-26	        6265.7573      1.5600E-25     224.98		    6266.25310   3.61466E-26   1.99005E-04  7 A2    1    7 A1  688    217.118439     0 A2     3 A1        0 0 0 0 0 0 A1      0 1 0 0 2 1 A1      217.125700    0.007261      6482.8823		6482.88137
 6265.7959	6.545E-27	        6265.7983      3.1490E-25     450.82		    6266.28039   4.37664E-27   2.45270E-03 10 E     5   10 E  2024    492.855792     7 E      8 E         0 0 0 0 0 0 A1      0 1 0 0 2 1 E       492.860500    0.004708      6758.6564		6758.65760	From 294 K
 6265.8387	3.777E-26	        6265.8414      1.9740E-26     99.74
 6265.9371	2.968E-25	        6265.9364      5.8850E-25     203.35		    6266.18903   3.57254E-25   1.37110E-03  6 E     4    7 E  1389    197.057625     5 E      4 E         0 0 0 0 0 0 A1      0 1 2 0 1 0 E       197.057500   -0.000125      6462.9946		6462.99435
 6265.9680	9.260E-27
 6265.9854	4.026E-26
 6266.0498	4.092E-27
 6266.0886	5.031E-27
 6266.1245	7.772E-27
 6266.1573	8.965E-25	        6266.1567      2.0390E-25     35.09		    6266.23137   1.00756E-24   7.93601E-04  3 E     1    2 E   483     47.922529     1 E      2 E         0 0 0 0 0 0 A1      1 1 0 0 0 1 E        47.923800    0.001271      6314.0811		6314.08073
 6266.2458	1.063E-26	        6266.2436      4.1450E-25     434.83
 6266.2615	8.534E-26
 6266.3288	1.783E-26
 6266.3414	5.593E-26	        6266.3412      3.8790E-25     300.65
 6266.3558	6.521E-25	        6266.3555      2.2880E-24     247.70		    6266.30050   6.19216E-25   5.82627E-03  7 E     3    6 E  1279    238.959317     4 E      4 E         0 0 0 0 0 0 A1      0 1 0 1 0 1 A1      238.963000    0.003683      6505.3188		6505.31857
 6266.3990	9.690E-26
 6266.5134	8.652E-27	                                      			    6266.72487   3.04110E-27   2.32541E-06  4 E     1    4 E   855     78.948521     1 E      3 A1        0 0 0 0 0 0 A1      0 1 0 0 2 1 E        78.950800    0.002279      6345.4642		6345.46180
 6266.5365	6.858E-26	        6266.5339      1.6370E-25     217.77		    6266.75871   5.29471E-26   4.93023E-05  4 A1    2    4 A2  414     89.901358     3 A1     4 E         0 0 0 0 0 0 A1      0 1 2 0 1 0 E        89.901800    0.000442      6356.4383		6356.43810
 6266.6190	1.293E-26	                                      			    6266.76475   1.60004E-26   5.92400E-06  2 E     1    3 E   655     24.648618     1 E      3 A1        0 0 0 0 0 0 A1      0 1 2 0 1 0 E        24.649100    0.000482      6291.2681		6291.26810
 6266.6842	2.958E-26	        6266.6838      1.7370E-25     287.72
 6266.7009	5.160E-27
 6266.8080	1.606E-26
 6266.8308	2.085E-26
 6266.8423	1.053E-26
 6266.9134	4.679E-25	        6266.9130      2.8670E-24     291.02		    6266.95977   4.65368E-25   8.00573E-03  8 E     1    7 E  1457    280.453726     1 E      1 E         0 0 0 0 0 0 A1      0 1 0 1 0 1 A1      280.463100    0.009374      6547.3765		6547.37618
 6266.9501	2.254E-26
 6266.9711	1.168E-26	        6266.9697      4.4970E-25     433.55		    6267.50348   1.18212E-26   1.82486E-03  9 E     5    9 E  1840    415.586196     7 E      8 E         0 0 0 0 0 0 A1      0 1 0 0 2 1 E       415.587900    0.001704      6682.5590		6682.55835	From 294 K
 6267.0251	1.058E-26	                                      			    6267.23520   2.05740E-27   1.33021E-04  9 A1    1    8 A2  822    361.022306     3 A1     1 E         0 0 0 0 0 0 A1      0 1 0 1 0 1 E       361.032200    0.009894      6628.0573		6628.05517
 6267.0399	2.670E-26	        6267.0397      3.0520E-25     339.47
 6267.0546	3.328E-26
 6267.0971	2.966E-27	        6267.0994      1.0490E-25     427.24
 6267.1255	1.066E-26	        6267.1275      2.3930E-25     391.92
 6267.1342	9.638E-27	                                      			    6267.31021   8.65735E-27   6.62117E-06  4 E     1    4 E   856     78.948521     1 E      1 E         0 0 0 0 0 0 A1      0 1 0 0 2 1 E        78.950800    0.002279      6346.0850		6346.08553
 6267.1907	6.350E-26
 6267.2027	2.311E-24	        6267.2023      4.6880E-24     205.12		    6267.35817   2.48308E-24   1.30000E-02  6 E     4    5 E  1091    197.057625     5 E      4 E         0 0 0 0 0 0 A1      1 1 0 0 0 1 E       197.057500   -0.000125      6464.2602		6464.26117
 6267.2985	4.284E-25	        6267.2969      1.2220E-25     52.68		    6267.51573   5.10643E-25   2.03620E-04  2 E     2    3 E   657     28.760049     2 E      1 E         0 0 0 0 0 0 A1      0 1 0 0 2 1 E        28.759900   -0.000149      6296.0584		6296.05805
 6267.3487	3.903E-26
 6267.3613	3.613E-26
 6267.3810	6.822E-27
 6267.3933	1.834E-26
 6267.4058	9.557E-25	        6267.4050      2.3780E-25     42.07		    6267.56499   1.06595E-24   3.94758E-04  2 E     1    3 E   656     24.648618     1 E      0 A2        0 0 0 0 0 0 A1      0 1 2 0 1 0 E        24.649100    0.000482      6292.0549		6292.05443
 6267.5249	1.047E-26
 6267.5488	1.631E-25	        6267.5503      1.4340E-25     140.62		    6267.82930   3.01701E-25   3.90700E-04  5 A1    1    6 A2  583    128.664320     3 A1     1 E         0 0 0 0 0 0 A1      0 1 0 0 2 1 E       128.666000    0.001680      6396.2148		6396.21493	From 294 K
 6267.5607	1.492E-24	        6267.5608      3.5810E-25     39.27		    6267.72895   1.87334E-24   1.44031E-03  3 A2    1    2 A1  258     46.553125     0 A2     1 E         0 0 0 0 0 0 A1      0 1 0 0 2 1 E        46.554600    0.001475      6314.1153		6314.11510
 6267.6434	6.695E-27	                                      			    6267.92980   6.45694E-27   9.93445E-06  5 E     3    6 E  1205    138.247500     4 E      0 A1        0 0 0 0 0 0 A1      0 1 2 0 1 0 E       138.247700    0.000200      6405.8911		6405.89268
 6267.6618	2.280E-26	        6267.6603      6.7930E-25     413.92
 6267.7474	5.829E-27	        6267.7452      5.5450E-25     504.13
 6267.8268	3.196E-25	        6267.8264      2.0350E-24     294.01		    6268.14723   3.94398E-25   6.39855E-03  7 E     5    8 E  1598    284.132985     7 E      8 E         0 0 0 0 0 0 A1      0 1 0 0 2 1 E       284.129700   -0.003285      6551.9565		6551.95640
 6267.8487	4.244E-25	                                      			    6268.64602   4.18479E-25   1.97316E-04  3 E     2    4 E   839     52.031687     2 E      3 A2        0 0 0 0 0 0 A1      0 0 1 0 1 3 E        52.032200    0.000513      6319.8809		6319.87993	D
 6267.8614	3.200E-24	        6267.8634      5.1250E-24     186.76		    6268.07054   3.69854E-24   4.78975E-03  5 A2    2    6 A1  617    128.664319     3 A2     4 E         0 0 0 0 0 0 A1      0 1 0 0 2 1 E       128.666100    0.001781      6396.5275		6396.52810
 6267.8667	3.061E-24	                                      			    6268.08108   3.40807E-24   4.41359E-03  5 A1    1    6 A2  584    128.664320     3 A1     4 E         0 0 0 0 0 0 A1      0 1 0 0 2 1 E       128.666000    0.001680      6396.5327		6396.53220
 6267.9456	1.259E-25	        6267.9429      1.1030E-25     139.88
 6268.0306	1.544E-26
 6268.0636	3.005E-26	                                      			    6268.33587   1.35062E-26   8.45428E-06  4 E     1    5 E  1015     78.948521     1 E      3 A2        0 0 0 0 0 0 A1      0 1 0 0 2 1 E        78.950800    0.002279      6347.0144		6347.01522
 6268.0700	1.261E-26	        6268.0718      6.8270E-26     281.40
 6268.1154	7.078E-26	        6268.1158      6.1420E-26     139.14
 6268.2208	2.542E-26
 6268.2427	5.849E-27
 6268.2725	6.573E-26	        6268.2705      1.1000E-25     190.17
 6268.3137	2.204E-26
 6268.3428	5.803E-25	        6268.3425      3.4980E-24     289.75		    6268.38621   5.62627E-25   9.44896E-03  8 A1    1    7 A2  744    279.091847     0 A1     0 A2        0 0 0 0 0 0 A1      0 1 0 1 0 1 A1      279.101400    0.009553      6547.4442		6547.44328
 6268.4031	9.787E-25	        6268.4032      2.0200E-24     206.47		    6268.64751   1.13108E-24   4.34436E-03  6 E     4    7 E  1391    197.057625     5 E      4 E         0 0 0 0 0 0 A1      0 1 2 0 1 0 E       197.057500   -0.000125      6465.4606		6465.46030
 6268.4332	2.144E-26
 6268.4603	1.436E-25
 6268.4731	4.131E-24	        6268.4726      1.8230E-24     86.59		    6268.57415   4.74149E-24   5.02177E-03  4 E     2    3 E   679     83.054654     2 E      1 E         0 0 0 0 0 0 A1      1 1 0 0 0 1 E        83.056200    0.001546      6351.5293		6351.52923
 6268.5037	4.167E-26
 6268.5121	4.527E-26
 6268.5809	5.244E-27
 6268.6380	3.809E-26
 6268.6488	1.388E-26	        6268.6487      8.2870E-26     289.01		    6268.83597   1.31806E-26   1.65730E-05  5 E     1    5 E  1041    117.721553     1 E      4 E         0 0 0 0 0 0 A1      0 1 0 0 2 1 A1      117.725100    0.003547      6386.3739		6386.37384
 6268.7323	1.807E-26
 6268.8189	3.623E-24	        6268.8188      8.7790E-24     219.19		    6269.05080   2.07987E-24   1.42877E-02  6 A1    3    5 A2  570    212.131419     6 A1     5 E         0 0 0 0 0 0 A1      1 1 0 0 0 1 E       212.128900   -0.002519      6480.9478		6480.94780	From 294 K
 6268.8690	3.516E-24	        6268.8673      2.6840E-24     129.18		    6269.37849   3.33195E-24   2.08634E-03  4 E     1    5 E  1016     78.948521     1 E      2 E         0 0 0 0 0 0 A1      0 0 1 0 1 3 E        78.950800    0.002279      6347.8198		6347.81983	D
 6268.8793	7.031E-26
 6268.9134	8.920E-27
 6268.9623	2.171E-25	        6268.9636      1.6450E-26     -50.33
 6268.9788	4.639E-26	        6268.9806      1.7990E-25     255.64		    6269.10730   2.53169E-26   4.69136E-04  8 E     2    7 E  1466    284.540304     2 E      3 A1        0 0 0 0 0 0 A1      0 1 0 1 0 1 E       284.548900    0.008596      6553.5277		6553.52808	From 294 K
 6269.0092	2.769E-26
 6269.0213	5.103E-26
 6269.0698	9.326E-27	        6269.0692      9.6640E-25     510.77
 6269.1544	1.164E-26	                                      			    6269.68474   1.74998E-26   2.00498E-05  5 E     2    6 E  1193    121.823910     2 E      1 E         0 0 0 0 0 0 A1      0 0 1 0 1 3 E       121.826800    0.002890      6390.9812		6390.98108
 6269.1679	2.684E-26	        6269.1707      9.5010E-26     248.39
 6269.2290	1.087E-25	        6269.2277      2.3250E-25     209.24
 6269.2416	6.108E-26	        6269.2387      2.7470E-25     266.99
 6269.3064	3.529E-25	        6269.3069      1.1370E-24     241.07		    6269.48257   3.18812E-25   2.52842E-03  7 A2    2    6 A1  651    229.398984     3 A2     3 A1        0 0 0 0 0 0 A1      0 1 0 1 0 1 A1      229.404300    0.005316      6498.7107		6498.71063
 6269.3514	2.718E-26	        6269.3517      5.1420E-26     199.70
 6269.3610	8.339E-27
 6269.4163	8.600E-27	        6269.4171      2.0240E-25     395.59
 6269.4274	6.724E-27
 6269.4461	5.438E-27
 6269.5069	5.509E-27
 6269.5350	4.564E-27
 6269.6436	2.020E-26	        6269.6441      3.5910E-25     373.65		    6269.82866   9.80636E-27   1.83297E-03 10 A1    1    9 A2  948    426.171375     0 A1     1 E         0 0 0 0 0 0 A1      0 1 0 1 0 1 E       426.186400    0.015025      6695.8300		6695.83073	From 294 K
 6269.6688	8.688E-25	        6269.6686      2.6320E-24     236.29		    6269.77170   9.52802E-25   7.55713E-03  7 A1    1    6 A2  618    229.398992     3 A1     2 E         0 0 0 0 0 0 A1      0 1 0 1 0 1 E       229.404200    0.005208      6499.0730		6499.07275
 6269.7280	2.378E-26	        6269.7282      3.9530E-25     368.57		    6269.89790   2.88825E-26   1.53675E-03  9 E     1    8 E  1661    350.139545     1 E      0 A1        0 0 0 0 0 0 A1      0 1 0 1 0 1 E       350.151500    0.011955      6619.8795		6619.87985
 6269.7750	5.344E-24	        6269.7748      2.2170E-24     81.79		    6269.99897   5.95117E-24   3.63652E-03  4 A1    1    5 A2  524     77.580125     0 A1     1 E         0 0 0 0 0 0 A1      0 1 0 0 2 1 E        77.582600    0.002475      6347.3576		6347.35718
 6269.8387	7.628E-26
 6269.8498	3.555E-26
 6269.8926	7.296E-26
 6269.9059	8.370E-26
 6269.9395	2.582E-26
 6270.0176	3.489E-26	        6270.0176      3.9970E-25     339.65		    6270.59571   4.23819E-26   1.41545E-03  8 A1    3    8 A2  801    328.218243     6 A1     7 E         0 0 0 0 0 0 A1      1 1 0 0 0 1 E       328.220000    0.001757      6598.2376		6598.23770	From 294 K
 6270.0384	3.919E-26	        6270.0396      6.0380E-25     362.67		    6270.57798   4.89048E-26   1.63329E-03  8 A2    2    8 A1  834    328.218243     6 A2     7 E         0 0 0 0 0 0 A1      1 1 0 0 0 1 E       328.220000    0.001757      6598.2584		6598.25807	From 294 K
 6270.0867	1.201E-25	        6270.0874      1.1410E-24     325.10		    6270.19044   1.23846E-25   2.29538E-03  8 E     2    7 E  1468    284.540304     2 E      1 E         0 0 0 0 0 0 A1      0 1 0 1 0 1 E       284.548900    0.008596      6554.6356		6554.63586
 6270.1064	4.531E-27
 6270.1821	1.506E-26
 6270.1981	7.820E-27
 6270.2522	1.870E-26	        6270.2513      3.0930E-25     368.19
 6270.2915	2.516E-26	        6270.2928      1.9140E-25     307.86		    6270.30022   1.53738E-26   5.51578E-04  8 A2    2    8 A1  833    328.218243     6 A2     3 A2        0 0 0 0 0 0 A1      0 0 0 0 2 3 A2      328.220000    0.001757      6598.5115		6598.51283	From 294 K
 6270.3255	8.000E-27	        6270.3254      1.2850E-25     365.91
 6270.3532	4.754E-25	        6270.3530      1.4970E-24     239.29		    6270.41770   5.26226E-25   4.17461E-03  7 A2    2    6 A1  652    229.398984     3 A2     2 E         0 0 0 0 0 0 A1      0 1 0 1 0 1 E       229.404300    0.005316      6499.7575		6499.75722
 6270.4046	1.395E-26	        6270.4025      2.2200E-25     365.19
 6270.4336	6.476E-27
 6270.4986	3.432E-26	        6270.4963      3.9580E-26     161.24
 6270.7077	5.673E-27	        6270.7073      1.8620E-26     242.51
 6270.7288	8.066E-27
 6270.7621	1.096E-26
 6270.7861	1.960E-26	        6270.7847      5.0730E-25     402.98		    6271.36556   2.23108E-26   1.91262E-03  9 E     4    9 E  1807    382.817822     5 E      6 A1        0 0 0 0 0 0 A1      1 1 0 0 0 1 E       382.824500    0.006678      6653.6106		6653.61075
 6270.8319	8.887E-26	                                      			    6271.01979   9.59596E-26   4.10311E-05  3 A2    1    4 A1  435     46.553125     0 A2     2 E         0 0 0 0 0 0 A1      0 1 2 0 1 0 E        46.554600    0.001475      6317.3865		6317.38625
 6270.8657	1.579E-24	        6270.8655      2.8570E-24     196.24		    6270.93275   1.64017E-24   6.88832E-03  6 E     3    5 E  1082    184.738658     4 E      3 A2        0 0 0 0 0 0 A1      0 1 0 1 0 1 E       184.740400    0.001742      6455.6061		6455.60638
 6271.0902	5.125E-25	        6271.0900      1.0080E-24     202.72		    6270.96460   4.67196E-25   2.44879E-03  6 E     4    5 E  1097    197.057625     5 E      5 E         0 0 0 0 0 0 A1      0 1 0 1 0 1 A1      197.057500   -0.000125      6468.1477		6468.14913
 6271.1336	3.786E-24	        6271.1335      9.9320E-25     46.18		    6271.28448   3.97132E-24   3.05681E-03  3 A2    1    2 A1  259     46.553125     0 A2     1 E         0 0 0 0 0 0 A1      0 1 0 0 2 1 E        46.554600    0.001475      6317.6882		6317.68815
 6271.2084	6.548E-26	        6271.2084      2.0080E-25     237.23		    6271.41246   9.09423E-26   7.21684E-04  7 A2    2    6 A1  653    229.398984     3 A2     4 E         0 0 0 0 0 0 A1      0 1 0 0 2 1 E       229.404300    0.005316      6500.6127		6500.61250
 6271.2404	2.200E-25	        6271.2405      9.3840E-25     262.87		    6271.59818   9.77162E-26   1.30554E-03  7 A2    3    7 A1  706    266.316910     6 A2     7 E         0 0 0 0 0 0 A1      1 1 0 0 0 1 E       266.316400   -0.000510      6537.5568		6537.55665
 6271.2404										    6271.59625   9.62219E-26   1.28557E-03  7 A1    2    7 A2  739    266.316910     6 A1     7 E         0 0 0 0 0 0 A1      1 1 0 0 0 1 E       266.316400   -0.000510      6537.5568		6537.55665
 6271.3563	4.313E-24	        6271.3560      2.2150E-24     98.38		    6271.63677   3.26748E-24   3.74593E-03  5 E     2    6 E  1195    121.823910     2 E      3 A1        0 0 0 0 0 0 A1      0 1 0 0 2 1 E       121.826800    0.002890      6393.1831		6393.18266
 6271.4088	2.996E-26	                                      			    6271.62653   3.29588E-26   1.22216E-05  2 E     1    3 E   657     24.648618     1 E      1 E         0 0 0 0 0 0 A1      0 1 0 0 2 1 E        24.649100    0.000482      6296.0579		6296.05805
 6271.4696	8.391E-24	        6271.4695      3.9940E-24     92.47		    6271.57942   4.92811E-24   5.90906E-03  4 A2    1    3 A1  325     89.901358     3 A2     2 E         0 0 0 0 0 0 A1      1 1 0 0 0 1 E        89.901800    0.000442      6361.3714		6361.37130
 6271.4696										    6271.57686   4.92739E-24   5.90819E-03  4 A1    2    3 A2  358     89.901358     3 A1     2 E         0 0 0 0 0 0 A1      1 1 0 0 0 1 E        89.901800    0.000442      6361.3714		6361.37130
 6271.5321	1.784E-25	        6271.5317      1.2380E-24     300.69		    6271.89339   2.54414E-25   2.83647E-03  7 A1    2    8 A2  774    266.316910     6 A1     5 E         0 0 0 0 0 0 A1      0 1 2 0 1 0 E       266.316400   -0.000510      6537.8485		6537.84850	From 294 K
 6271.5427	2.404E-25	        6271.5432      9.1260E-25     253.82
 6271.6241	1.154E-25	        6271.6243      2.0680E-24     374.41
 6271.6361	2.085E-25	                                      			    6271.75067   1.73082E-25   6.79740E-05  1 E     1    2 E   475      9.130574     1 E      2 E         0 0 0 0 0 0 A1      0 1 2 0 1 0 E         9.130600    0.000026      6280.7667		6280.76577
 6271.6736	1.040E-24	        6271.6735      1.7370E-24     190.02		    6271.92921   1.24411E-24   3.83286E-03  6 E     3    7 E  1383    184.738658     4 E      5 E         0 0 0 0 0 0 A1      0 1 0 0 2 1 E       184.740400    0.001742      6456.4140		6456.41385
 6271.7054	3.241E-25	        6271.7056      2.0740E-25     115.47		    6272.01562   3.61182E-25   2.85008E-04  3 E     1    2 E   484     47.922529     1 E      2 E         0 0 0 0 0 0 A1      0 1 0 0 2 1 E        47.923800    0.001271      6319.6292		6319.62930
 6271.7827	1.652E-26
 6271.8042	3.954E-27
 6271.8192	2.319E-26
 6271.9023	6.981E-27	                                      			    6272.21705   4.21884E-27   6.98748E-06  5 E     2    4 E   875    121.823910     2 E      3 A2        0 0 0 0 0 0 A1      0 1 0 0 2 1 E       121.826800    0.002890      6393.7291		6393.72907
 6271.9310	1.087E-25	        6271.9294      9.7080E-26     141.37		    6272.36214   4.30605E-26   4.93772E-05  5 E     2    6 E  1196    121.823910     2 E      2 E         0 0 0 0 0 0 A1      0 1 0 0 2 1 E       121.826800    0.002890      6393.7578		6393.75807
 6271.9712	8.589E-27
 6272.0390	1.269E-26	        6272.0375      6.2720E-26     274.32
 6272.0650	4.790E-25	        6272.0648      1.3420E-24     230.21		    6272.23672   2.91230E-25   2.31170E-03  7 A2    2    6 A1  655    229.398984     3 A2     4 E         0 0 0 0 0 0 A1      0 1 0 0 2 1 E       229.404300    0.005316      6501.4693		6501.46910
 6272.0765	4.856E-25	        6272.0763      1.6160E-24     243.59		    6272.24139   2.80899E-25   2.22970E-03  7 A1    1    6 A2  621    229.398992     3 A1     4 E         0 0 0 0 0 0 A1      0 1 0 0 2 1 E       229.404200    0.005208      6501.4807		6501.48018
 6272.0833	1.551E-25	                                      			    6272.69057   5.44033E-26   3.67150E-05  4 E     2    5 E  1022     83.054654     2 E      1 E         0 0 0 0 0 0 A1      0 0 1 0 1 3 E        83.056200    0.001546      6355.1395		6355.13950
 6272.0930	9.586E-26
 6272.1061	1.542E-25	        6272.1040      1.9050E-25     166.59
 6272.2086	4.264E-25	        6272.2085      2.9250E-25     120.87		    6272.81626   6.42092E-25   6.84013E-04  5 E     1    6 E  1192    117.721553     1 E      2 E         0 0 0 0 0 0 A1      0 0 1 0 1 3 E       117.725100    0.003547      6389.9337		6389.93367
 6272.3187	6.378E-27	                                      			    6272.51525   4.48591E-27   2.72282E-06  3 E     2    3 E   669     52.031687     2 E      0 A2        0 0 0 0 0 0 A1      0 1 0 0 2 1 E        52.032200    0.000513      6324.3509		6324.35105
 6272.3313	1.805E-26	        6272.3292      3.9820E-26     211.64		    6272.31395   2.07024E-26   1.45353E-04  7 E     2    6 E  1266    222.574891     2 E      1 E         0 0 0 0 0 0 A1      0 1 0 1 0 1 A1      222.581300    0.006409      6494.9126		6494.91220
 6272.3764	4.173E-27
 6272.3913	7.601E-27
 6272.4387	5.258E-26	        6272.4387      2.4240E-25     268.91
 6272.4495	1.011E-25	                                      			    6272.66735   1.29783E-25   6.93077E-05  3 A2    2    4 A1  437     58.883437     3 A2     0 A1        0 0 0 0 0 0 A1      0 1 0 0 2 1 A1       58.882900   -0.000537      6331.3324		6331.33223
 6272.4774	5.606E-26	        6272.4770      3.2200E-25     286.00
 6272.5313	5.393E-26	        6272.5313      2.2140E-25     260.06
 6272.5861	3.976E-26
 6272.5932	2.558E-25	        6272.5910      1.3560E-25     100.84		    6272.87763   2.30478E-25   1.44478E-04  4 E     1    5 E  1019     78.948521     1 E      0 A2        0 0 0 0 0 0 A1      0 1 2 0 1 0 E        78.950800    0.002279      6351.5440		6351.54434
 6272.6235	4.319E-26	        6272.6242      4.0170E-25     323.45		    6272.85971   6.10540E-26   2.17098E-04  6 E     3    6 E  1245    184.738658     4 E      5 E         0 0 0 0 0 0 A1      0 1 2 0 1 0 E       184.740400    0.001742      6457.3639		6457.36410	D
 6272.7328	4.689E-25	        6272.7347      1.2940E-24     229.04		    6273.01834   4.04589E-25   1.24689E-03  6 E     3    7 E  1385    184.738658     4 E      3 A2        0 0 0 0 0 0 A1      0 1 2 0 1 0 E       184.740400    0.001742      6457.4732		6457.47560
 6272.7930	7.462E-26	        6272.7934      6.9570E-25     323.64		    6273.25783   6.63296E-26   1.81758E-03  8 E     4    8 E  1626    313.185854     5 E      6 A1        0 0 0 0 0 0 A1      1 1 0 0 0 1 E       313.189900    0.004046      6585.9829		6585.98330
 6272.8474	6.395E-27
 6273.0152	2.753E-25
 6273.0295	4.694E-25	        6273.0279      1.6980E-25     71.14
 6273.1499	3.508E-25	        6273.1481      1.3640E-25     76.76		    6273.40064   7.38370E-26   3.94402E-05  3 A1    1    4 A2  404     58.883437     3 A1     2 E         0 0 0 0 0 0 A1      0 1 0 0 2 1 E        58.882900   -0.000537      6332.0328		6332.03280
 6273.1722	1.399E-25	        6273.1720      4.3880E-25     239.19		    6273.01201   2.28936E-25   1.60792E-03  7 E     2    6 E  1268    222.574891     2 E      4 E         0 0 0 0 0 0 A1      0 0 0 0 2 3 E       222.581300    0.006409      6495.7535		6495.75327	From 294 K
 6273.2338	5.264E-27
 6273.2469	7.432E-27	        6273.2478      1.6200E-25     389.63
 6273.2569	3.718E-26	                                      			    6273.78644   1.33845E-25   1.42628E-04  5 E     1    6 E  1193    117.721553     1 E      1 E         0 0 0 0 0 0 A1      0 0 1 0 1 3 E       117.725100    0.003547      6390.9820		6390.98108
 6273.3556	5.957E-27	        6273.3571      7.7740E-26     349.77
 6273.4011	4.887E-27
 6273.4151	3.476E-27
 6273.5025	4.474E-24	        6273.5025      1.1980E-24     47.77		    6273.57832   4.93221E-24   3.89394E-03  3 E     1    2 E   486     47.922529     1 E      0 A1        0 0 0 0 0 0 A1      1 1 0 0 0 1 E        47.923800    0.001271      6321.4263		6321.42623
 6273.6738	4.555E-26	                                      			    6273.84646   5.61299E-26   2.46210E-05  3 E     1    4 E   840     47.922529     1 E      3 A1        0 0 0 0 0 0 A1      0 1 2 0 1 0 E        47.923800    0.001271      6321.5976		6321.59730
 6273.6996	1.064E-25	        6273.6998      2.1060E-25     203.21
 6273.7387	2.409E-24	        6273.7386      1.2500E-24     99.18		    6273.84750   3.02495E-24   4.31314E-03  4 E     3    3 E   683     99.493359     4 E      3 A2        0 0 0 0 0 0 A1      1 1 0 0 0 1 E        99.492200   -0.001159      6373.2309		6373.23110
 6273.7872	1.167E-25	        6273.7875      7.4220E-25     293.92		    6273.88856   1.05259E-25   1.77087E-03  8 A1    1    7 A2  749    279.091847     0 A1     2 E         0 0 0 0 0 0 A1      0 1 0 1 0 1 E       279.101400    0.009553      6552.8886		6552.88855
 6273.8578	1.873E-26
 6273.9817	2.042E-26	        6273.9842      2.3520E-25     340.07		    6274.52876   5.17385E-27   1.29506E-03 10 E     3   10 E  1979    447.904652     4 E      5 E         0 0 0 0 0 0 A1      0 1 0 0 2 1 E       447.916100    0.011448      6721.8978		6721.89873	From 294 K
 6274.0202	8.691E-27	        6274.0207      7.3680E-26     316.25
 6274.0479	1.213E-26	        6274.0488      3.1340E-25     402.84
 6274.0608	1.050E-26	        6274.0612      5.7090E-26     281.73
 6274.0752	6.511E-27
 6274.1031	4.199E-27
 6274.1354	1.464E-25	        6274.1353      7.1010E-25     272.86
 6274.1729	2.050E-25	        6274.1727      9.7450E-25     271.30		    6274.27625   5.49803E-26   9.48035E-04  8 E     1    7 E  1468    280.453726     1 E      1 E         0 0 0 0 0 0 A1      0 1 0 1 0 1 E       280.463100    0.009374      6554.6360		6554.63586
 6274.2575	2.365E-25	        6274.2574      1.1650E-24     274.06		    6274.58688   2.62898E-25   3.10217E-03  7 A1    2    8 A2  776    266.316910     6 A1     5 E         0 0 0 0 0 0 A1      0 1 2 0 1 0 E       266.316400   -0.000510      6540.5739		6540.57527
 6274.2749	7.404E-27	        6274.2744      3.9070E-25     457.98		    6274.27887   6.02413E-27   1.24326E-03 10 E     2    9 E  1875    431.600944     2 E      2 E         0 0 0 0 0 0 A1      0 1 0 1 0 1 A2      431.615100    0.014156      6705.8900		6705.88990	From 294 K
 6274.3480	1.033E-24	        6274.3474      2.7810E-25     48.19		    6274.53538   1.16802E-24   5.12457E-04  3 E     1    4 E   841     47.922529     1 E      0 A1        0 0 0 0 0 0 A1      0 1 2 0 1 0 E        47.923800    0.001271      6322.2718		6322.27156
 6274.3593	6.696E-26	        6274.3600      4.4900E-25     298.03		    6274.72730   5.12629E-26   5.88272E-05  5 E     2    6 E  1198    121.823910     2 E      1 E         0 0 0 0 0 0 A1      0 1 2 0 1 0 E       121.826800    0.002890      6396.1861		6396.18618	D
 6274.3958	9.415E-27
 6274.4218	3.941E-27
 6274.4597	2.193E-25	        6274.4574      5.3820E-26     41.00		    6274.78949   5.28742E-25   2.49795E-04  3 E     2    4 E   843     52.031687     2 E      1 E         0 0 0 0 0 0 A1      0 1 0 0 2 1 E        52.032200    0.000513      6326.4919		6326.49188
 6274.4761	1.448E-25
 6274.4901	1.000E-25	        6274.4902      4.9730E-25     274.80
 6274.5179	3.224E-25	        6274.5172      1.6490E-25     98.06		    6275.34533   3.39027E-25   2.28992E-04  4 E     2    5 E  1023     83.054654     2 E      3 A1        0 0 0 0 0 0 A1      0 0 1 0 1 3 E        83.056200    0.001546      6357.5741		6357.57556
 6274.5820	6.277E-25	        6274.5822      1.3520E-24     209.78		    6274.81081   4.45755E-25   3.13217E-03  7 E     2    6 E  1272    222.574891     2 E      2 E         0 0 0 0 0 0 A1      0 1 0 1 0 1 A1      222.581300    0.006409      6497.1633		6497.16304
 6274.6089	6.925E-26	        6274.6105      1.2830E-25     198.39		    6274.76442   8.81291E-27   1.48333E-04  8 A1    1    7 A2  750    279.091847     0 A1     3 A2        0 0 0 0 0 0 A1      0 1 0 1 0 1 A1      279.101400    0.009553      6553.7103		6553.71042	From 294 K
 6274.6607	1.341E-26	        6274.6599      3.5590E-25     404.93
 6274.7672	1.435E-25
 6274.8149	2.227E-26	        6274.8125      2.5950E-26     162.04
 6274.8405	1.115E-25	        6274.8409      1.6240E-25     179.38		    6274.80050   1.12685E-25   3.98893E-04  6 A1    2    5 A2  552    175.166036     3 A1     0 A2        0 0 0 0 0 0 A1      0 1 0 1 0 1 A1      175.169400    0.003364      6450.0099		6450.00943
 6274.8794	1.243E-26	        6274.8799      6.3810E-26     277.27		    6274.98394   1.19659E-26   2.22116E-04  8 E     2    7 E  1472    284.540304     2 E      0 A2        0 0 0 0 0 0 A1      0 1 0 1 0 1 E       284.548900    0.008596      6559.4283		6559.42826
 6274.8948	9.491E-26	        6274.8933      1.3480E-25     177.42		    6275.01165   1.11302E-25   2.02839E-04  5 E     3    5 E  1059    138.247500     4 E      5 E         0 0 0 0 0 0 A1      0 1 2 0 1 0 E       138.247700    0.000200      6413.1425		6413.14240
 6274.9246	5.692E-25	        6274.9248      1.4770E-25     45.33
 6275.0244	5.184E-27	                                      			    6275.35473   1.02472E-26   2.66056E-05  6 A2    1    7 A1  673    175.166039     3 A2     1 E         0 0 0 0 0 0 A1      0 1 0 0 2 1 E       175.169300    0.003261      6450.1937		6450.19480
 6275.0409	1.106E-26
 6275.0808	1.003E-25
 6275.0970	8.875E-26
 6275.1100	7.124E-26
 6275.1419	2.513E-26	        6275.1413      2.1180E-25     315.80
 6275.1983	9.488E-25	                                      			    6275.14933   1.11901E-24   4.70590E-03  6 E     3    5 E  1085    184.738658     4 E      4 E         0 0 0 0 0 0 A1      0 1 0 1 0 1 A1      184.740400    0.001742      6459.9387		6459.93860	D
 6275.2646	4.392E-26	        6275.2663      5.3000E-26     164.76
 6275.3310	5.443E-25	        6275.3321      1.2810E-24     216.67
 6275.3606	1.096E-26	                                      			    6275.69850   3.85615E-27   4.42653E-06  5 E     2    6 E  1199    121.823910     2 E      0 A1        0 0 0 0 0 0 A1      0 1 2 0 1 0 E       121.826800    0.002890      6397.1874		6397.18693
 6275.3816	2.603E-26	        6275.3808      2.3160E-26     141.08		    6275.56650   2.30874E-26   6.11713E-05  6 E     2    6 E  1233    168.333168     2 E      5 E         0 0 0 0 0 0 A1      0 1 0 0 2 1 A1      168.337600    0.004432      6443.7192		6443.71915
 6275.4579	4.682E-26	        6275.4595      3.4530E-26     126.50		    6275.73847   2.82421E-26   3.01140E-05  5 E     1    6 E  1195    117.721553     1 E      3 A1        0 0 0 0 0 0 A1      0 1 0 0 2 1 E       117.725100    0.003547      6393.1830		6393.18266
 6275.4738	6.533E-26	                                      			    6275.71325   1.09074E-25   5.83054E-05  3 A2    2    4 A1  439     58.883437     3 A2     0 A1        0 0 0 0 0 0 A1      0 1 0 0 2 1 A1       58.882900   -0.000537      6334.3567		6334.35645
 6275.5130	5.750E-26	        6275.5125      9.7880E-25     370.42		    6275.90725   4.70003E-26   3.23626E-03  9 E     3    9 E  1799    370.552905     4 E      5 E         0 0 0 0 0 0 A1      0 1 0 0 2 1 E       370.561500    0.008595      6646.0745		6646.07403
 6275.5517	1.019E-24	                                      			    6275.71715   1.18958E-24   1.00552E-03  2 A1    1    1 A2  162     23.278457     0 A1     1 E         0 0 0 0 0 0 A1      0 1 0 0 2 1 E        23.279200    0.000743      6298.8309		6298.83075
 6275.5632	4.863E-26
 6275.5950	4.722E-26	                                      			    6275.74957   1.06481E-26   4.08518E-06  1 A2    1    2 A1  254      7.759907     0 A2     2 E         0 0 0 0 0 0 A1      0 1 0 0 2 1 E         7.760100    0.000193      6283.3551		6283.35660
 6275.6124	1.124E-25	        6275.6127      4.7970E-25     262.92		    6275.76332   1.21450E-25   8.53644E-04  7 E     2    6 E  1274    222.574891     2 E      4 E         0 0 0 0 0 0 A1      0 1 0 1 0 1 E       222.581300    0.006409      6498.1937		6498.19253
 6275.6871	4.801E-26	        6275.6877      2.0530E-25     263.22		    6275.83054   7.85141E-26   8.01294E-04  7 E     4    7 E  1445    251.262468     5 E      5 E         0 0 0 0 0 0 A1      0 0 0 0 2 3 A2      251.264200    0.001732      6526.9513		6526.95110	From 294 K
 6275.7020	6.698E-26
 6275.7244	1.401E-24	        6275.7247      2.1510E-24     183.47		    6275.98854   1.65272E-24   4.29194E-03  6 A2    1    7 A1  674    175.166039     3 A2     4 E         0 0 0 0 0 0 A1      0 1 0 0 2 1 E       175.169300    0.003261      6450.8937		6450.89350	From 294 K
 6275.7408	1.381E-24	        6275.7411      1.9090E-24     175.32		    6276.00573   1.65816E-24   4.30609E-03  6 A1    2    7 A2  707    175.166036     3 A1     4 E         0 0 0 0 0 0 A1      0 1 0 0 2 1 E       175.169400    0.003364      6450.9102		6450.91015	From 294 K
 6275.7967	3.491E-25	        6275.7976      1.7230E-24     274.21		    6276.11965   4.07584E-25   3.67045E-03  7 E     4    8 E  1572    251.262468     5 E      6 A1        0 0 0 0 0 0 A1      0 1 0 0 2 1 E       251.264200    0.001732      6527.0609		6527.06070	From 294 K
 6275.8084	5.447E-24	        6275.8088      5.5490E-24     151.60		    6275.92660   5.77826E-24   1.60713E-02  5 E     4    4 E   895    150.580059     5 E      4 E         0 0 0 0 0 0 A1      1 1 0 0 0 1 E       150.578300   -0.001759      6426.3867		6426.38670
 6275.8929	3.608E-25	        6275.8953      9.6610E-26     47.77
 6276.0330	2.346E-24	        6276.0330      1.5740E-24     119.15		    6276.46384   2.45283E-24   2.61601E-03  5 E     1    6 E  1196    117.721553     1 E      2 E         0 0 0 0 0 0 A1      0 1 0 0 2 1 E       117.725100    0.003547      6393.7581		6393.75807
 6276.0953	1.290E-25	        6276.0943      7.9120E-26     112.17
 6276.1135	6.304E-26	                                      			    6276.80544   3.79205E-26   2.02773E-05  3 A2    2    4 A1  440     58.883437     3 A2     4 E         0 0 0 0 0 0 A1      0 0 1 0 1 3 E        58.882900   -0.000537      6334.9964		6334.99633
 6276.1830	1.036E-26	        6276.1803      2.1290E-25     385.05
 6276.1936	1.522E-26
 6276.2121	8.139E-26	                                      			    6276.84010   4.72577E-26   2.52705E-05  3 A1    1    4 A2  407     58.883437     3 A1     4 E         0 0 0 0 0 0 A1      0 0 1 0 1 3 E        58.882900   -0.000537      6335.0950		6335.09483
 6276.2411	1.203E-25
 6276.3034	8.770E-26	        6276.3022      3.4830E-26     78.40
 6276.3864	2.062E-26	        6276.3854      3.8890E-25     378.39
 6276.4228	1.613E-24	        6276.4229      3.9660E-24     220.07		    6276.40586   1.32513E-24   8.65487E-03  7 E     1    6 E  1266    218.482317     1 E      1 E         0 0 0 0 0 0 A1      0 1 0 1 0 1 A1      218.489400    0.007083      6494.9122		6494.91220
 6276.4825	2.899E-26	        6276.4849      8.5450E-26     234.16		    6276.51852   3.55243E-26   1.49459E-04  6 E     3    5 E  1087    184.738658     4 E      0 A2        0 0 0 0 0 0 A1      0 1 0 1 0 1 E       184.740400    0.001742      6461.2229		6461.22324
 6276.5425	7.031E-26	        6276.5437      1.3180E-25     198.99		    6276.56171   2.67183E-26   1.12412E-04  6 E     3    5 E  1088    184.738658     4 E      0 A2        0 0 0 0 0 0 A1      0 1 0 1 0 1 E       184.740400    0.001742      6461.2829		6461.28245
 6276.5640	1.664E-26	        6276.5632      2.4350E-25     358.67
 6276.5942	6.662E-24	        6276.5950      2.1230E-24     61.29		    6276.67161   7.38106E-24   6.28045E-03  3 E     2    2 E   487     52.031687     2 E      1 E         0 0 0 0 0 0 A1      1 1 0 0 0 1 E        52.032200    0.000513      6328.6264		6328.62640
 6276.6526	6.617E-26
 6276.6960	1.228E-25	        6276.6961      1.9040E-24     363.05		    6277.01458   1.52133E-25   6.73931E-03  8 E     5    9 E  1777    346.008221     7 E      8 E         0 0 0 0 0 0 A1      0 1 0 0 2 1 E       346.007300   -0.000921      6622.7033		6622.70265	From 294 K
 6276.7353	1.388E-25	        6276.7347      1.0210E-24     305.22		    6277.06316   1.52010E-25   3.34371E-03  8 E     3    8 E  1618    300.900726     4 E      5 E         0 0 0 0 0 0 A1      0 1 0 0 2 1 E       300.906700    0.005974      6577.6420		6577.64187
 6276.7490	2.524E-25	        6276.7472      2.4220E-25     146.95
 6276.8006	4.787E-26
 6276.9069	2.474E-26	        6276.9072      2.6060E-25     333.12		    6277.36983   1.61696E-26   1.38285E-04  7 E     4    8 E  1574    251.262468     5 E      1 E         0 0 0 0 0 0 A1      1 1 0 0 0 1 E       251.264200    0.001732      6528.1711		6528.17032	From 294 K
 6276.9758	2.909E-24	        6276.9759      1.9390E-24     118.64		    6277.22442   3.31360E-24   3.44904E-03  5 A2    1    6 A1  616    116.354416     0 A2     1 E         0 0 0 0 0 0 A1      0 1 0 0 2 1 E       116.358200    0.003784      6393.3340		6393.33420
 6277.0582	2.425E-27
 6277.0974	7.842E-27
 6277.1989	8.072E-27
 6277.2939	6.271E-26	        6277.2961      1.4100E-25     213.12
 6277.3152	7.919E-27	        6277.3157      5.8010E-26     304.90
 6277.3836	7.121E-26	                                      			    6277.62929   1.27858E-25   5.11480E-05  2 E     2    3 E   664     28.760049     2 E      2 E         0 0 0 0 0 0 A1      0 1 0 0 2 1 A1       28.759900   -0.000149      6306.1435		6306.14273
 6277.4324	1.230E-26	        6277.4336      5.4270E-26     265.50
 6277.4580	1.566E-25	                                      			    6277.67671   1.24226E-25   7.60958E-05  4 A1    1    5 A2  527     77.580125     0 A1     2 E         0 0 0 0 0 0 A1      0 1 2 0 1 0 E        77.582600    0.002475      6355.0406		6355.04108	D
 6277.5490	7.643E-27	        6277.5515      4.1510E-26     281.65		    6277.71864   5.82370E-27   1.69517E-05  6 E     1    5 E  1071    164.235332     1 E      3 A2        0 0 0 0 0 0 A1      0 1 0 0 2 1 E       164.240500    0.005168      6441.7895		6441.78687
 6277.5806	6.180E-27	        6277.5809      1.6570E-25     405.72
 6277.6321	7.816E-26	        6277.6320      7.9730E-25     330.63		    6278.00357   4.76851E-26   2.76804E-03  9 A1    1    9 A2  912    361.022306     3 A1     4 E         0 0 0 0 0 0 A1      0 1 0 0 2 1 E       361.032200    0.009894      6638.6643		6638.66357
 6277.6493	9.465E-26	                                      			    6278.56317   7.91858E-26   5.57077E-04  7 E     2    6 E  1276    222.574891     2 E      1 E         0 0 0 0 0 0 A1      0 0 2 0 1 2 A2      222.581300    0.006409      6500.2306		6500.22957
 6277.6680	4.402E-26	        6277.6678      7.5840E-25     371.35		    6278.04003   4.82759E-26   2.80236E-03  9 A2    2    9 A1  879    361.022270     3 A2     4 E         0 0 0 0 0 0 A1      0 1 0 0 2 1 E       361.032600    0.010330      6638.7006		6638.70015
 6277.7062	2.470E-27
 6277.7876	1.499E-24	        6277.7877      4.3040E-25     53.19		    6277.97501   1.75304E-24   7.51239E-04  3 A2    1    4 A1  436     46.553125     0 A2     1 E         0 0 0 0 0 0 A1      0 1 2 0 1 0 E        46.554600    0.001475      6324.3422		6324.34215
 6277.8339	3.319E-25	        6277.8338      1.4130E-24     262.87		    6278.10551   3.92987E-25   3.21699E-03  7 E     3    7 E  1436    238.959317     4 E      5 E         0 0 0 0 0 0 A1      1 1 0 0 0 1 E       238.963000    0.003683      6516.7969		6516.79680	From 294 K
 6277.8886	1.722E-24	        6277.8889      4.7800E-24     229.49		    6277.88860   1.58641E-24   1.01151E-02  7 A2    1    6 A1  649    217.118439     0 A2     0 A1        0 0 0 0 0 0 A1      0 1 0 1 0 1 A1      217.125700    0.007261      6495.0143		6495.01422
 6277.9073	2.935E-26	        6277.9070      5.5540E-26     199.72
 6278.0057	2.326E-26	        6278.0029      8.6510E-26     252.23
 6278.0670	1.161E-26
 6278.0811	2.613E-26
 6278.1145	5.881E-26	        6278.1173      3.9970E-25     299.07
 6278.1250	2.349E-25	                                      			    6278.30497   1.27616E-25   4.52249E-04  6 A2    1    5 A1  520    175.166039     3 A2     4 E         0 0 0 0 0 0 A1      0 1 0 0 2 1 E       175.169300    0.003261      6453.2943		6453.29423
 6278.1372	3.684E-25	        6278.1350      8.2490E-25     212.80		    6278.33273   3.73961E-25   1.32527E-03  6 A1    2    5 A2  554    175.166036     3 A1     4 E         0 0 0 0 0 0 A1      0 1 0 0 2 1 E       175.169400    0.003364      6453.3066		6453.30665
 6278.1887	1.071E-25	        6278.1903      3.1190E-26     54.30
 6278.2020	1.051E-25
 6278.2269	5.233E-25	        6278.2276      2.8470E-25     102.86
 6278.2455	5.228E-25	        6278.2447      7.9100E-25     182.34		    6278.32756   4.77358E-25   1.49606E-03  6 E     2    5 E  1072    168.333168     2 E      2 E         0 0 0 0 0 0 A1      0 0 2 0 1 2 A2      168.337600    0.004432      6446.5831		6446.58330
 6278.2685	2.164E-26	                                      			    6278.72715   1.49246E-26   4.15474E-05  5 E     4    4 E   897    150.580059     5 E      3 A1        0 0 0 0 0 0 A1      0 0 0 0 2 3 E       150.578300   -0.001759      6428.8468		6428.84700
 6278.2938	6.269E-26	        6278.2943      1.9990E-25     240.47		    6278.28460   1.84084E-26   1.29508E-04  7 E     2    6 E  1275    222.574891     2 E      3 A2        0 0 0 0 0 0 A1      0 1 0 1 0 1 E       222.581300    0.006409      6500.8751		6500.87503	From 294 K
 6278.4093	9.065E-25	        6278.4094      1.2600E-24     175.75		    6278.80795   1.17511E-24   2.70117E-03  6 E     2    7 E  1374    168.333168     2 E      3 A2        0 0 0 0 0 0 A1      0 1 0 0 2 1 E       168.337600    0.004432      6446.7469		6446.74736
 6278.4343	8.978E-27
 6278.4632	6.488E-26
 6278.4750	4.397E-26
 6278.5702	2.494E-25
 6278.6250	8.322E-27	        6278.6278      2.7840E-25     422.92		    6279.45073   7.54480E-27   4.73945E-06  4 E     1    5 E  1023     78.948521     1 E      3 A1        0 0 0 0 0 0 A1      0 0 1 0 1 3 E        78.950800    0.002279      6357.5758		6357.57556	D
 6278.6390	5.191E-26
 6278.6503	1.279E-24	        6278.6504      1.9220E-24     181.81		    6278.69644   1.55466E-24   5.51016E-03  6 A2    1    5 A1  521    175.166039     3 A2     2 E         0 0 0 0 0 0 A1      0 1 0 1 0 1 E       175.169300    0.003261      6453.8196		6453.81970
 6278.7297	9.983E-27	        6278.7298      1.9980E-25     383.00
 6278.7563	9.251E-27	        6278.7562      6.4950E-25     480.11		    6278.93513   1.19107E-26   2.78153E-03 10 A2    1    9 A1  929    438.391454     3 A2     3 A2        0 0 0 0 0 0 A1      0 1 0 1 0 1 A2      438.404100    0.012646      6717.1604		6717.16050	From 294 K
 6278.7711	8.537E-27	        6278.7718      8.7450E-26     330.95
 6278.7975	1.750E-26	        6278.7979      1.2410E-25     302.38
 6278.8097	1.032E-25	                                      			    6278.99593   1.04234E-25   5.57765E-05  3 A2    2    4 A1  441     58.883437     3 A2     2 E         0 0 0 0 0 0 A1      0 1 0 0 2 1 E        58.882900   -0.000537      6337.6926		6337.69197
 6278.8182	6.590E-25	        6278.8179      1.0900E-24     189.26		    6279.04230   7.75477E-25   2.76290E-03  6 E     3    6 E  1249    184.738658     4 E      5 E         0 0 0 0 0 0 A1      1 1 0 0 0 1 E       184.740400    0.001742      6463.5586		6463.55860
 6278.8826	1.131E-26	        6278.8822      3.7460E-25     422.14		    6278.93499   1.21295E-26   2.83198E-03 10 A1    2    9 A2  963    438.391389     3 A1     3 A1        0 0 0 0 0 0 A1      0 1 0 1 0 1 A2      438.404800    0.013411      6717.2874		6717.28710
 6278.8946	9.307E-26	                                      			    6279.08031   1.04366E-25   5.58486E-05  3 A1    1    4 A2  408     58.883437     3 A1     2 E         0 0 0 0 0 0 A1      0 1 0 0 2 1 E        58.882900   -0.000537      6337.7775		6337.77717
 6278.9489	1.543E-26
 6278.9630	2.367E-25	        6278.9641      1.9110E-24     312.45		    6279.29440   1.72710E-25   3.00869E-03  8 A1    2    8 A2  788    291.354394     3 A1     4 E         0 0 0 0 0 0 A1      1 1 0 0 0 1 E       291.362000    0.007606      6570.3250		6570.32403	From 294 K
 6278.9902	1.370E-25	        6278.9903      1.0110E-24     305.47		    6279.26674   1.68872E-25   2.94178E-03  8 A2    1    8 A1  821    291.354412     3 A2     4 E         0 0 0 0 0 0 A1      1 1 0 0 0 1 E       291.361800    0.007388      6570.3520		6570.35195	From 294 K
 6279.0038	2.518E-26
 6279.0195	4.414E-25	        6279.0198      1.2250E-24     229.48		    6279.09598   3.37543E-25   2.37504E-03  7 E     2    6 E  1277    222.574891     2 E      1 E         0 0 0 0 0 0 A1      0 1 0 1 0 1 E       222.581300    0.006409      6501.6008		6501.60025
 6279.0363	8.762E-25	        6279.0369      1.2670E-24     178.82		    6279.07307   1.08761E-24   3.85527E-03  6 A1    2    5 A2  555    175.166036     3 A1     2 E         0 0 0 0 0 0 A1      0 1 0 1 0 1 E       175.169400    0.003364      6454.2057		6454.20572
 6279.1101	4.924E-26
 6279.2110	4.076E-26	        6279.2115      6.3320E-25     363.31
 6279.2323	7.749E-27	                                      			    6279.67638   1.06926E-26   1.05557E-05  4 E     1    3 E   680     78.948521     1 E      2 E         0 0 0 0 0 0 A1      0 1 0 0 2 1 E        78.950800    0.002279      6358.1831		6358.18360
 6279.2757	3.056E-24	        6279.2743      7.2780E-25     38.66		    6279.40751   3.19670E-24   2.70527E-03  2 A1    1    1 A2  163     23.278457     0 A1     1 E         0 0 0 0 0 0 A1      1 1 0 0 0 1 E        23.279200    0.000743      6302.5549		6302.55485
 6279.3176	7.849E-27
 6279.3979	1.331E-26
 6279.4120	1.788E-26	        6279.4134      2.2440E-25     346.74
 6279.4239	9.238E-27
 6279.4616	5.278E-26	                                      			    6279.80020   3.93553E-26   4.20181E-05  5 E     1    6 E  1199    117.721553     1 E      0 A1        0 0 0 0 0 0 A1      0 1 2 0 1 0 E       117.725100    0.003547      6397.1867		6397.18693
 6279.4790	5.695E-26
 6279.5077	2.020E-24	        6279.5080      2.8960E-24     178.15		    6279.69601   8.59400E-25   3.04693E-03  6 A1    2    5 A2  556    175.166036     3 A1     4 E         0 0 0 0 0 0 A1      0 1 0 0 2 1 E       175.169400    0.003364      6454.6771		6454.67733
 6279.6075	1.385E-23	        6279.6077      4.3120E-24     59.48		    6279.69345   8.03962E-24   7.74541E-03  3 A1    1    2 A2  228     58.883437     3 A1     2 E         0 0 0 0 0 0 A1      1 1 0 0 0 1 E        58.882900   -0.000537      6338.4904		6338.49040
 6279.6075										    6279.69294   8.03938E-24   7.74518E-03  3 A2    2    2 A1  261     58.883437     3 A2     2 E         0 0 0 0 0 0 A1      1 1 0 0 0 1 E        58.882900   -0.000537      6338.4904		6338.49040
 6279.6692	5.418E-26	        6279.6679      5.4460E-26     150.56		    6279.98477   9.60173E-26   7.34609E-05  4 A1    2    5 A2  531     89.901358     3 A1     2 E         0 0 0 0 0 0 A1      0 1 0 0 2 1 E        89.901800    0.000442      6369.5710		6369.57193
 6279.7037	4.702E-24	        6279.7037      4.2640E-24     142.56		    6279.88809   9.80043E-25   1.78883E-03  5 E     3    5 E  1062    138.247500     4 E      5 E         0 0 0 0 0 0 A1      1 1 0 0 0 1 E       138.247700    0.000200      6417.9514		6417.95130
 6279.7172	1.973E-25	                                      			    6279.84668   1.25848E-25   4.67889E-05  2 E     1    3 E   662     24.648618     1 E      1 E         0 0 0 0 0 0 A1      0 1 0 0 2 1 A1       24.649100    0.000482      6304.3663		6304.36670	D
 6279.7319	1.414E-25	        6279.7299      3.1800E-25     213.14
 6279.7818	1.614E-26	        6279.7819      4.7170E-25     412.42
 6279.8643	3.914E-25	        6279.8640      1.4980E-24     254.45		    6280.13265   5.55450E-25   4.01423E-03  7 E     3    8 E  1564    238.959317     4 E      5 E         0 0 0 0 0 0 A1      0 1 0 0 2 1 E       238.963000    0.003683      6518.8273		6518.82745
 6279.9335	7.524E-27
 6279.9474	5.682E-27
 6279.9685	5.849E-27
 6279.9860	4.108E-27	        6279.9888      4.0810E-26     328.57
 6280.0141	1.700E-25	        6280.0143      5.8190E-25     245.78		    6280.30483   3.13176E-25   2.15999E-03  7 A1    1    7 A2  728    229.398992     3 A1     4 E         0 0 0 0 0 0 A1      1 1 0 0 0 1 E       229.404200    0.005208      6509.4183		6509.41840
 6280.0462	2.157E-25	        6280.0459      1.5320E-25     123.57		    6280.05699   1.00770E-25   1.21155E-04  4 A1    2    3 A2  359     89.901358     3 A1     3 A1        0 0 0 0 0 0 A1      0 0 0 0 2 3 A2       89.901800    0.000442      6369.9480		6369.94800
 6280.0652	3.033E-26	        6280.0638      2.6310E-25     318.03		    6280.05450   4.52490E-26   1.00950E-04  5 E     3    4 E   888    138.247500     4 E      1 E         0 0 0 0 0 0 A1      0 1 0 1 0 1 E       138.247700    0.000200      6418.3129		6418.31304
 6280.0733	6.771E-27
 6280.1155	8.533E-27
 6280.1286	6.594E-27
 6280.1402	3.683E-25	        6280.1400      1.3240E-24     249.58		    6280.38158   4.43015E-25   3.05558E-03  7 A2    2    7 A1  695    229.398984     3 A2     4 E         0 0 0 0 0 0 A1      1 1 0 0 0 1 E       229.404300    0.005316      6509.5445		6509.54440
 6280.1981	1.131E-25	        6280.1968      1.5230E-25     173.28
 6280.2245	2.878E-26	        6280.2245      1.3620E-24     449.54		    6280.56812   3.29645E-26   6.68756E-03  9 E     6   10 E  1975    436.112142     8 E      9 A2        0 0 0 0 0 0 A1      0 1 0 0 2 1 E       436.110800   -0.001342      6716.3353		6716.33530	From 294 K
 6280.2653	2.096E-25	        6280.2654      6.5540E-25     238.75		    6280.59498   1.29868E-25   8.95791E-04  7 A1    1    7 A2  729    229.398992     3 A1     1 E         0 0 0 0 0 0 A1      0 1 0 0 2 1 E       229.404200    0.005208      6509.6695		6509.67002
 6280.2768	4.736E-26
 6280.3064	6.777E-26	        6280.3079      2.4330E-26     70.56
 6280.3479	6.973E-26	                                      			    6280.77369   1.28902E-25   9.86448E-05  4 A2    1    5 A1  498     89.901358     3 A2     2 E         0 0 0 0 0 0 A1      0 1 0 0 2 1 E        89.901800    0.000442      6370.2497		6370.24983
 6280.3944	7.326E-27	        6280.3939      4.8840E-26     297.58
 6280.4254	2.077E-26	        6280.4232      1.9730E-25     325.08		    6280.62285   1.31478E-26   4.23451E-04  8 A2    2    9 A1  864    328.218243     6 A2     2 E         0 0 0 0 0 0 A1      0 1 0 0 2 1 E       328.220000    0.001757      6608.6454		6608.64352	From 294 K
 6280.4461	9.889E-26	        6280.4473      4.5580E-26     89.97
 6280.5366	2.359E-26
 6280.5530	8.279E-27
 6280.5647	5.283E-27	                                      			    6280.98834   3.72835E-27   6.91591E-05  8 A2    1    8 A1  822    291.354412     3 A2     1 E         0 0 0 0 0 0 A1      0 1 0 0 2 1 E       291.361800    0.007388      6571.9265		6571.92700
 6280.7034	2.756E-26	        6280.7038      1.1120E-25     258.56		    6281.05115   1.16101E-26   2.59103E-05  5 E     3    4 E   889    138.247500     4 E      1 E         0 0 0 0 0 0 A1      0 0 2 0 1 2 A2      138.247700    0.000200      6418.9511		6418.95204
 6280.7663	1.405E-26	        6280.7640      4.6410E-26     243.01
 6280.7913	1.117E-26
 6280.8115	2.660E-25	        6280.8110      4.4750E-25     190.58		    6281.20440   2.45324E-25   5.64346E-04  6 E     2    7 E  1378    168.333168     2 E      1 E         0 0 0 0 0 0 A1      0 1 2 0 1 0 E       168.337600    0.004432      6449.1491		6449.14960
 6280.8889	8.876E-25	        6280.8891      1.3570E-24     183.15		    6280.95574   6.23075E-25   2.20994E-03  6 A1    2    5 A2  557    175.166036     3 A1     3 A2        0 0 0 0 0 0 A1      0 1 0 1 0 1 A1      175.169400    0.003364      6456.0583		6456.05837
 6280.9106	8.074E-25	        6280.9108      1.2440E-24     183.75		    6280.97902   5.79149E-25   2.05416E-03  6 A2    1    5 A1  523    175.166039     3 A2     3 A1        0 0 0 0 0 0 A1      0 1 0 1 0 1 A1      175.169300    0.003261      6456.0799		6456.08018
 6281.0070	5.192E-27	        6281.0055      3.6800E-25     481.26
 6281.0551	2.083E-25	        6281.0546      1.7990E-25     138.77		    6281.93432   2.27913E-25   2.62145E-04  5 E     2    6 E  1203    121.823910     2 E      3 A2        0 0 0 0 0 0 A1      0 0 1 0 1 3 E       121.826800    0.002890      6402.8819		6402.88223
 6281.1090	1.421E-24	        6281.1092      2.0790E-24     179.73		    6281.28847   8.00980E-25   2.40413E-03  6 A1    2    6 A2  605    175.166036     3 A1     4 E         0 0 0 0 0 0 A1      1 1 0 0 0 1 E       175.169400    0.003364      6456.2784		6456.27840
 6281.1090										    6281.29263   7.99021E-25   2.39825E-03  6 A2    1    6 A1  639    175.166039     3 A2     4 E         0 0 0 0 0 0 A1      1 1 0 0 0 1 E       175.169300    0.003261      6456.2783		6456.27908
 6281.2500	8.066E-25	        6281.2497      3.6880E-25     89.35		    6281.47583   9.27956E-25   5.83295E-04  4 E     1    5 E  1025     78.948521     1 E      0 A2        0 0 0 0 0 0 A1      0 1 2 0 1 0 E        78.950800    0.002279      6360.2008		6360.20088
 6281.3054	7.204E-27
 6281.3128	1.649E-26
 6281.3747	1.811E-26
 6281.3837	1.480E-26
 6281.4160	3.246E-27
 6281.4738	5.348E-24	        6281.4744      1.0350E-24     22.54		    6281.52382   5.01925E-24   4.35655E-03  2 E     1    1 E   291     24.648618     1 E      0 A2        0 0 0 0 0 0 A1      1 1 0 0 0 1 E        24.649100    0.000482      6306.1229		6306.12300
 6281.5090	2.098E-26	                                      			    6281.45319   2.62604E-26   8.23834E-05  6 E     2    5 E  1074    168.333168     2 E      1 E         0 0 0 0 0 0 A1      0 1 0 1 0 1 A1      168.337600    0.004432      6449.8466		6449.84674
 6281.5624	6.771E-26
 6281.6146	4.371E-27
 6281.6914	2.939E-26	        6281.6893      3.6560E-25     346.05
 6281.7182	1.377E-25	        6281.7187      8.5590E-26     113.21		    6282.50463   8.25029E-26   6.31720E-05  4 A2    1    5 A1  499     89.901358     3 A2     4 E         0 0 0 0 0 0 A1      0 0 1 0 1 3 E        89.901800    0.000442      6371.6200		6371.62000
 6281.7268	6.073E-27
 6281.7798	2.060E-26
 6281.8605	2.078E-25	        6281.8622      3.6790E-25     194.55		    6281.64460   2.01718E-25   6.32864E-04  6 E     2    5 E  1075    168.333168     2 E      4 E         0 0 0 0 0 0 A1      0 0 0 0 2 3 E       168.337600    0.004432      6450.1981		6450.19860
 6281.8825	3.391E-26
 6281.9125	4.233E-26	        6281.9132      6.1430E-26     179.10		    6282.30089   2.99997E-26   6.90358E-05  6 E     2    7 E  1379    168.333168     2 E      0 A2        0 0 0 0 0 0 A1      0 1 2 0 1 0 E       168.337600    0.004432      6450.2501		6450.25055
 6281.9799	1.091E-25
 6282.0139	6.117E-25	        6282.0140      2.0590E-25     65.55		    6282.34541   6.42827E-25   4.35159E-04  4 E     2    5 E  1028     83.054654     2 E      1 E         0 0 0 0 0 0 A1      0 1 0 0 2 1 E        83.056200    0.001546      6365.0701		6365.07046
 6282.0845	1.073E-26
 6282.1160	5.765E-25	        6282.1167      9.0790E-25     185.45		    6282.28221   3.67744E-25   1.10413E-03  6 A1    2    6 A2  606    175.166036     3 A1     6 A2        0 0 0 0 0 0 A1      0 1 0 0 2 1 A1      175.169400    0.003364      6457.2854		6457.28620
 6282.1256	2.625E-26
 6282.2007	3.636E-24	        6282.2009      2.8510E-24     131.26		    6282.35645   2.08163E-24   3.20047E-03  5 A1    1    5 A2  546    128.664320     3 A1     4 E         0 0 0 0 0 0 A1      1 1 0 0 0 1 E       128.666000    0.001680      6410.8667		6410.86662
 6282.2007										    6282.35549   2.07845E-24   3.19558E-03  5 A2    2    5 A1  512    128.664319     3 A2     4 E         0 0 0 0 0 0 A1      1 1 0 0 0 1 E       128.666100    0.001781      6410.8668		6410.86662
 6282.2260	2.372E-26	        6282.2264      6.4640E-26     228.06
 6282.2432	7.396E-27
 6282.3020	3.691E-27
 6282.3957	9.906E-26	        6282.3954      1.8480E-25     198.61
 6282.4223	8.709E-27	        6282.4228      1.3640E-25     363.83		    6282.85913   7.82427E-27   4.02580E-04  9 E     2    9 E  1792    354.219399     2 E      7 E         0 0 0 0 0 0 A1      0 1 2 0 1 0 E       354.230600    0.011201      6636.6529		6636.65327	From 294 K
 6282.4547	1.972E-26	        6282.4530      1.0090E-25     277.01
 6282.4751	9.120E-26	        6282.4742      3.4670E-25     253.93		    6282.95246   4.62235E-26   1.38670E-03  8 A1    3    9 A2  899    328.218243     6 A1     4 E         0 0 0 0 0 0 A1      0 1 2 0 1 0 E       328.220000    0.001757      6610.6951		6610.69455	From 294 K
 6282.4844	1.147E-25
 6282.4964	1.758E-25	        6282.4951      7.3880E-25     261.87		    6282.94498   7.64621E-26   2.46443E-03  8 A2    2    9 A1  865    328.218243     6 A2     4 E         0 0 0 0 0 0 A1      0 1 2 0 1 0 E       328.220000    0.001757      6610.7164		6610.71640	From 294 K
 6282.5100	1.146E-25	        6282.5080      6.3560E-26     104.35		    6282.90505   6.99460E-26   1.49553E-04  6 E     1    7 E  1374    164.235332     1 E      3 A2        0 0 0 0 0 0 A1      0 1 0 0 2 1 E       164.240500    0.005168      6446.7505		6446.74736
 6282.5407	1.134E-26	        6282.5423      1.1330E-25     329.01
 6282.5720	3.831E-25	        6282.5718      1.1630E-25     57.52
 6282.5947	4.436E-27	                                      			    6282.48429   9.18152E-27   1.31276E-05  4 E     3    3 E   685     99.493359     4 E      1 E         0 0 0 0 0 0 A1      0 1 0 1 0 1 A1       99.492200   -0.001159      6382.0869		6382.08758
 6282.6314	2.410E-25	        6282.6320      6.7400E-25     230.07		    6282.69630   2.03031E-25   1.29653E-03  7 A2    1    6 A1  652    217.118439     0 A2     2 E         0 0 0 0 0 0 A1      0 1 0 1 0 1 E       217.125700    0.007261      6499.7571		6499.75722
 6282.6434	1.098E-25	        6282.6431      3.0040E-25     228.37		    6282.85278   6.43266E-26   4.44025E-04  7 A2    2    7 A1  697    229.398984     3 A2     6 A1        0 0 0 0 0 0 A1      0 1 0 0 2 1 A1      229.404300    0.005316      6512.0477		6512.04702
 6282.6656	7.077E-26	        6282.6661      4.7580E-25     298.23		    6283.00594   8.46229E-26   1.38955E-03  8 E     2    8 E  1610    284.540304     2 E      7 E         0 0 0 0 0 0 A1      0 1 2 0 1 0 E       284.548900    0.008596      6567.2145		6567.21597
 6282.6931	1.074E-26
 6282.7310	1.053E-25	        6282.7311      1.0230E-24     326.82		    6283.10804   1.24549E-25   3.06356E-03  8 E     4    9 E  1751    313.185854     5 E      6 A2        0 0 0 0 0 0 A1      0 1 0 0 2 1 E       313.189900    0.004046      6595.9209		6595.92120	From 294 K
 6282.7937	7.260E-26	        6282.7948      9.9620E-26     174.74
 6282.8478	4.294E-24	        6282.8483      2.0490E-24     92.67		    6282.96617   2.43272E-24   2.27699E-03  4 A2    1    4 A1  452     89.901358     3 A2     4 E         0 0 0 0 0 0 A1      1 1 0 0 0 1 E        89.901800    0.000442      6372.7496		6372.74980
 6282.8478										    6282.96595   2.42898E-24   2.27349E-03  4 A1    2    4 A2  418     89.901358     3 A1     4 E         0 0 0 0 0 0 A1      1 1 0 0 0 1 E        89.901800    0.000442      6372.7496		6372.74977
 6282.9741	6.529E-26	        6282.9734      4.5550E-26     122.18
 6282.9978	7.249E-27
 6283.0090	6.703E-26	        6283.0083      2.5680E-25     254.53		    6283.38875   8.81897E-26   5.12828E-04  7 A1    1    8 A2  764    229.398992     3 A1     1 E         0 0 0 0 0 0 A1      0 1 2 0 1 0 E       229.404200    0.005208      6512.4132		6512.41370	From 294 K
 6283.0539	3.613E-26	        6283.0545      1.3940E-24     433.71		    6283.27413   3.44636E-27   3.89414E-03 10 A1    4   11 A2 1101    536.607009     9 A1    10 E         0 0 0 0 0 0 A1      0 1 0 0 2 1 E       536.605200   -0.001809      6819.6591		6819.65910	From 294 K
 6283.0653	1.027E-25
 6283.0759	7.632E-26
 6283.1113	1.509E-25	        6283.1104      3.3480E-25     212.08		    6283.18789   1.22515E-25   8.01916E-04  7 E     1    6 E  1277    218.482317     1 E      1 E         0 0 0 0 0 0 A1      0 1 0 1 0 1 E       218.489400    0.007083      6501.6007		6501.60025
 6283.1204	1.111E-24	        6283.1204      1.5330E-24     175.18		    6283.50899   1.28209E-24   2.74179E-03  6 E     1    7 E  1376    164.235332     1 E      2 E         0 0 0 0 0 0 A1      0 1 0 0 2 1 E       164.240500    0.005168      6447.3609		6447.36082
 6283.1496	2.632E-26	        6283.1488      4.2380E-26     187.17
 6283.2148	3.981E-26	        6283.2174      2.5180E-25     293.49		    6283.48212   1.45116E-26   2.69398E-04  8 A1    2    8 A2  789    291.354394     3 A1     6 A2        0 0 0 0 0 0 A1      0 1 0 0 2 1 A1      291.362000    0.007606      6574.5768		6574.57645
 6283.2217	2.343E-26	                                      			    6283.38337   9.42013E-27   3.42089E-06  2 A1    1    3 A2  348     23.278457     0 A1     2 E         0 0 0 0 0 0 A1      0 1 0 0 2 1 E        23.279200    0.000743      6306.5009		6306.50117
 6283.2639	1.017E-26
 6283.2841	5.276E-27	        6283.2822      3.9340E-25     485.20
 6283.3643	3.864E-25	        6283.3653      1.2070E-24     238.67		    6283.70220   4.29305E-25   2.61542E-03  7 A2    2    8 A1  797    229.398984     3 A2     4 E         0 0 0 0 0 0 A1      0 1 0 0 2 1 E       229.404300    0.005316      6512.7686		6512.76803
 6283.3951	1.358E-26	        6283.3943      1.2130E-25     320.31
 6283.4360	2.156E-26	        6283.4367      3.5500E-25     367.83
 6283.4705	4.562E-25	        6283.4708      1.4060E-24     237.62		    6283.80263   5.20861E-25   3.17331E-03  7 A1    1    8 A2  765    229.398992     3 A1     4 E         0 0 0 0 0 0 A1      0 1 0 0 2 1 E       229.404200    0.005208      6512.8747		6512.87490	Different Assignment compared to 294K
 6283.5134	4.131E-26
 6283.5439	4.193E-25	        6283.5440      5.7610E-25     174.85
 6283.6098	1.913E-25	        6283.6105      6.6110E-25     246.52		    6283.94505   1.90145E-25   1.15850E-03  7 A2    2    8 A1  798    229.398984     3 A2     2 E         0 0 0 0 0 0 A1      0 1 2 0 1 0 E       229.404300    0.005316      6513.0141		6513.01354
 6283.6166	3.219E-26
 6283.6678	1.018E-24	        6283.6683      9.8280E-25     147.42		    6283.64900   1.08238E-24   2.41755E-03  5 E     3    4 E   890    138.247500     4 E      4 E         0 0 0 0 0 0 A1      0 1 0 1 0 1 A1      138.247700    0.000200      6421.9155		6421.91565
 6283.7212	4.716E-25	        6283.7212      1.3210E-24     230.20		    6283.97297   4.71464E-25   2.87950E-03  7 E     2    7 E  1427    222.574891     2 E      3 A1        0 0 0 0 0 0 A1      0 1 0 0 2 1 E       222.581300    0.006409      6506.3025		6506.30230
 6283.7626	2.808E-26	                                      			    6283.91061   2.20059E-26   1.04266E-05  3 E     2    4 E   849     52.031687     2 E      1 E         0 0 0 0 0 0 A1      0 1 0 0 2 1 A1       52.032200    0.000513      6335.7948		6335.79507
 6283.7721	1.612E-25	        6283.7696      6.4270E-25     257.63		    6283.70317   1.20355E-25   2.26261E-04  5 A2    2    4 A1  456    128.664319     3 A2     0 A1        0 0 0 0 0 0 A1      0 1 0 1 0 1 A1      128.666100    0.001781      6412.4382		6412.43858	D
 6283.7866	2.141E-25	        6283.7887      1.4300E-25     118.80		    6284.11152   2.72639E-25   2.08865E-04  4 A1    2    5 A2  533     89.901358     3 A1     0 A2        0 0 0 0 0 0 A1      0 1 0 0 2 1 A1       89.901800    0.000442      6373.6884		6373.68843
 6283.8189	1.036E-25	        6283.8173      1.3820E-25     172.55		    6284.07456   1.28337E-25   1.33875E-04  5 A2    1    6 A1  619    116.354416     0 A2     2 E         0 0 0 0 0 0 A1      0 1 2 0 1 0 E       116.358200    0.003784      6400.1771		6400.17747
 6283.8327	2.439E-26	        6283.8328      1.9350E-25     311.10
 6283.8473	2.236E-26	                                      			    6284.04990   2.62803E-26   9.54564E-06  2 A1    1    3 A2  349     23.278457     0 A1     3 A2        0 0 0 0 0 0 A1      0 1 0 0 2 1 A1       23.279200    0.000743      6307.1265		6307.12767
 6283.8559	1.461E-25	        6283.8564      5.5050E-25     253.24
 6283.8678	6.306E-27	        6283.8673      1.0020E-25     365.07		    6284.25451   7.55401E-27   3.61265E-04  9 E     1    9 E  1788    350.139545     1 E      2 E         0 0 0 0 0 0 A1      0 1 0 0 2 1 E       350.151500    0.011955      6634.0193		6634.01928
 6283.9364	1.285E-24	        6283.9367      1.5880E-24     166.61		    6284.21814   1.52251E-24   3.17766E-03  6 A1    1    7 A2  705    162.869701     0 A1     1 E         0 0 0 0 0 0 A1      0 1 0 0 2 1 E       162.875100    0.005399      6446.8115		6446.81200
 6283.9566	1.278E-24	        6283.9569      1.7440E-24     174.32		    6284.07608   1.17639E-24   3.69360E-03  6 E     2    5 E  1079    168.333168     2 E      2 E         0 0 0 0 0 0 A1      0 1 0 1 0 1 A1      168.337600    0.004432      6452.2942		6452.29470
 6284.0209	1.220E-24	        6284.0211      5.5540E-25     89.01		    6284.24061   1.41421E-24   8.68099E-04  4 A1    1    5 A2  528     77.580125     0 A1     1 E         0 0 0 0 0 0 A1      0 1 2 0 1 0 E        77.582600    0.002475      6361.6035		6361.60350
 6284.0422	1.639E-25	        6284.0415      1.2710E-25     130.40
 6284.1135	1.534E-26	        6284.1137      7.0160E-25     446.89		    6284.31502   1.07630E-26   2.98760E-03 10 E     3    9 E  1912    447.904652     4 E      4 E         0 0 0 0 0 0 A1      0 1 0 1 0 1 A2      447.916100    0.011448      6732.0296		6732.02927	From 294 K
 6284.2117	3.282E-26	        6284.2142      1.6530E-25     275.79
 6284.2452	1.050E-26
 6284.2612	1.005E-26
 6284.3896	1.178E-26
 6284.4220	2.076E-25
 6284.4276	2.952E-25	        6284.4276      1.0220E-24     246.66		    6284.56652   2.22374E-25   6.98319E-04  6 E     2    5 E  1080    168.333168     2 E      4 E         0 0 0 0 0 0 A1      0 1 0 1 0 1 E       168.337600    0.004432      6452.7652		6452.76280
 6284.4785	1.601E-24	        6284.4792      1.6200E-24     151.08		    6284.67820   1.28716E-24   3.42031E-03  6 E     2    6 E  1241    168.333168     2 E      3 A1        0 0 0 0 0 0 A1      1 1 0 0 0 1 E       168.337600    0.004432      6452.8161		6452.81653
 6284.5253	1.525E-26	        6284.5278      6.7140E-26     265.33
 6284.5469	8.242E-27	        6284.5475      3.6580E-26     265.96
 6284.6023	8.760E-24	        6284.6025      1.6710E-24     21.42		    6284.66422   9.88848E-24   9.25085E-03  2 E     2    1 E   293     28.760049     2 E      1 E         0 0 0 0 0 0 A1      1 1 0 0 0 1 E        28.759900   -0.000149      6313.3622		6313.36220
 6284.6570	6.467E-25	        6284.6573      5.8100E-25     142.29		    6284.63341   4.07237E-25   9.09885E-04  5 E     3    4 E   891    138.247500     4 E      4 E         0 0 0 0 0 0 A1      0 0 2 0 1 2 A2      138.247700    0.000200      6422.9047		6422.90470	From 294 K
 6284.7155	1.765E-26
 6284.7212	2.928E-26	        6284.7199      4.5820E-25     363.88
 6284.8033	1.363E-26
 6284.8306	5.287E-26	                                      			    6285.05957   1.17905E-25   5.58845E-05  3 E     2    4 E   852     52.031687     2 E      2 E         0 0 0 0 0 0 A1      0 1 0 0 2 1 A1       52.032200    0.000513      6336.8628		6336.86250
 6284.9106	1.385E-26	                                      			    6285.30150   1.63227E-26   3.49265E-05  6 E     1    7 E  1378    164.235332     1 E      1 E         0 0 0 0 0 0 A1      0 1 2 0 1 0 E       164.240500    0.005168      6449.1511		6449.14960
 6284.9253	1.618E-25
 6284.9457	4.402E-26
 6285.0180	1.260E-25	                                      			    6285.28538   1.37624E-25   9.32513E-05  4 E     2    5 E  1030     83.054654     2 E      2 E         0 0 0 0 0 0 A1      0 1 2 0 1 0 E        83.056200    0.001546      6368.0742		6368.07428
 6285.0968	6.742E-27
 6285.1412	1.454E-25	        6285.1440      8.3350E-26     106.92
 6285.1740	6.198E-26	                                      			    6285.41367   8.24121E-26   7.50534E-05  4 E     3    5 E  1039     99.493359     4 E      3 A2        0 0 0 0 0 0 A1      0 1 0 0 2 1 E        99.492200   -0.001159      6384.6662		6384.66573
 6285.1847	7.451E-26	        6285.1837      4.6600E-25     292.61		    6285.49705   7.51307E-26   1.14717E-03  8 E     1    8 E  1608    280.453726     1 E      2 E         0 0 0 0 0 0 A1      0 1 0 0 2 1 E       280.463100    0.009374      6565.6478		6565.64673
 6285.1961	2.302E-24	        6285.1966      1.6630E-24     124.89		    6285.34731   2.65228E-24   3.60922E-03  5 E     2    5 E  1055    121.823910     2 E      3 A1        0 0 0 0 0 0 A1      1 1 0 0 0 1 E       121.826800    0.002890      6407.0229		6407.02320
 6285.4773	3.888E-26	        6285.4778      1.2950E-24     422.32		    6285.85625   4.38138E-26   6.15533E-03  9 E     5   10 E  1956    415.586196     7 E      8 E         0 0 0 0 0 0 A1      0 1 0 0 2 1 E       415.587900    0.001704      6701.0652		6701.06520	From 294 K
 6285.5230	1.345E-26	        6285.5255      6.2800E-26     269.90
 6285.5360	9.058E-27
 6285.5541	3.850E-26	        6285.5570      2.8280E-26     126.19
 6285.5700	9.463E-26	        6285.5702      6.1990E-25     296.21
 6285.6059	3.625E-24	        6285.6062      4.7330E-24     170.88		    6285.55028   3.21573E-24   9.38374E-03  6 E     1    5 E  1074    164.235332     1 E      1 E         0 0 0 0 0 0 A1      0 1 0 1 0 1 A1      164.240500    0.005168      6449.8464		6449.84674
 6285.6777	1.116E-25	        6285.6761      4.4520E-26     78.75
 6285.7233	5.463E-26	        6285.7230      1.5920E-25     233.27
 6285.7782	7.295E-27	        6285.7771      3.7960E-26     278.43		    6286.18456   2.10494E-26   1.13529E-04  7 E     2    8 E  1554    222.574891     2 E      2 E         0 0 0 0 0 0 A1      0 1 0 0 2 1 E       222.581300    0.006409      6508.3595		6508.35905	From 294 K
 6285.8164	3.742E-24	        6285.8168      1.5940E-24     83.85		    6285.92892   4.21616E-24   3.49234E-03  4 E     2    4 E   867     83.054654     2 E      3 A2        0 0 0 0 0 0 A1      1 1 0 0 0 1 E        83.056200    0.001546      6368.8726		6368.87285
 6285.8527	3.036E-26	        6285.8540      4.8130E-26     185.96
 6285.9376	4.873E-27	        6285.9398      7.3940E-26     361.48
 6285.9951	2.628E-25	        6285.9932      2.2600E-25     138.44		    6286.24390   1.16304E-25   2.18824E-04  5 A1    1    4 A2  424    128.664320     3 A1     4 E         0 0 0 0 0 0 A1      0 1 0 0 2 1 E       128.666000    0.001680      6414.6611		6414.66053
 6285.9951										    6286.24411   1.24491E-25   2.34227E-04  5 A2    2    4 A1  458    128.664319     3 A2     4 E         0 0 0 0 0 0 A1      0 1 0 0 2 1 E       128.666100    0.001781      6414.6612		6414.66017
 6286.0086	6.622E-25	        6286.0092      3.6940E-25     104.80
 6286.0800	1.738E-26	        6286.0808      3.2270E-26     198.24
 6286.1197	2.212E-26	                                      			    6286.45081   1.53452E-26   9.66095E-06  4 E     1    5 E  1028     78.948521     1 E      1 E         0 0 0 0 0 0 A1      0 1 0 0 2 1 E        78.950800    0.002279      6365.0705		6365.07046
 6286.1510	8.420E-27
 6286.2144	4.690E-26	        6286.2134      6.1340E-26     171.02
 6286.2488	2.488E-25	        6286.2491      6.4110E-25     223.71		    6286.51409   2.99324E-25   1.69979E-03  7 E     1    7 E  1426    218.482317     1 E      2 E         0 0 0 0 0 0 A1      0 1 0 0 2 1 E       218.489400    0.007083      6504.7382		6504.73840
 6286.2783	4.751E-26
 6286.3270	3.921E-24	        6286.3272      1.0790E-24     49.89		    6286.40877   4.38200E-24   2.67155E-03  3 E     2    3 E   675     52.031687     2 E      3 A1        0 0 0 0 0 0 A1      1 1 0 0 0 1 E        52.032200    0.000513      6338.3592		6338.35953
 6286.3597	1.459E-26	        6286.3595      6.3620E-25     443.20		    6286.84878   2.35021E-26   3.99616E-03 10 A1    1   10 A2  967    426.171375     0 A1     1 E         0 0 0 0 0 0 A1      0 1 0 0 2 1 E       426.186400    0.015025      6712.5461		6712.54610	From 294 K
 6286.4032	9.338E-27
 6286.5126	3.977E-27	        6286.5146      5.6630E-26     356.55
 6286.5414	5.720E-27	                                      			    6287.28312   5.43874E-27   3.08045E-06  3 E     1    3 E   673     47.922529     1 E      3 A1        0 0 0 0 0 0 A1      0 0 1 0 1 3 E        47.923800    0.001271      6334.4652		6334.46370
 6286.5729	3.539E-27	        6286.5741      5.0480E-26     356.68
 6286.7419	4.462E-27	        6286.7392      5.5440E-26     345.95
 6286.7708	9.950E-26
 6286.8341	5.680E-26	        6286.8349      2.2130E-26     76.91
 6286.8814	2.434E-26	                                      			    6287.06887   1.34595E-26   1.22641E-05  4 E     3    5 E  1041     99.493359     4 E      4 E         0 0 0 0 0 0 A1      0 1 0 0 2 1 A1       99.492200   -0.001159      6386.3736		6386.37384
 6286.8909	1.147E-26
 6286.9210	9.336E-26	        6286.9199      6.7690E-26     125.17
 6286.9626	5.323E-27
 6286.9788	1.975E-25
 6287.0094	7.428E-26	        6287.0120      1.0090E-25     173.96
 6287.0429	9.534E-25	        6287.0434      6.8380E-25     124.33		    6287.10281   9.23414E-25   1.53668E-03  5 E     2    4 E   878    121.823910     2 E      2 E         0 0 0 0 0 0 A1      0 0 0 0 2 3 A2      121.826800    0.002890      6408.8697		6408.87087
 6287.0703	5.303E-26	        6287.0705      1.0130E-24     379.22		    6287.48556   8.29951E-26   3.87811E-03  9 A2    1    9 A1  877    348.779906     0 A2     1 E         0 0 0 0 0 0 A1      0 1 0 0 2 1 E       348.792100    0.012194      6635.8624		6635.86240	From 294 K
 6287.0926	1.757E-25	        6287.0910      5.7530E-25     242.33
 6287.1064	8.136E-25	        6287.1068      1.0010E-24     166.27		    6287.31694   9.60618E-25   2.37324E-03  6 E     1    6 E  1239    164.235332     1 E      2 E         0 0 0 0 0 0 A1      1 1 0 0 0 1 E       164.240500    0.005168      6451.3469		6451.34707
 6287.1345	4.060E-24	        6287.1349      5.1210E-24     168.20		    6287.09479   3.77204E-24   1.07453E-02  6 A1    1    5 A2  552    162.869701     0 A1     0 A2        0 0 0 0 0 0 A1      0 1 0 1 0 1 A1      162.875100    0.005399      6450.0096		6450.00943
 6287.1614	1.571E-25	        6287.1619      1.2500E-24     311.34		    6287.51043   1.97532E-25   3.90108E-03  8 E     3    9 E  1743    300.900726     4 E      5 E         0 0 0 0 0 0 A1      0 1 0 0 2 1 E       300.906700    0.005974      6588.0681		6588.06775	From 294 K
 6287.1980	4.636E-27
 6287.2466	6.944E-27
 6287.2683	3.144E-26
 6287.3151	1.795E-26	        6287.3167      4.8060E-26     226.69
 6287.3864	4.881E-27	        6287.3836      3.5090E-26     303.44
 6287.4410	1.743E-25	        6287.4417      5.5130E-25     239.84		    6287.83644   2.11772E-25   1.14278E-03  7 E     2    8 E  1555    222.574891     2 E      1 E         0 0 0 0 0 0 A1      0 1 2 0 1 0 E       222.581300    0.006409      6510.0223		6510.02193	From 294 K
 6287.4557	2.029E-24	        6287.4562      1.5930E-24     131.36		    6287.44929   2.01230E-24   3.78755E-03  5 A1    1    4 A2  425    128.664320     3 A1     2 E         0 0 0 0 0 0 A1      0 1 0 1 0 1 E       128.666000    0.001680      6416.1217		6416.12197
 6287.4759	1.176E-25
 6287.4934	5.543E-26
 6287.5035	1.648E-26
 6287.5223	1.622E-25	        6287.5207      1.1110E-25     120.75
 6287.6161	1.655E-25
 6287.6318	1.651E-24	        6287.6322      1.3550E-24     134.81		    6287.62582   1.67385E-24   3.15068E-03  5 A2    2    4 A1  459    128.664319     3 A2     2 E         0 0 0 0 0 0 A1      0 1 0 1 0 1 E       128.666100    0.001781      6416.2979		6416.29820
 6287.7062	6.554E-25	        6287.7052      6.7220E-25     152.13		    6287.78631   9.69651E-25   3.04810E-03  6 E     2    5 E  1083    168.333168     2 E      1 E         0 0 0 0 0 0 A1      0 1 0 1 0 1 E       168.337600    0.004432      6456.0438		6456.04388
 6287.7178	1.970E-25	        6287.7172      1.3620E-24     300.45		    6288.07203   2.44385E-25   3.64481E-03  8 A1    1    8 A2  786    279.091847     0 A1     1 E         0 0 0 0 0 0 A1      0 1 0 0 2 1 E       279.101400    0.009553      6566.8192		6566.81920	From 294 K
 6287.7486	1.444E-26	                                      			    6288.18175   1.29539E-26   1.02747E-05  3 E     1    2 E   488     47.922529     1 E      2 E         0 0 0 0 0 0 A1      0 0 1 0 1 3 E        47.923800    0.001271      6335.6724		6335.67277
 6287.7694	6.380E-27
 6287.7818	1.169E-25	                                      			    6288.45206   1.04633E-25   1.36387E-04  5 A2    2    6 A1  625    128.664319     3 A2     4 E         0 0 0 0 0 0 A1      0 0 1 0 1 3 E       128.666100    0.001781      6416.4479		6416.44860
 6287.8229	7.445E-27	        6287.8234      3.4390E-25     447.99
 6287.8605	9.645E-26	        6287.8604      1.8030E-25     198.77
 6287.8710	1.089E-25	                                      			    6288.01901   6.59700E-26   2.90682E-05  3 E     1    4 E   849     47.922529     1 E      1 E         0 0 0 0 0 0 A1      0 1 0 0 2 1 A1       47.923800    0.001271      6335.7948		6335.79507
 6287.8808	3.253E-26
 6287.9110	1.985E-24	        6287.9114      1.3720E-24     121.46		    6288.08170   2.26673E-24   2.86767E-03  5 E     1    5 E  1053    117.721553     1 E      2 E         0 0 0 0 0 0 A1      1 1 0 0 0 1 E       117.725100    0.003547      6405.6361		6405.63653
 6287.9443	3.786E-25	        6287.9455      7.3140E-25     201.33
 6288.0555	2.770E-25	        6288.0563      6.7200E-25     219.02		    6288.11346   2.72179E-25   1.78434E-03  7 E     1    6 E  1281    218.482317     1 E      0 A1        0 0 0 0 0 0 A1      0 1 0 1 0 1 E       218.489400    0.007083      6506.5449		6506.54488
 6288.1147	1.007E-26
 6288.1313	3.408E-26
 6288.1677	4.640E-25	        6288.1700      4.0590E-25     139.76		    6288.45239   5.52205E-25   5.91194E-04  5 E     1    6 E  1205    117.721553     1 E      0 A1        0 0 0 0 0 0 A1      0 1 2 0 1 0 E       117.725100    0.003547      6405.8928		6405.89268
 6288.2139	6.337E-24	        6288.2148      5.5350E-24     140.11		    6288.22543   3.20526E-24   6.03466E-03  5 A1    1    4 A2  426    128.664320     3 A1     3 A2        0 0 0 0 0 0 A1      0 1 0 1 0 1 A1      128.666000    0.001680      6416.8799		6416.87990	From 294 K
 6288.2168	7.913E-25	        6288.2148      5.5350E-24     301.31
 6288.3143	4.446E-25	        6288.3150      1.2620E-24     231.45		    6288.61890   6.01843E-25   3.33755E-03  7 A2    1    7 A1  694    217.118439     0 A2     1 E         0 0 0 0 0 0 A1      0 1 0 0 2 1 E       217.125700    0.007261      6505.4400		6505.44000	From 294 K
 6288.3255	6.776E-26	        6288.3271      1.9250E-25     231.29
 6288.3467	3.798E-26	        6288.3456      9.2140E-25     397.95
 6288.3763	8.014E-24	        6288.3771      4.4050E-24     103.66		    6288.38489   7.83853E-24   1.12284E-02  4 E     3    3 E   689     99.493359     4 E      3 A1        0 0 0 0 0 0 A1      0 1 0 1 0 1 E        99.492200   -0.001159      6387.8685		6387.86870
 6288.4345	1.444E-25	                                      			    6289.00570   1.62893E-25   2.12364E-04  5 A1    1    6 A2  592    128.664320     3 A1     4 E         0 0 0 0 0 0 A1      0 0 1 0 1 3 E       128.666000    0.001680      6417.1005		6417.10083
 6288.4408	2.418E-25	        6288.4388      2.2280E-25     143.80
 6288.4823	1.427E-26
 6288.5201	1.058E-26	        6288.5225      2.8890E-26     228.22
 6288.5264	5.257E-26
 6288.5554	3.692E-24	        6288.5560      1.4630E-24     78.23		    6288.69912   3.99656E-24   3.07748E-03  4 E     1    4 E   866     78.948521     1 E      2 E         0 0 0 0 0 0 A1      1 1 0 0 0 1 E        78.950800    0.002279      6367.5062		6367.50657
 6288.7094	1.061E-26
 6288.7512	2.796E-27	        6288.7528      7.7070E-26     407.87
 6288.7884	1.003E-26	        6288.7881      9.1400E-25     500.79
 6288.8098	1.570E-26
 6288.8211	1.141E-25	        6288.8214      6.3550E-25     283.70		    6289.05369   8.75970E-26   1.48110E-03  8 A1    1    7 A2  761    279.091847     0 A1     1 E         0 0 0 0 0 0 A1      0 1 0 1 0 1 E       279.101400    0.009553      6567.9225		6567.92357	From 294 K
 6288.8475	2.406E-26	        6288.8502      1.8400E-25     308.24		    6288.94520   3.25348E-26   5.63629E-04  8 E     1    7 E  1485    280.453726     1 E      1 E         0 0 0 0 0 0 A1      0 1 0 1 0 1 A2      280.463100    0.009374      6569.3106		6569.31020
 6288.8722	9.654E-25	        6288.8725      1.2480E-24     170.11		    6289.13783   1.24506E-24   3.00308E-03  6 A1    1    6 A2  604    162.869701     0 A1     1 E         0 0 0 0 0 0 A1      0 1 0 0 2 1 E       162.875100    0.005399      6451.7473		6451.74730
 6288.8808	8.423E-26	                                      			    6289.38398   8.08953E-26   4.34309E-05  3 A2    2    4 A1  444     58.883437     3 A2     3 A1        0 0 0 0 0 0 A1      0 1 0 0 2 1 A1       58.882900   -0.000537      6347.7637		6347.76333
 6288.9663	2.205E-26	        6288.9638      5.2050E-25     395.82
 6288.9740	2.930E-25	        6288.9720      4.7460E-25     187.64		    6289.28813   3.15553E-25   3.63798E-04  5 E     2    6 E  1208    121.823910     2 E      1 E         0 0 0 0 0 0 A1      0 1 0 0 2 1 E       121.826800    0.002890      6410.8008		6410.80122
 6289.0025	5.927E-27
 6289.0540	5.292E-24	        6289.0544      1.3510E-24     44.06		    6289.15104   5.97979E-24   3.38890E-03  3 E     1    3 E   674     47.922529     1 E      2 E         0 0 0 0 0 0 A1      1 1 0 0 0 1 E        47.923800    0.001271      6336.9778		6336.97813
 6289.0906	1.554E-25
 6289.1233	2.927E-25	        6289.1248      2.0380E-25     122.03		    6289.39078   3.24622E-25   2.04565E-04  4 E     1    5 E  1030     78.948521     1 E      2 E         0 0 0 0 0 0 A1      0 1 2 0 1 0 E        78.950800    0.002279      6368.0741		6368.07428
 6289.1629	1.124E-26	        6289.1605      2.5800E-26     214.72		    6289.60980   4.00500E-27   2.44453E-05  7 A2    2    8 A1  799    229.398984     3 A2     1 E         0 0 0 0 0 0 A1      0 1 2 0 1 0 E       229.404300    0.005316      6518.5672		6518.56630
 6289.1973	2.596E-27
 6289.2290	1.622E-26	        6289.2298      2.1190E-26     170.93		    6289.49019   9.93204E-27   2.98888E-05  6 A2    1    6 A1  642    175.166039     3 A2     5 E         0 0 0 0 0 0 A1      0 1 0 0 2 1 E       175.169300    0.003261      6464.3983		6464.39805
 6289.2290										    6289.49010   9.93956E-27   2.99114E-05  6 A1    2    6 A2  609    175.166036     3 A1     5 E         0 0 0 0 0 0 A1      0 1 0 0 2 1 E       175.169400    0.003364      6464.3984		6464.39805
 6289.2556	2.361E-26	        6289.2568      1.4630E-25     291.89
 6289.2920	9.351E-26	        6289.2901      6.0110E-25     294.75		    6289.80411   3.48200E-26   2.49379E-03  9 E     4   10 E  1927    382.817822     5 E      4 E         0 0 0 0 0 0 A1      0 1 0 0 2 1 E       382.824500    0.006678      6672.1165		6672.11390	From 294 K
 6289.3038	6.607E-27
 6289.3134	1.584E-26	        6289.3133      5.6090E-26     248.41
 6289.3388	1.389E-25
 6289.3555	4.660E-24	        6289.3560      7.6970E-25     10.23		    6289.40430   5.13817E-24   1.01464E-02  1 E     1    0 E    98      9.130574     1 E      0 A1        0 0 0 0 0 0 A1      1 1 0 0 0 1 E         9.130600    0.000026      6298.4861		6298.48610
 6289.4018	1.723E-24	        6289.4027      1.4360E-24     136.00		    6289.63795   2.18390E-24   2.69710E-03  5 A2    1    5 A1  511    116.354416     0 A2     1 E         0 0 0 0 0 0 A1      0 1 0 0 2 1 E       116.358200    0.003784      6405.7600		6405.76000
 6289.4147	6.991E-26
 6289.4312	4.949E-24	        6289.4316      9.5480E-25     22.30		    6289.50607   5.57646E-24   2.91150E-03  2 E     1    2 E   483     24.648618     1 E      2 E         0 0 0 0 0 0 A1      1 1 0 0 0 1 E        24.649100    0.000482      6314.0803		6314.08073
 6289.5102	2.013E-26	        6289.5110      1.6780E-25     314.94
 6289.5306	6.474E-27	        6289.5308      3.9520E-26     290.73
 6289.5599	3.137E-26	        6289.5629      4.4110E-26     176.64		    6289.87199   1.62253E-26   2.32532E-05  4 E     3    3 E   692     99.493359     4 E      1 E         0 0 0 0 0 0 A1      0 0 2 0 1 2 A2       99.492200   -0.001159      6389.0521		6389.05285
 6289.6052	1.276E-26	        6289.6030      5.0310E-26     256.76
 6289.6334	3.968E-27	        6289.6331      2.4410E-26     291.33
 6289.6622	1.157E-26	        6289.6602      2.2860E-25     382.00
 6289.6884	1.798E-26	        6289.6855      7.9950E-26     266.11
 6289.7747	1.103E-26
 6289.7864	5.739E-27
 6289.8228	3.380E-27
 6289.8692	4.323E-25	        6289.8697      1.1610E-24     227.16		    6290.27646   5.06255E-25   2.54002E-03  7 E     1    8 E  1554    218.482317     1 E      2 E         0 0 0 0 0 0 A1      0 1 0 0 2 1 E       218.489400    0.007083      6508.3586		6508.35905	From 294 K
 6289.9046	2.520E-24	        6289.9033      1.5060E-24     110.16		    6290.11810   3.28158E-24   2.46660E-03  4 A1    1    4 A2  417     77.580125     0 A1     1 E         0 0 0 0 0 0 A1      0 1 0 0 2 1 E        77.582600    0.002475      6367.4872		6367.48720
 6289.9288	8.653E-26	        6289.9317      1.4960E-25     192.70
 6290.0632	8.038E-25	        6290.0636      5.8320E-25     125.23		    6290.32217   9.62974E-25   1.00652E-03  5 A2    1    6 A1  621    116.354416     0 A2     1 E         0 0 0 0 0 0 A1      0 1 2 0 1 0 E       116.358200    0.003784      6406.4214		6406.42180
 6290.1093	6.362E-25
 6290.1216	6.239E-25	        6290.1230      5.2930E-25     137.38		    6290.20757   3.93820E-25   7.41898E-04  5 A1    1    4 A2  427    128.664320     3 A1     3 A1        0 0 0 0 0 0 A1      0 0 2 0 1 2 A2      128.666000    0.001680      6418.7876		6418.78800
 6290.2122	5.208E-27	        6290.2118      1.7970E-25     425.05		    6290.44866   3.46585E-27   7.18979E-04 10 E     2    9 E  1900    431.600944     2 E      3 A2        0 0 0 0 0 0 A1      0 1 0 1 0 1 E       431.615100    0.014156      6721.8273		6721.82760	From 294 K
 6290.2573	3.512E-27
 6290.3015	4.488E-26	        6290.3024      8.4530E-26     199.36
 6290.3664	3.229E-24	        6290.3664      1.0050E-24     59.46		    6290.56188   4.22167E-24   2.33537E-03  3 A2    1    3 A1  322     46.553125     0 A2     1 E         0 0 0 0 0 0 A1      0 1 0 0 2 1 E        46.554600    0.001475      6336.9210		6336.92100
 6290.4015	3.276E-26	                                      			    6290.31496   3.08556E-26   5.14001E-05  5 E     2    4 E   880    121.823910     2 E      1 E         0 0 0 0 0 0 A1      0 1 0 1 0 1 A1      121.826800    0.002890      6412.2283		6412.22862
 6290.4156	2.652E-26
 6290.4312	7.771E-26
 6290.4668	5.691E-26
 6290.4917	1.162E-25
 6290.5405	4.227E-27	        6290.5410      2.7600E-26     295.96
 6290.5858	4.813E-25	        6290.5866      1.2630E-24     225.37		    6290.91231   5.69782E-25   2.79006E-03  7 A2    1    8 A1  795    217.118439     0 A2     1 E         0 0 0 0 0 0 A1      0 1 0 0 2 1 E       217.125700    0.007261      6507.7115		6507.71155	From 294 K
 6290.6073	2.830E-25	        6290.6077      2.0790E-24     305.16		    6291.03682   1.96722E-25   3.27591E-03  8 A1    2    9 A2  886    291.354394     3 A1     4 E         0 0 0 0 0 0 A1      0 1 0 0 2 1 E       291.362000    0.007606      6581.9693		6581.96960	From 294 K
 6290.6367	1.430E-25	        6290.6394      1.9360E-25     173.70
 6290.6794	2.429E-26
 6290.7583	3.425E-24	        6290.7591      6.2190E-25     17.59		    6290.93923   4.50774E-24   2.29727E-03  2 A1    1    2 A2  225     23.278457     0 A1     1 E         0 0 0 0 0 0 A1      0 1 0 0 2 1 E        23.279200    0.000743      6314.0375		6314.03750
 6290.8319	8.246E-27
 6290.9156	3.259E-26	                                      			    6291.20610   6.26978E-26   7.23278E-05  5 E     2    6 E  1211    121.823910     2 E      2 E         0 0 0 0 0 0 A1      0 1 2 0 1 0 E       121.826800    0.002890      6412.7424		6412.74687
 6290.9705	3.342E-27
 6291.0451	2.734E-24	        6291.0451      4.4940E-25     9.85		    6291.21532   3.60723E-24   2.31793E-03  1 A2    1    1 A1  129      7.759907     0 A2     1 E         0 0 0 0 0 0 A1      0 1 0 0 2 1 E         7.760100    0.000193      6298.8052		6298.80520
 6291.1375	1.108E-26	        6291.1377      3.3630E-26     236.40		    6291.32423   8.85157E-27   3.80936E-06  3 A2    1    4 A1  441     46.553125     0 A2     2 E         0 0 0 0 0 0 A1      0 1 0 0 2 1 E        46.554600    0.001475      6337.6921		6337.69197	D
 6291.1726	1.076E-26	        6291.1733      1.4960E-25     354.69
 6291.3303	3.185E-25	        6291.3309      4.0070E-25     168.00		    6291.36736   2.60735E-25   7.43761E-04  6 A1    1    5 A2  555    162.869701     0 A1     2 E         0 0 0 0 0 0 A1      0 1 0 1 0 1 E       162.875100    0.005399      6454.2054		6454.20572
 6291.3484	5.607E-27
 6291.3617	2.429E-26	        6291.3638      2.1520E-25     319.67
 6291.4561	1.520E-25	        6291.4583      1.5060E-25     149.44
 6291.4813	3.924E-25	        6291.4802      1.4140E-25     70.84		    6291.68837   4.11300E-25   1.95359E-04  3 E     2    4 E   854     52.031687     2 E      3 A1        0 0 0 0 0 0 A1      0 1 2 0 1 0 E        52.032200    0.000513      6343.5135		6343.51385
 6291.5323	3.936E-26	        6291.5314      1.2390E-25     239.47		    6291.92834   4.26092E-26   2.13895E-04  7 E     1    8 E  1555    218.482317     1 E      1 E         0 0 0 0 0 0 A1      0 1 2 0 1 0 E       218.489400    0.007083      6510.0217		6510.02193	From 294 K
 6291.5592	2.770E-26	        6291.5585      1.3260E-25     271.84
 6291.6562	2.011E-25	        6291.6584      5.7060E-25     231.20		    6292.03593   1.53751E-25   1.77413E-04  5 E     2    6 E  1212    121.823910     2 E      2 E         0 0 0 0 0 0 A1      0 1 2 0 1 0 E       121.826800    0.002890      6413.4830		6413.48338	D
 6291.7059	6.607E-27	                                      			    6292.68936   2.21100E-27   5.77235E-06  6 A1    2    7 A2  712    175.166036     3 A1     4 E         0 0 0 0 0 0 A1      0 0 1 0 1 3 E       175.169400    0.003364      6466.8753		6466.87730
 6291.7588	1.872E-25	                                      			    6292.00660   2.66776E-25   1.81149E-04  4 E     2    5 E  1034     83.054654     2 E      2 E         0 0 0 0 0 0 A1      0 1 0 0 2 1 A1       83.056200    0.001546      6374.8150		6374.81525
 6291.7641	1.288E-25	        6291.7622      1.8050E-25     176.38		    6291.88770   2.06918E-25   2.70007E-04  5 A2    2    6 A1  626    128.664319     3 A2     0 A1        0 0 0 0 0 0 A1      0 1 0 0 2 1 A1      128.666100    0.001781      6420.4302		6420.43080
 6291.7822	1.819E-26	        6291.7851      4.8940E-25     405.77		    6292.34157   1.01832E-27   5.30955E-03 11 A2    4   11 A1 1142    621.468319     9 A2     9 A1        0 0 0 0 0 0 A1      0 1 0 1 0 1 A1      621.469300    0.000981      6913.2515		6913.25150	From 294 K
 6291.8008	2.761E-26
 6291.8215	1.003E-25
 6291.8775	7.813E-27
 6291.9174	5.914E-26	                                      			    6292.44372   1.13561E-25   2.81014E-04  6 E     1    6 E  1243    164.235332     1 E      2 E         0 0 0 0 0 0 A1      0 1 0 0 2 1 E       164.240500    0.005168      6456.1579		6456.15807
 6291.9251	1.363E-26
 6291.9648	3.038E-25	        6291.9654      2.1320E-25     122.64
 6291.9806	2.143E-26	                                      			    6292.16975   5.14357E-27   3.49282E-06  4 E     2    5 E  1035     83.054654     2 E      1 E         0 0 0 0 0 0 A1      0 1 0 0 2 1 A1       83.056200    0.001546      6375.0368		6375.03730
 6291.9995	6.707E-26	        6292.0018      4.7950E-26     124.08		    6292.26918   1.28546E-26   3.98598E-05  6 E     3    7 E  1400    184.738658     4 E      1 E         0 0 0 0 0 0 A1      0 1 0 0 2 1 A1      184.740400    0.001742      6476.7399		6476.74320
 6292.0293	3.879E-26
 6292.0413	2.778E-25	        6292.0408      3.9530E-25     177.93		    6292.36953   1.98023E-25   5.79154E-04  6 E     1    5 E  1084    164.235332     1 E      1 E         0 0 0 0 0 0 A1      0 0 2 0 1 2 A2      164.240500    0.005168      6456.2818		6456.28217	From 294 K
 6292.0565	7.441E-26	        6292.0580      1.3330E-24     374.25		    6292.45275   4.33573E-26   4.43507E-03  9 A2    3   10 A1  988    397.825481     6 A2     7 E         0 0 0 0 0 0 A1      1 1 0 0 0 1 E       397.829800    0.004319      6689.8863		6689.88630	From 294 K
 6292.0621	5.853E-26
 6292.0954	5.748E-26	        6292.0963      4.9850E-25     318.02		    6292.46374   7.69319E-26   1.89796E-03  8 E     4    9 E  1757    313.185854     5 E      4 E         0 0 0 0 0 0 A1      0 1 0 0 2 1 E       313.189900    0.004046      6605.2853		6605.28513	From 294 K
 6292.1670	2.565E-26	        6292.1676      6.2440E-25     398.22
 6292.2086	1.141E-26	        6292.2106      1.0480E-25     322.48
 6292.2686	1.340E-26	        6292.2681      1.3510E-25     329.72
 6292.3436	2.484E-26
 6292.4136	7.420E-27	        6292.4132      1.3650E-24     554.77		    6292.49082   5.01068E-27   9.93583E-03 10 E     7   10 E  2176    562.659781    10 E     10 E         0 0 0 0 0 0 A1      0 1 0 1 0 1 A1      562.653900   -0.005881      6855.0675		6855.06750	From 294 K
 6292.4275	8.929E-26	        6292.4245      5.5970E-26     113.86		    6292.33308   8.27258E-26   9.98501E-05  4 A1    2    3 A2  360     89.901358     3 A1     0 A2        0 0 0 0 0 0 A1      0 1 0 1 0 1 A1       89.901800    0.000442      6382.3293		6382.32957
 6292.4692	1.721E-26	        6292.4695      6.6840E-26     255.59		    6293.04839   1.32771E-26   6.66657E-05  7 E     1    8 E  1558    218.482317     1 E      1 E         0 0 0 0 0 0 A1      0 0 1 0 1 3 E       218.489400    0.007083      6510.9586		6510.95880
 6292.4822	1.316E-26
 6292.6344	1.877E-26
 6292.6495	1.937E-24	        6292.6496      1.4420E-24     127.23		    6292.48533   1.47446E-24   2.45790E-03  5 E     2    4 E   881    121.823910     2 E      2 E         0 0 0 0 0 0 A1      0 1 0 1 0 1 A1      121.826800    0.002890      6414.4763		6414.47666
 6292.7958	6.344E-27
 6292.8857	1.662E-26	                                      			    6292.92132   1.15508E-26   3.63694E-05  6 E     2    5 E  1087    168.333168     2 E      0 A2        0 0 0 0 0 0 A1      0 1 0 1 0 1 E       168.337600    0.004432      6461.2233		6461.22324
 6292.9307	1.979E-24	        6292.9309      1.4500E-24     125.99		    6293.03873   1.73858E-24   2.89868E-03  5 E     2    4 E   883    121.823910     2 E      2 E         0 0 0 0 0 0 A1      0 1 0 1 0 1 A1      121.826800    0.002890      6414.7575		6414.75772
 6292.9752	9.754E-26	        6292.9753      6.0770E-25     292.32
 6292.9981	3.922E-27
 6293.0220	8.991E-27
 6293.0760	4.774E-26	        6293.0774      6.9830E-26     180.07		    6293.38983   5.34888E-26   5.73590E-05  5 E     1    6 E  1208    117.721553     1 E      1 E         0 0 0 0 0 0 A1      0 1 0 0 2 1 E       117.725100    0.003547      6410.8011		6410.80122	From 294 K
 6293.1061	1.476E-25	                                      			    6293.54226   1.43014E-25   1.81243E-04  5 E     1    5 E  1058    117.721553     1 E      2 E         0 0 0 0 0 0 A1      0 1 0 0 2 1 E       117.725100    0.003547      6410.8312		6410.83220	D
 6293.1290	3.111E-26
 6293.1387	3.875E-27
 6293.2156	5.523E-26	        6293.2169      6.5870E-26     163.85
 6293.2340	1.222E-25	                                      			    6293.51824   7.56949E-26   1.62392E-04  6 E     1    7 E  1385    164.235332     1 E      3 A2        0 0 0 0 0 0 A1      0 1 2 0 1 0 E       164.240500    0.005168      6457.4745		6457.47560	D
 6293.2411	6.805E-26
 6293.2604	3.224E-25	        6293.2600      1.4520E-25     88.17
 6293.2755	8.841E-27	        6293.2740      3.3750E-25     433.18
 6293.2905	3.876E-26	        6293.2897      1.1320E-25     233.44
 6293.3108	1.365E-25
 6293.3387	8.426E-27	        6293.3374      3.7710E-26     266.61
 6293.3623	7.323E-26	        6293.3628      1.6010E-25     210.94
 6293.3924	2.658E-26	        6293.3896      5.7160E-26     209.66		    6293.68504   5.54755E-26   8.60558E-05  5 E     3    6 E  1222    138.247500     4 E      3 A1        0 0 0 0 0 0 A1      0 1 0 0 2 1 E       138.247700    0.000200      6431.6401		6431.63990
 6293.4249	7.518E-26	        6293.4246      1.3590E-25     196.16
 6293.4758	3.785E-27
 6293.5076	5.396E-27	        6293.5101      4.3790E-26     312.86
 6293.5461	1.471E-25	        6293.5454      7.9710E-26     102.55
 6293.5903	1.492E-26	        6293.5902      8.3060E-26     283.57
 6293.6329	3.133E-27
 6293.6699	1.444E-26	        6293.6699      9.3680E-26     295.46
 6293.6763	1.458E-26
 6293.6951	9.384E-26	        6293.6958      9.0640E-25     326.39		    6293.81834   4.24477E-26   3.02529E-03  9 E     3    8 E  1722    370.552905     4 E      4 E         0 0 0 0 0 0 A1      0 1 0 1 0 1 A2      370.561500    0.008595      6664.2566		6664.25713	From 294 K
 6293.7293	4.092E-27	        6293.7297      1.6650E-26     259.21
 6293.7667	5.287E-26	        6293.7674      1.6730E-25     239.67
 6293.8776	3.969E-27
 6293.9262	2.785E-26	        6293.9267      2.0550E-25     305.50		    6294.37542   4.03829E-26   5.95550E-04  8 E     2    9 E  1734    284.540304     2 E      0 A2        0 0 0 0 0 0 A1      0 1 2 0 1 0 E       284.548900    0.008596      6578.4751		6578.47500	From 294 K
 6294.0529	1.902E-25	        6294.0550      6.8240E-26     70.51		    6294.22881   1.53175E-25   7.28140E-05  3 E     2    4 E   856     52.031687     2 E      1 E         0 0 0 0 0 0 A1      0 1 0 0 2 1 E        52.032200    0.000513      6346.0851		6346.08553
 6294.1581	5.759E-27
 6294.1727	4.714E-26	        6294.1728      1.1850E-24     400.51		    6294.59004   5.55757E-26   3.48348E-03  9 E     3   10 E  1919    370.552905     4 E      5 E         0 0 0 0 0 0 A1      0 1 0 0 2 1 E       370.561500    0.008595      6664.7342		6664.73420	From 294 K
 6294.2036	1.046E-25	        6294.2022      1.9670E-25     199.23		    6294.62281   1.16867E-25   1.52633E-04  5 A2    2    6 A1  627    128.664319     3 A2     2 E         0 0 0 0 0 0 A1      0 1 0 0 2 1 E       128.666100    0.001781      6422.8697		6422.86993
 6294.2366	5.045E-26	        6294.2356      5.6450E-26     158.89
 6294.2493	2.420E-27	        6294.2496      5.9260E-26     398.68
 6294.2805	2.839E-27	                                      			    6294.38890   1.42607E-27   1.41442E-06  4 E     1    3 E   683     78.948521     1 E      3 A2        0 0 0 0 0 0 A1      1 1 0 0 0 1 E        78.950800    0.002279      6373.2313		6373.23110
 6294.3361	4.963E-26	                                      			    6294.80962   5.16576E-26   6.74706E-05  5 A1    1    6 A2  594    128.664320     3 A1     3 A2        0 0 0 0 0 0 A1      0 1 0 0 2 1 A1      128.666000    0.001680      6423.0021		6423.00152	D
 6294.3569	1.403E-26	        6294.3567      6.5230E-25     448.50		    6294.90488   1.36006E-26   2.37517E-03 10 E     1   10 E  1979    427.528533     1 E      5 E         0 0 0 0 0 0 A1      0 1 0 0 2 1 E       427.543400    0.014867      6721.9003		6721.89873	From 294 K
 6294.3845	7.342E-27
 6294.4451	9.870E-27
 6294.4513	1.375E-26	        6294.4506      6.9270E-26     275.81
 6294.4771	9.288E-26	        6294.4775      1.3580E-24     358.60		    6294.97858   1.10442E-25   5.29984E-03  9 E     1    9 E  1798    350.139545     1 E      0 A2        0 0 0 0 0 0 A1      0 1 0 0 2 1 E       350.151500    0.011955      6644.6286		6644.62865
 6294.4947	4.914E-26
 6294.5034	7.219E-24	        6294.5035      4.8010E-24     118.46		    6294.41666   6.26924E-24   9.71333E-03  5 E     1    4 E   880    117.721553     1 E      1 E         0 0 0 0 0 0 A1      0 1 0 1 0 1 A1      117.725100    0.003547      6412.2285		6412.22862
 6294.6146	1.116E-25	                                      			    6294.95223   3.73382E-26   2.11996E-05  3 E     1    3 E   677     47.922529     1 E      2 E         0 0 0 0 0 0 A1      0 1 0 0 2 1 E        47.923800    0.001271      6342.5384		6342.53853
 6294.6310	7.046E-26	        6294.6326      1.8600E-25     225.59		    6294.98039   7.29226E-26   4.27390E-04  6 A2    2    6 A1  657    212.131419     6 A2     5 E         0 0 0 0 0 0 A1      0 1 0 1 0 1 E       212.128900   -0.002519      6506.7599		6506.76020
 6294.6423	9.283E-26	        6294.6436      1.9080E-25     206.14		    6294.98199   7.35294E-26   4.30946E-04  6 A1    3    6 A2  623    212.131419     6 A1     5 E         0 0 0 0 0 0 A1      0 1 0 1 0 1 E       212.128900   -0.002519      6506.7712		6506.77157	Different Assignment compared to 80K
 6294.6574	6.874E-27
 6294.6850	1.781E-26
 6294.6970	6.036E-26	        6294.6942      8.8180E-26     179.61		    6295.22820   6.83766E-26   1.78657E-04  6 A1    2    7 A2  714    175.166036     3 A1     0 A2        0 0 0 0 0 0 A1      0 1 0 0 2 1 A1      175.169400    0.003364      6469.8664		6469.86697
 6294.7333	1.006E-26
 6294.7457	3.102E-25	        6294.7471      1.3830E-24     266.31		    6295.17788   3.74727E-25   5.73936E-03  8 E     1    8 E  1616    280.453726     1 E      0 A1        0 0 0 0 0 0 A1      0 1 0 0 2 1 E       280.463100    0.009374      6575.2088		6575.20773
 6294.7548	2.902E-26
 6294.7814	3.197E-26
 6294.7928	4.295E-27
 6294.8389	9.380E-27
 6294.8513	1.293E-25	                                      			    6295.47785   1.62631E-25   2.52424E-04  5 E     3    6 E  1226    138.247500     4 E      5 E         0 0 0 0 0 0 A1      0 0 1 0 1 3 E       138.247700    0.000200      6433.0990		6433.10310
 6294.8654	4.430E-27
 6294.8820	9.881E-26	        6294.8817      1.7260E-25     193.50		    6295.35340   1.72877E-25   3.71097E-04  6 E     1    7 E  1386    164.235332     1 E      0 A2        0 0 0 0 0 0 A1      1 1 0 0 0 1 E       164.240500    0.005168      6459.1225		6459.12300
 6294.9122	1.781E-26
 6294.9804	5.899E-25	                                      			    6295.29032   3.80687E-25   1.99124E-04  2 E     1    2 E   484     24.648618     1 E      2 E         0 0 0 0 0 0 A1      0 1 0 0 2 1 E        24.649100    0.000482      6319.6295		6319.62930	D
 6294.9942	6.784E-26
 6295.0200	1.259E-23	        6295.0201      2.0100E-24     7.59		    6295.14998   1.30591E-23   8.40199E-03  1 A2    1    1 A1  130      7.759907     0 A2     1 E         0 0 0 0 0 0 A1      1 1 0 0 0 1 E         7.760100    0.000193      6302.7801		6302.78010
 6295.0816	2.324E-25
 6295.0875	1.526E-23	        6295.0872      3.1720E-24     28.09		    6295.23257   1.62987E-23   8.31761E-03  2 A1    1    2 A2  226     23.278457     0 A1     1 E         0 0 0 0 0 0 A1      1 1 0 0 0 1 E        23.279200    0.000743      6318.3667		6318.36670
 6295.1488	1.106E-24	        6295.1479      2.4240E-24     211.13		    6295.51475   1.04126E-24   5.92998E-03  7 E     1    7 E  1435    218.482317     1 E      0 A2        0 0 0 0 0 0 A1      0 1 0 0 2 1 E       218.489400    0.007083      6513.6382		6513.63757
 6295.1885	5.292E-25	        6295.1888      3.6800E-25     121.93		    6295.64966   2.48047E-25   3.24063E-04  5 A1    1    6 A2  595    128.664320     3 A1     2 E         0 0 0 0 0 0 A1      0 1 0 0 2 1 E       128.666000    0.001680      6423.8545		6423.85525
 6295.2208	1.377E-25	                                      			    6295.66907   2.04132E-25   2.66692E-04  5 A2    2    6 A1  628    128.664319     3 A2     2 E         0 0 0 0 0 0 A1      0 1 0 0 2 1 E       128.666100    0.001781      6423.8869		6423.88625
 6295.2272	1.358E-23	        6295.2271      3.4660E-24     44.04		    6295.39621   1.46515E-23   8.11748E-03  3 A2    1    3 A1  323     46.553125     0 A2     1 E         0 0 0 0 0 0 A1      1 1 0 0 0 1 E        46.554600    0.001475      6341.7818		6341.78180
 6295.3283	4.206E-26
 6295.3383	3.955E-26
 6295.4076	5.811E-27
 6295.4667	1.195E-25
 6295.4819	1.088E-23	        6295.4822      4.0770E-24     73.88		    6296.04650   4.35749E-24   5.26570E-03  4 A2    1    3 A1  327     89.901358     3 A2     2 E         0 0 0 0 0 0 A1      0 1 0 1 0 1 E        89.901800    0.000442      6385.3837		6385.38560	From 294 K
 6295.5316	7.303E-26	                                      			    6296.73278   2.03284E-25   4.36561E-04  6 E     1    7 E  1388    164.235332     1 E      0 A2        0 0 0 0 0 0 A1      0 0 1 0 1 3 E       164.240500    0.005168      6459.7721		6459.77210	D
 6295.5702	2.070E-24	        6295.5706      2.9570E-24     177.87		    6295.87162   2.41961E-24   5.99399E-03  6 E     1    6 E  1247    164.235332     1 E      0 A1        0 0 0 0 0 0 A1      0 1 0 0 2 1 E       164.240500    0.005168      6459.8107		6459.81090
 6295.5816	6.051E-26
 6295.6413	2.638E-26	        6295.6406      1.0570E-24     436.94		    6295.98081   1.28917E-26   6.32208E-05  7 A2    1    8 A1  797    217.118439     0 A2     4 E         0 0 0 0 0 0 A1      0 1 0 0 2 1 E       217.125700    0.007261      6512.7670		6512.76803	D
 6295.6971	4.979E-26
 6295.7017	2.219E-26	        6295.7034      8.4950E-25     433.11		    6295.98300   6.95240E-27   3.16046E-03 10 A1    3    9 A2 1002    475.127475     6 A1     6 A1        0 0 0 0 0 0 A1      0 1 0 1 0 1 A2      475.134800    0.007325      6770.8365		6770.83823	From 294 K
 6295.7583	1.221E-25	                                      			    6296.13762   1.06514E-25   1.14313E-04  5 E     1    6 E  1212    117.721553     1 E      2 E         0 0 0 0 0 0 A1      0 1 2 0 1 0 E       117.725100    0.003547      6413.4834		6413.48338	D
 6295.8292	1.740E-25	        6295.8288      2.5620E-25     180.22
 6295.8515	4.116E-26
 6295.8647	8.027E-26	                                      			    6296.11200   7.20624E-26   4.55083E-05  4 E     1    5 E  1034     78.948521     1 E      2 E         0 0 0 0 0 0 A1      0 1 0 0 2 1 A1       78.950800    0.002279      6374.8155		6374.81525
 6295.8874	4.450E-26	                                      			    6296.22365   6.42194E-26   3.14955E-04  7 A2    1    8 A1  798    217.118439     0 A2     2 E         0 0 0 0 0 0 A1      0 1 2 0 1 0 E       217.125700    0.007261      6513.0131		6513.01354
 6295.9014	1.741E-25
 6295.9062	5.118E-24	        6295.9056      3.6900E-24     124.74		    6296.15105   5.85454E-24   7.24531E-03  5 A2    1    5 A1  513    116.354416     0 A2     1 E         0 0 0 0 0 0 A1      0 1 0 0 2 1 E       116.358200    0.003784      6412.2644		6412.26440
 6295.9200	4.925E-25	        6295.9175      7.4750E-25     182.58		    6296.22552   5.54998E-25   1.16278E-03  6 A1    1    7 A2  710    162.869701     0 A1     1 E         0 0 0 0 0 0 A1      0 1 2 0 1 0 E       162.875100    0.005399      6458.7951		6458.79685
 6295.9371	4.143E-24	        6295.9373      2.9770E-24     124.48		    6296.17173   4.74804E-24   6.02226E-03  5 E     1    5 E  1060    117.721553     1 E      0 A2        0 0 0 0 0 0 A1      1 1 0 0 0 1 E       117.725100    0.003547      6413.6622		6413.66253
 6296.0116	1.000E-25	        6296.0121      7.0480E-25     301.90
 6296.0754	5.017E-24
 6296.0805	8.184E-24	        6296.0792      7.9620E-24     148.02		    6296.01107   7.52120E-24   1.13758E-02  5 A2    1    4 A1  456    116.354416     0 A2     0 A1        0 0 0 0 0 0 A1      0 1 0 1 0 1 A1      116.358200    0.003784      6412.4387		6412.43858
 6296.0975	7.852E-26	        6296.0998      9.7990E-25     346.23		    6296.56589   8.33895E-26   4.30938E-03  9 E     2    9 E  1804    354.219399     2 E      1 E         0 0 0 0 0 0 A1      0 1 0 0 2 1 E       354.230600    0.011201      6650.3281		6650.32880	From 294 K
 6296.1358	4.776E-24	        6296.1359      2.4660E-24     98.79		    6296.10706   4.18180E-24   5.05349E-03  4 A1    2    3 A2  361     89.901358     3 A1     2 E         0 0 0 0 0 0 A1      0 1 0 1 0 1 E        89.901800    0.000442      6386.0376		6386.03795
 6296.2399	6.879E-24	        6296.2401      2.8200E-24     80.87		    6296.40960   7.79911E-24   6.02031E-03  4 E     1    4 E   870     78.948521     1 E      0 A1        0 0 0 0 0 0 A1      1 1 0 0 0 1 E        78.950800    0.002279      6375.1907		6375.19093
 6296.3248	1.023E-25	        6296.3257      8.0360E-26     131.40
 6296.3948	3.875E-27	        6296.3931      2.6110E-26     298.40
 6296.4390	3.103E-26	        6296.4397      4.7780E-26     183.70		    6296.70079   3.36968E-26   6.53149E-05  5 E     4    6 E  1236    150.580059     5 E      4 E         0 0 0 0 0 0 A1      0 1 0 0 2 1 E       150.578300   -0.001759      6447.0173		6447.01797
 6296.4859	2.235E-24	        6296.4861      1.6500E-24     126.58		    6296.47540   2.14416E-24   3.57881E-03  5 E     2    4 E   888    121.823910     2 E      1 E         0 0 0 0 0 0 A1      0 1 0 1 0 1 E       121.826800    0.002890      6418.3127		6418.31304
 6296.5140	9.231E-24	        6296.5142      2.5500E-24     50.19		    6296.62793   1.02956E-23   5.84867E-03  3 E     1    3 E   678     47.922529     1 E      0 A2        0 0 0 0 0 0 A1      1 1 0 0 0 1 E        47.923800    0.001271      6344.4378		6344.43800
 6296.5338	8.753E-26
 6296.5594	2.389E-24	        6296.5595      3.0220E-24     168.42		    6296.85444   2.71628E-24   6.56771E-03  6 A1    1    6 A2  607    162.869701     0 A1     1 E         0 0 0 0 0 0 A1      0 1 0 0 2 1 E       162.875100    0.005399      6459.4345		6459.43450
 6296.5716	2.419E-25	        6296.5719      1.4710E-24     290.43		    6296.93396   2.89255E-25   4.77080E-03  8 E     2    8 E  1620    284.540304     2 E      1 E         0 0 0 0 0 0 A1      0 1 0 0 2 1 E       284.548900    0.008596      6581.1205		6581.12030
 6296.7770	9.190E-24	        6296.7771      1.7790E-24     22.56		    6296.85302   1.03317E-23   5.40687E-03  2 E     1    2 E   486     24.648618     1 E      0 A1        0 0 0 0 0 0 A1      1 1 0 0 0 1 E        24.649100    0.000482      6321.4261		6321.42623
 6296.8070	9.016E-24	        6296.8071      4.1990E-24     90.78		    6296.74013   4.07826E-24   4.92936E-03  4 A2    1    3 A1  328     89.901358     3 A2     3 A1        0 0 0 0 0 0 A1      0 1 0 1 0 1 A1       89.901800    0.000442      6386.7088		6386.70900
 6296.8070										    6296.74116   4.17343E-24   5.04439E-03  4 A1    2    3 A2  362     89.901358     3 A1     3 A2        0 0 0 0 0 0 A1      0 1 0 1 0 1 A1       89.901800    0.000442      6386.7088		6386.70900
 6296.8307	4.034E-26
 6296.8494	1.296E-25	        6296.8497      7.9410E-25     291.09		    6297.23061   1.73060E-25   2.31610E-03  8 A1    1    9 A2  883    279.091847     0 A1     1 E         0 0 0 0 0 0 A1      0 1 0 0 2 1 E       279.101400    0.009553      6575.9508		6575.95115	From 294 K
 6296.9826	5.269E-25	        6296.9852      1.0180E-24     201.33		    6297.01841   3.09003E-25   9.04988E-04  6 E     1    5 E  1087    164.235332     1 E      0 A2        0 0 0 0 0 0 A1      0 1 0 1 0 1 E       164.240500    0.005168      6461.2231		6461.22324
 6296.9925	6.641E-24	        6296.9941      6.9850E-25     -24.84		    6297.04232   6.29622E-24   4.15447E-03  1 E     1    1 E   291      9.130574     1 E      0 A2        0 0 0 0 0 0 A1      1 1 0 0 0 1 E         9.130600    0.000026      6306.1231		6306.12300	D
 6297.0180	1.101E-25	        6297.0204      1.1410E-25     152.93
 6297.0334	4.050E-26
 6297.0424	1.031E-25	        6297.0405      1.5340E-25     181.03		    6297.06161   2.13136E-25   6.24226E-04  6 E     1    5 E  1088    164.235332     1 E      0 A2        0 0 0 0 0 0 A1      0 1 0 1 0 1 E       164.240500    0.005168      6461.2829		6461.28245
 6297.0660	6.682E-27
 6297.1065	7.650E-27
 6297.1171	7.624E-27
 6297.1253	3.223E-26	        6297.1241      1.9680E-25     290.75		    6297.47205   9.61447E-27   1.60525E-05  5 E     2    4 E   889    121.823910     2 E      1 E         0 0 0 0 0 0 A1      0 0 2 0 1 2 A2      121.826800    0.002890      6418.9521		6418.95204
 6297.2056	6.766E-25	        6297.2053      1.7690E-24     224.84		    6297.49488   7.72514E-25   4.73851E-03  7 E     2    7 E  1437    222.574891     2 E      1 E         0 0 0 0 0 0 A1      0 1 0 0 2 1 E       222.581300    0.006409      6519.7869		6519.78640
 6297.2710	7.595E-26
 6297.3120	7.194E-27
 6297.3403	8.264E-27
 6297.3586	5.809E-27	                                      			    6297.68911   8.03671E-27   1.05064E-05  5 A2    2    6 A1  629    128.664319     3 A2     0 A1        0 0 0 0 0 0 A1      0 1 0 0 2 1 A1      128.666100    0.001781      6426.0247		6426.02665
 6297.3941	3.620E-27
 6297.4352	8.589E-26
 6297.4555	1.570E-25
 6297.4650	5.229E-26	        6297.4638      3.9900E-24     486.57		    6297.48240   2.97975E-26   1.02146E-02  9 A2    4    9 A1  955    459.417355     9 A2     9 A1        0 0 0 0 0 0 A1      0 1 0 1 0 1 A1      459.412500   -0.004855      6756.8775		6756.87750	From 294 K
 6297.5139	9.145E-25	        6297.5139      2.3920E-24     224.87
 6297.5550	1.018E-24	                                      			    6297.77761   5.74996E-25   3.09527E-04  3 A1    1    4 A2  414     58.883437     3 A1     4 E         0 0 0 0 0 0 A1      0 1 2 0 1 0 E        58.882900   -0.000537      6356.4379		6356.43810
 6297.6176	4.872E-27	        6297.6180      8.5580E-25     551.78
 6297.7170	9.989E-27
 6297.7252	1.492E-25	        6297.7229      8.2820E-25     283.34		    6297.77769   1.27004E-25   2.68428E-03  8 A2    1    7 A1  740    291.354412     3 A2     3 A2        0 0 0 0 0 0 A1      0 1 0 1 0 1 A2      291.361800    0.007388      6589.0870		6589.08687
 6297.7343	1.157E-25	        6297.7321      1.7380E-24     360.70		    6297.80106   1.08798E-25   2.29950E-03  8 A1    2    7 A2  773    291.354394     3 A1     3 A1        0 0 0 0 0 0 A1      0 1 0 1 0 1 A2      291.362000    0.007606      6589.0963		6589.09575	D
 6297.7912	1.252E-26
 6297.7987	1.365E-26	        6297.7981      6.8990E-25     454.98
 6297.8309	9.293E-27
 6297.8504	1.415E-24	        6297.8505      1.9040E-24     173.22		    6298.07644   1.72187E-24   4.59497E-03  6 E     2    6 E  1250    168.333168     2 E      1 E         0 0 0 0 0 0 A1      0 1 0 0 2 1 E       168.337600    0.004432      6466.1880		6466.18827
 6297.9046	2.197E-26
 6297.9363	5.455E-26	        6297.9358      8.0540E-25     359.36		    6298.40440   6.37840E-26   3.37174E-03  9 A1    1   10 A2  941    361.022306     3 A1     4 E         0 0 0 0 0 0 A1      1 1 0 0 0 1 E       361.032200    0.009894      6658.9685		6658.96850
 6297.9509	5.401E-26	        6297.9508      1.1050E-24     384.54		    6298.41723   6.41503E-26   3.39174E-03  9 A2    2   10 A1  974    361.022270     3 A2     4 E         0 0 0 0 0 0 A1      1 1 0 0 0 1 E       361.032600    0.010330      6658.9835		6658.98350	From 294 K
 6297.9757	2.114E-26
 6297.9838	1.309E-26
 6298.0121	5.952E-26	        6298.0142      6.0290E-25     330.06		    6298.31799   1.48725E-26   3.16185E-03 10 A2    1   10 A1 1013    438.391454     3 A2     2 E         0 0 0 0 0 0 A1      0 1 0 0 2 1 E       438.404100    0.012646      6736.4162		6736.41620	From 294 K
 6298.0324	1.091E-25	        6298.0322      3.5820E-25     242.54
 6298.1145	4.714E-26
 6298.1290	1.313E-26	        6298.1293      6.5250E-25     453.33		    6298.65803   1.52353E-26   3.23935E-03 10 A1    2   10 A2  980    438.391389     3 A1     2 E         0 0 0 0 0 0 A1      0 1 0 0 2 1 E       438.404800    0.013411      6736.5338		6736.53560	From 294 K
 6298.1615	4.599E-27	                                      			    6298.33721   7.12766E-27   3.15096E-06  3 E     1    4 E   856     47.922529     1 E      1 E         0 0 0 0 0 0 A1      0 1 0 0 2 1 E        47.923800    0.001271      6346.0853		6346.08553
 6298.2226	1.977E-26
 6298.2307	6.207E-27	        6298.2323      3.4470E-25     462.30
 6298.2661	3.705E-25	        6298.2660      8.7560E-25     216.99		    6298.49214   2.44130E-25   1.56683E-03  7 A2    1    6 A1  663    217.118439     0 A2     1 E         0 0 0 0 0 0 A1      0 1 0 1 0 1 E       217.125700    0.007261      6515.3918		6515.39210
 6298.4402	1.589E-26
 6298.4662	2.676E-24	        6298.4663      1.8910E-24     123.18		    6298.64115   3.20323E-24   4.37741E-03  5 E     2    5 E  1063    121.823910     2 E      1 E         0 0 0 0 0 0 A1      1 1 0 0 0 1 E       121.826800    0.002890      6420.2930		6420.29295
 6298.4957	4.353E-26	        6298.4959      7.7870E-25     374.14		    6298.92786   5.69938E-26   3.33109E-03  9 A1    1    9 A2  923    361.022306     3 A1     2 E         0 0 0 0 0 0 A1      0 1 0 0 2 1 E       361.032200    0.009894      6659.5279		6659.52835	From 294 K
 6298.5151	1.267E-25	        6298.5143      1.6850E-25     172.31		    6298.95307   1.24714E-25   2.88517E-04  6 E     2    7 E  1394    168.333168     2 E      2 E         0 0 0 0 0 0 A1      0 1 2 0 1 0 E       168.337600    0.004432      6466.8527		6466.85327
 6298.5343	2.446E-25	        6298.5330      1.0790E-25     86.56		    6298.77048   2.53023E-25   1.72180E-04  4 E     2    5 E  1038     83.054654     2 E      3 A2        0 0 0 0 0 0 A1      0 1 2 0 1 0 E        83.056200    0.001546      6381.5905		6381.59007
 6298.5626	4.784E-26	        6298.5655      9.1650E-26     200.68
 6298.5870	1.747E-26
 6298.5974	1.362E-25	                                      			    6298.87636   1.86716E-25   2.15920E-04  5 E     2    6 E  1217    121.823910     2 E      2 E         0 0 0 0 0 0 A1      0 1 0 0 2 1 A1      121.826800    0.002890      6420.4242		6420.42478
 6298.6400	5.414E-27	        6298.6377      6.1580E-26     339.09
 6298.6670	5.227E-27
 6298.6969	6.114E-26	        6298.6974      9.5730E-25     363.81		    6299.13467   5.77847E-26   3.37755E-03  9 A2    2    9 A1  890    361.022270     3 A2     2 E         0 0 0 0 0 0 A1      0 1 0 0 2 1 E       361.032600    0.010330      6659.7295		6659.72950	From 294 K
 6298.7727	5.335E-27
 6298.8047	3.181E-25	        6298.8045      1.7470E-24     282.51		    6299.22388   3.41513E-25   5.11065E-03  8 A1    1    8 A2  790    279.091847     0 A1     1 E         0 0 0 0 0 0 A1      0 1 0 0 2 1 E       279.101400    0.009553      6577.9061		6577.90610
 6298.8306	1.880E-24	        6298.8302      4.3140E-25     35.78		    6298.99635   2.58533E-24   1.44845E-03  0 A1    1    1 A2  162      0.000000     0 A1     1 E         0 0 0 0 0 0 A1      0 1 0 0 2 1 E         0.000000    0.000000      6298.8306		6298.83075
 6299.0235	4.211E-24	        6299.0236      1.8070E-24     84.42		    6299.15728   4.92157E-24   4.09382E-03  4 E     2    4 E   871     83.054654     2 E      1 E         0 0 0 0 0 0 A1      1 1 0 0 0 1 E        83.056200    0.001546      6382.0797		6382.07997
 6299.0692	9.782E-27	        6299.0693      7.9800E-26     313.28		    6299.52896   1.33433E-26   1.83137E-04  8 E     1    9 E  1735    280.453726     1 E      3 A1        0 0 0 0 0 0 A1      0 1 0 0 2 1 E       280.463100    0.009374      6579.5323		6579.53225	From 294 K
 6299.1022	7.550E-27
 6299.1263	3.021E-26	        6299.1244      5.7980E-26     200.82
 6299.1399	3.436E-27	        6299.1399      5.2950E-26     362.69
 6299.1643	6.401E-26	        6299.1640      2.1100E-25     242.85
 6299.1966	9.330E-27
 6299.2253	1.266E-25	        6299.2253      8.7800E-25     300.65		    6299.59872   1.56096E-25   2.91269E-03  8 A2    1    8 A1  831    291.354412     3 A2     2 E         0 0 0 0 0 0 A1      0 1 0 0 2 1 E       291.361800    0.007388      6590.5871		6590.58737
 6299.2341	2.047E-26
 6299.2797	1.667E-26
 6299.2977	2.230E-26	        6299.2962      1.4430E-25     295.26
 6299.3498	2.403E-26
 6299.3633	1.325E-25	        6299.3633      9.0880E-25     299.78		    6299.71619   1.78305E-25   3.32723E-03  8 A1    2    8 A2  798    291.354394     3 A1     2 E         0 0 0 0 0 0 A1      0 1 0 0 2 1 E       291.362000    0.007606      6590.7253		6590.72470
 6299.3921	2.980E-26	        6299.3928      2.2470E-25     307.14
 6299.4055	3.708E-26	        6299.4050      9.1650E-25     399.40		    6299.55745   2.56108E-26   2.47593E-03  9 E     4    8 E  1744    382.817822     5 E      5 E         0 0 0 0 0 0 A1      0 1 0 1 0 1 A2      382.824500    0.006678      6682.2300		6682.22933
 6299.4170	8.626E-27
 6299.4570	1.390E-26
 6299.4677	2.574E-26
 6299.4903	1.212E-25
 6299.4968	5.317E-24	        6299.4967      1.5070E-24     52.19		    6299.59815   6.01586E-24   3.68306E-03  3 E     2    3 E   679     52.031687     2 E      1 E         0 0 0 0 0 0 A1      1 1 0 0 0 1 E        52.032200    0.000513      6351.5290		6351.52923
 6299.5576	5.520E-25	        6299.5578      2.9200E-25     100.68		    6299.63788   1.70865E-25   2.06713E-04  4 A1    2    3 A2  363     89.901358     3 A1     3 A1        0 0 0 0 0 0 A1      0 0 2 0 1 2 A2       89.901800    0.000442      6389.4594		6389.45850
 6299.5854	6.008E-27	                                      			    6299.63088   1.66152E-27   1.65069E-06  4 E     1    3 E   684     78.948521     1 E      2 E         0 0 0 0 0 0 A1      0 0 0 0 2 3 A1       78.950800    0.002279      6378.5362		6378.53655
 6299.6016	4.784E-27	        6299.6017      1.1400E-24     574.83		    6299.75025   7.11801E-27   5.82784E-03 10 E     6   10 E  2109    513.344299     8 E      8 E         0 0 0 0 0 0 A1      0 1 0 1 0 1 A1      513.345900    0.001601      6812.9475		6812.94750	From 294 K
 6299.6209	5.280E-27
 6299.6287	5.530E-26	        6299.6299      9.1460E-26     189.25		    6299.97060   7.00858E-26   1.50667E-04  6 E     1    7 E  1390    164.235332     1 E      2 E         0 0 0 0 0 0 A1      0 1 2 0 1 0 E       164.240500    0.005168      6463.8692		6463.86945	From 294 K
 6299.6686	1.054E-26	        6299.6693      2.3830E-25     392.47
 6299.7021	2.548E-25	        6299.7015      2.2000E-25     138.75		    6299.89835   1.79303E-25   6.70889E-05  2 E     1    3 E   669     24.648618     1 E      0 A2        0 0 0 0 0 0 A1      0 1 0 0 2 1 E        24.649100    0.000482      6324.3512		6324.35105	D
 6299.7383	4.179E-26	        6299.7379      1.9960E-25     271.66
 6299.7824	7.936E-26	        6299.7827      4.6780E-25     288.01
 6299.8665	4.450E-24	        6299.8667      8.8770E-25     24.89		    6299.94391   5.10010E-24   2.87668E-03  2 E     2    2 E   487     28.760049     2 E      1 E         0 0 0 0 0 0 A1      1 1 0 0 0 1 E        28.759900   -0.000149      6328.6264		6328.62640
 6299.9337	7.702E-26
 6299.9397	3.187E-25	        6299.9387      2.3680E-25     127.08		    6299.93373   2.31389E-25   3.50412E-04  5 A2    1    4 A1  459    116.354416     0 A2     2 E         0 0 0 0 0 0 A1      0 1 0 1 0 1 E       116.358200    0.003784      6416.2979		6416.29820
 6299.9670	4.261E-26	        6299.9673      3.8140E-26     141.55
 6299.9848	3.620E-25	        6299.9847      1.2250E-24     244.89		    6300.27149   4.72074E-25   3.27666E-03  7 A1    1    7 A2  736    229.398992     3 A1     2 E         0 0 0 0 0 0 A1      0 1 0 0 2 1 E       229.404200    0.005208      6529.3890		6529.38900
 6300.0093	7.022E-26
 6300.0538	3.706E-25	        6300.0537      1.1380E-24     237.34		    6300.34232   4.74183E-25   3.29137E-03  7 A2    2    7 A1  703    229.398984     3 A2     2 E         0 0 0 0 0 0 A1      0 1 0 0 2 1 E       229.404300    0.005316      6529.4581		6529.45773
 6300.1018	2.138E-26	        6300.1025      7.4620E-26     247.29
 6300.1205	2.919E-26	        6300.1232      4.5540E-26     184.72
 6300.1624	6.340E-27	                                      			    6300.48580   6.51803E-27   4.74116E-05  7 E     3    8 E  1581    238.959317     4 E      1 E         0 0 0 0 0 0 A1      0 1 0 0 2 1 A1      238.963000    0.003683      6539.1254		6539.12526
 6300.1952	7.312E-26	        6300.1955      7.7130E-26     154.31		    6300.41631   8.12686E-26   9.40257E-05  5 E     2    6 E  1218    121.823910     2 E      1 E         0 0 0 0 0 0 A1      0 1 0 0 2 1 A1      121.826800    0.002890      6422.0220		6422.02174
 6300.2252	2.150E-26	        6300.2263      4.7720E-26     212.11
 6300.3382	1.021E-26	        6300.3398      2.1690E-25     387.63		    6300.60625   1.66027E-26   8.35639E-05  7 E     1    8 E  1564    218.482317     1 E      5 E         0 0 0 0 0 0 A1      0 1 0 0 2 1 E       218.489400    0.007083      6518.8276		6518.82745
 6300.3606	1.387E-25
 6300.4670	8.020E-26	        6300.4674      1.2580E-24     363.95		    6300.95934   9.35608E-26   4.39058E-03  9 A2    1    9 A1  883    348.779906     0 A2     1 E         0 0 0 0 0 0 A1      0 1 0 0 2 1 E       348.792100    0.012194      6649.2591		6649.25910	From 294 K
 6300.5136	4.729E-27
 6300.5248	3.204E-26	        6300.5229      1.1040E-25     246.29		    6300.53811   2.53933E-26   3.84626E-05  5 A2    1    4 A1  460    116.354416     0 A2     3 A1        0 0 0 0 0 0 A1      0 1 0 1 0 1 A1      116.358200    0.003784      6416.8830		6416.88180
 6300.5559	6.057E-27	        6300.5565      2.6660E-25     444.24
 6300.5879	6.886E-26	        6300.5864      1.6430E-25     217.73		    6300.57709   5.96144E-26   9.25453E-05  5 E     1    4 E   888    117.721553     1 E      1 E         0 0 0 0 0 0 A1      0 1 0 1 0 1 E       117.725100    0.003547      6418.3130		6418.31304
 6300.6031	2.619E-26	        6300.6024      6.6100E-25     400.82		    6301.07106   2.69037E-26   2.10681E-03  9 E     4   10 E  1939    382.817822     5 E      4 E         0 0 0 0 0 0 A1      0 1 0 0 2 1 E       382.824500    0.006678      6683.4276		6683.42680	From 294 K
 6300.6765	1.911E-25
 6300.6893	1.735E-25
 6300.7121	8.159E-25	        6300.7117      1.0790E-24     172.26		    6300.94091   1.02896E-24   3.10799E-03  6 A2    1    6 A1  645    175.166039     3 A2     2 E         0 0 0 0 0 0 A1      0 1 0 0 2 1 E       175.169300    0.003261      6475.8814		6475.88165	From 294 K
 6300.7210	3.238E-26
 6300.7400	1.079E-26
 6300.7493	8.034E-25	        6300.7495      1.2700E-24     185.74		    6300.97889   1.03153E-24   3.11555E-03  6 A1    2    6 A2  612    175.166036     3 A1     2 E         0 0 0 0 0 0 A1      0 1 0 0 2 1 E       175.169400    0.003364      6475.9187		6475.91873
 6300.8292	3.269E-26	                                      			    6300.71551   2.88926E-26   2.80220E-05  3 A2    2    2 A1  262     58.883437     3 A2     0 A1        0 0 0 0 0 0 A1      0 1 0 1 0 1 A1       58.882900   -0.000537      6359.7121		6359.71223
 6300.8561	2.808E-27
 6300.8845	6.660E-27	        6300.8859      6.6340E-25     507.70
 6300.9321	2.436E-26	        6300.9323      4.0080E-25     367.78
 6300.9735	2.983E-26	                                      			    6301.55488   4.16192E-26   1.08963E-04  6 A2    1    7 A1  684    175.166039     3 A2     3 A1        0 0 0 0 0 0 A1      0 1 0 0 2 1 A1      175.169300    0.003261      6476.1428		6476.14367
 6300.9902	1.561E-26	        6300.9893      1.0730E-24     478.88
 6301.0012	1.057E-26	        6301.0010      1.1290E-24     513.13
 6301.0143	2.330E-26
 6301.1219	6.323E-27
 6301.1340	3.081E-26	        6301.1322      6.0720E-26     202.88		    6301.28712   7.12046E-27   3.18859E-05  6 E     4    6 E  1274    197.057625     5 E      4 E         0 0 0 0 0 0 A1      0 1 0 1 0 1 E       197.057500   -0.000125      6498.1915		6498.19253
 6301.1502	4.394E-26	        6301.1493      3.3450E-25     307.89
 6301.2037	3.310E-24	        6301.2035      1.4530E-24     86.18		    6301.31547   5.11261E-24   5.47155E-03  4 E     2    3 E   686     83.054654     2 E      2 E         0 0 0 0 0 0 A1      0 1 0 1 0 1 A1       83.056200    0.001546      6384.2599		6384.26007
 6301.2268	3.863E-25	        6301.2269      2.7500E-25     123.75		    6301.57375   3.34705E-25   5.19761E-04  5 E     1    4 E   889    117.721553     1 E      1 E         0 0 0 0 0 0 A1      0 0 2 0 1 2 A2      117.725100    0.003547      6418.9519		6418.95204
 6301.2999	3.209E-27
 6301.3876	1.509E-24	        6301.3875      1.2060E-24     132.74		    6301.56750   1.83890E-24   2.84459E-03  5 A1    1    5 A2  549    128.664320     3 A1     2 E         0 0 0 0 0 0 A1      1 1 0 0 0 1 E       128.666000    0.001680      6430.0536		6430.05423
 6301.4056	1.477E-24	        6301.4056      1.2100E-24     134.66		    6301.58595   1.84112E-24   2.84805E-03  5 A2    2    5 A1  516    128.664319     3 A2     2 E         0 0 0 0 0 0 A1      1 1 0 0 0 1 E       128.666100    0.001781      6430.0717		6430.07197
 6301.4397	1.697E-25	        6301.4384      5.6500E-25     243.62		    6301.88841   2.20111E-25   1.08145E-03  7 A2    1    8 A1  799    217.118439     0 A2     1 E         0 0 0 0 0 0 A1      0 1 2 0 1 0 E       217.125700    0.007261      6518.5654		6518.56630
 6301.4590	7.757E-26
 6301.4690	3.068E-24	        6301.4687      1.6320E-24     101.11
 6301.4771	8.464E-26
 6301.5232	2.606E-26
 6301.5572	2.414E-26
 6301.5748	3.879E-26	        6301.5750      1.8880E-24     451.72		    6301.69548   3.38629E-26   7.64412E-03  9 E     6    9 E  1921    436.112142     8 E      8 E         0 0 0 0 0 0 A1      0 1 0 1 0 1 A1      436.110800   -0.001342      6737.6856		6737.68570	From 294 K
 6301.6081	4.212E-26	        6301.6085      5.7700E-25     353.45		    6301.69505   1.50502E-27   3.58912E-03 11 E     5   11 E  2269    577.804688     7 E      7 E         0 0 0 0 0 0 A1      0 1 0 1 0 1 A1      577.812600    0.007912      6879.4207		6879.42070	From 294 K
 6301.6557	2.489E-26	                                      			    6302.26965   2.69520E-26   1.65170E-04  7 A2    2    8 A1  804    229.398984     3 A2     0 A1        0 0 0 0 0 0 A1      0 1 0 0 2 1 A1      229.404300    0.005316      6531.0600		6531.06040
 6301.6894	1.904E-26	                                      			    6301.78990   8.13848E-27   1.36068E-05  5 E     2    4 E   893    121.823910     2 E      0 A1        0 0 0 0 0 0 A1      0 1 0 1 0 1 E       121.826800    0.002890      6423.5162		6423.51464
 6301.7409	6.880E-27
 6301.9861	2.296E-24	                                      			    6302.12587   2.58453E-24   2.43386E-03  4 A2    1    4 A1  454     89.901358     3 A2     2 E         0 0 0 0 0 0 A1      1 1 0 0 0 1 E        89.901800    0.000442      6391.8879		6391.88785
 6301.9937	1.955E-24	                                      			    6302.13367   2.58589E-24   2.43514E-03  4 A1    2    4 A2  421     89.901358     3 A1     2 E         0 0 0 0 0 0 A1      1 1 0 0 0 1 E        89.901800    0.000442      6391.8955		6391.89402
 6302.0212	9.705E-27
 6302.1158	4.329E-26	        6302.1146      3.4780E-25     312.08
 6302.1307	1.004E-26
 6302.1840	1.139E-26	                                      			    6302.32582   6.33860E-27   1.45460E-05  5 E     4    5 E  1080    150.580059     5 E      4 E         0 0 0 0 0 0 A1      0 1 0 1 0 1 E       150.578300   -0.001759      6452.7623		6452.76280
 6302.1956	1.210E-25	                                      			    6302.75979   2.25416E-25   5.90387E-04  6 A1    2    7 A2  718    175.166036     3 A1     2 E         0 0 0 0 0 0 A1      0 1 0 0 2 1 E       175.169400    0.003364      6477.3650		6477.36570
 6302.2001	3.989E-25	        6302.2016      1.4200E-24     248.82		    6302.29808   1.36519E-25   9.67694E-04  7 E     2    6 E  1301    222.574891     2 E      2 E         0 0 0 0 0 0 A1      0 1 0 1 0 1 A2      222.581300    0.006409      6524.7814		6524.78223
 6302.2824	2.709E-25	        6302.2823      4.8550E-25     195.49		    6302.84450   2.35203E-25   6.16036E-04  6 A2    1    7 A1  685    175.166039     3 A2     2 E         0 0 0 0 0 0 A1      0 1 0 0 2 1 E       175.169300    0.003261      6477.4517		6477.45187
 6302.2985	5.448E-27
 6302.3259	6.330E-26	        6302.3239      5.8330E-26     143.80
 6302.3438	1.039E-26	        6302.3466      7.4970E-25     482.23		    6302.58458   3.54992E-27   2.22436E-03 10 E     5    9 E  1999    492.855792     7 E      7 E         0 0 0 0 0 0 A1      0 1 0 1 0 1 A2      492.860500    0.004708      6795.2043		6795.20663	From 294 K
 6302.3574	8.548E-27
 6302.3681	2.813E-26	        6302.3656      5.6260E-26     204.02
 6302.4883	4.088E-24	        6302.4911      2.1550E-24     100.41		    6302.59832   2.45443E-24   1.70135E-03  3 A2    2    3 A1  325     58.883437     3 A2     2 E         0 0 0 0 0 0 A1      1 1 0 0 0 1 E        58.882900   -0.000537      6361.3712		6361.37130
 6302.4883										    6302.59576   2.45399E-24   1.70104E-03  3 A1    1    3 A2  358     58.883437     3 A1     2 E         0 0 0 0 0 0 A1      1 1 0 0 0 1 E        58.882900   -0.000537      6361.3712		6361.37130
 6302.5548	9.488E-24	        6302.5546      1.3230E-24     -2.93		    6302.68670   9.93677E-24   5.57367E-03  0 A1    1    1 A2  163      0.000000     0 A1     1 E         0 0 0 0 0 0 A1      1 1 0 0 0 1 E         0.000000    0.000000      6302.5548		6302.55485
 6302.5735	1.980E-25	        6302.5741      9.4880E-26     92.99		    6302.77304   1.67251E-25   1.13957E-04  4 E     2    5 E  1040     83.054654     2 E      1 E         0 0 0 0 0 0 A1      0 1 0 0 2 1 E        83.056200    0.001546      6385.6297		6385.63007
 6302.6166	3.859E-26
 6302.6233	1.160E-25	        6302.6217      5.3220E-25     268.54		    6303.02010   1.74461E-25   8.78762E-04  7 E     1    8 E  1566    218.482317     1 E      0 A1        0 0 0 0 0 0 A1      1 1 0 0 0 1 E       218.489400    0.007083      6521.1127		6521.11307
 6302.6386	7.012E-27	                                      			    6302.87589   1.20483E-26   7.62503E-06  4 E     1    5 E  1038     78.948521     1 E      3 A2        0 0 0 0 0 0 A1      0 1 2 0 1 0 E        78.950800    0.002279      6381.5894		6381.59007
 6302.6643	2.969E-26	        6302.6642      4.8430E-25     366.98		    6303.11649   4.15227E-26   1.76418E-03  9 A2    1   10 A1  969    348.779906     0 A2     2 E         0 0 0 0 0 0 A1      0 1 2 0 1 0 E       348.792100    0.012194      6651.4564		6651.45640	From 294 K
 6302.6996	4.394E-26	                                      			    6302.97805   4.37102E-26   4.70127E-05  5 E     1    6 E  1217    117.721553     1 E      2 E         0 0 0 0 0 0 A1      0 1 0 0 2 1 A1      117.725100    0.003547      6420.4247		6420.42478
 6302.7712	2.184E-25	        6302.7713      3.2350E-25     180.69		    6302.98905   3.07154E-25   1.10271E-03  6 E     3    6 E  1262    184.738658     4 E      3 A1        0 0 0 0 0 0 A1      0 1 0 0 2 1 E       184.740400    0.001742      6487.5116		6487.51230
 6302.7943	7.165E-26
 6302.8118	8.971E-26
 6302.8449	5.674E-26	                                      			    6303.23579   6.71130E-26   2.08831E-04  6 E     3    7 E  1411    184.738658     4 E      3 A1        0 0 0 0 0 0 A1      0 1 0 0 2 1 E       184.740400    0.001742      6487.5853		6487.58580
 6302.8588	4.079E-27	        6302.8584      5.8680E-25     535.71		    6303.39624   2.38063E-27   5.22591E-03 11 E     5   12 E  2311    577.804688     7 E      8 E         0 0 0 0 0 0 A1      1 1 0 0 0 1 E       577.812600    0.007912      6880.6714		6880.67140	From 294 K
 6302.9321	1.213E-25	        6302.9318      1.4350E-25     163.22
 6303.1023	1.182E-25	        6303.1024      1.0060E-24     316.56		    6303.17787   1.15409E-25   2.90143E-03  8 E     3    7 E  1528    300.900726     4 E      4 E         0 0 0 0 0 0 A1      0 1 0 1 0 1 A2      300.906700    0.005974      6604.0090		6604.00897	From 294 K
 6303.1131	1.422E-25
 6303.1285	1.149E-25
 6303.1366	1.160E-23	        6303.1364      4.7120E-24     80.15		    6303.02568   9.92331E-24   9.86930E-03  4 E     1    3 E   685     78.948521     1 E      1 E         0 0 0 0 0 0 A1      0 1 0 1 0 1 A1       78.950800    0.002279      6382.0874		6382.08758
 6303.2144	1.787E-26	        6303.2145      2.6430E-26     180.57		    6303.61459   8.92978E-27   1.68941E-05  5 A1    1    4 A2  433    128.664320     3 A1     4 E         0 0 0 0 0 0 A1      0 0 0 0 2 3 E       128.666000    0.001680      6431.8804		6431.88017
 6303.3152	8.033E-27
[truncated: 632,682 more chars]
