# Supplementary material for: The CH3D Absorption Spectrum Near 1.58 μm: Extended Line Lists and Rovibrational Assignments
Source: Molecules. 2024 Nov 8;29(22):5276. doi: 10.3390/molecules29225276 (PMC11596071; doi:10.3390/molecules29225276)
Supplement: Supplementary file 1 [file molecules-29-05276-s001.zip › SuppMats/SM2_CH3D@294K_6099-6530 cm-1 _01_10_2024.txt]

01/10/2024

Supplementary Material attached to 
 "The CH3D absorption spectrum near 1.58 �m: extended line lists and rovibrational assignments"
 by O. Ben Fathallah, A. Lembei, M. Rey, D. Mondelain, and A. Campargue
 
 Experimental line list of CH3D at 294 K for the 6099-6530 cm-1 interval, the line positions and line intensities were derived in Ref.[1].
 The empirical values of the low energy levels (E"emp) were obtained by the two-temperature method using the strengths of the transitions at 81 K and 294 K. Lines with positions differing
 by less than 0.003 cm-1 were associated.

The assignments are from variational calculations [**]

The different columns of the variational line list are the following:
Freq. = line position (cm-1). NOTE: The positions given here are calculated using the ElowHITRAN: Freq = FreqVar + ElowVar-ElowHITRAN, and in the case of doublets with coincident variational positions, a single experimental line is assigned to both components and the measured intensity is given for one component 
I = line intensity (cm/molecule)
A = Einstein coef. (1/s)
(J,C,n)l = Rotational quantum number, rot-vib symmetry, ranking number of the lower state
(J,C,n)u = Rotational quantum number, rot-vib symmetry, ranking number of the upper state
ElowVar = Lower state energy level (cm-1)
(K,C)l =  rotaional quantum number, rot-vib symmetry of the lower state
(K,C)u =  rotaional quantum number, rot-vib symmetry of the upper state
(v1           ....            v6  Cv)l : vib. quantum nbs and vib.sym of the lower state
(v1           ....            v6  Cv)u : vib. quantum nbs and vib.sym. of the upper state
ElowHITRAN = Lower state energy level (cm-1) From HITRAN database
Diff = ElowHITRAN -  ElowVar (cm-1)
Eupp = upper experimental state energy level (cm-1)= ElowHITRAN + exp. Position
EMean = The mean value of upper experimental state energy level (cm-1)

Comments: 	"D" for doubful assignments which are not validated by two temperature method but the other transitions which have the same upper level are validated by the two temperature method. 
 		"From 294 K": assignment transferred from the assignment list at 294 K (see Text)
 		
 [1]    Lu Y; Mondelain D, Kassi S, Campargue A. The CH3D absorption spectrum in the 1.58 �m transparency window of methane: Empirical line lists at 81 K and 294 K and temperature dependence. J Quant Spectrosc Radiat Transf 2011;112:2683-2697. https://doi.org/10.1016/j.jqsrt.2011.07.009


                                  Experimental                                                                                                  Variational calculations TheoReTS 296 K. [**]
 ********************************************************************************      ************************************************************************************************************************************************************************************************************	**********
	   294K					  81 K
 Position	Intensity 		Position       Intensity      E''Emp		       Freq          I            A(1/s)   Ji Ci   ni   Js Cs  ns      ElowVar     Ki Ci     Ks Cs      (v1       .v6 Cv)l  (v1    ...v6 Cv)u    ElowHITRAN       Diff           Eupp       	   EMean	 Comments
  (cm-1)	(cm/mol)		 (cm-1)		(cm/mol)      (cm-1)		      (cm-1)      (cm/mol)                                              (cm-1)                                                                    (cm-1)                        (cm-1)            (cm-1)
 ********************************************************************************      ************************************************************************************************************************************************************************************************************	********** 
 6098.3959	7.402E-24
 6098.4565	1.953E-25
 6098.4907	1.728E-25
 6098.5508	1.033E-24
 6098.6489	9.001E-25
 6098.6688	1.249E-24
 6098.6856	1.877E-24
 6098.7171	1.187E-23
 6098.7804	1.322E-25
 6098.8501	5.113E-24
 6098.8878	1.279E-24
 6098.9235	3.888E-25
 6098.9600	8.389E-25
 6098.9862	7.268E-25
 6099.0361	3.154E-25
 6099.0694	3.323E-25
 6099.1514	7.888E-25	6099.1510	6.2420E-26		347.20
 6099.2005	1.176E-25
 6099.2253	8.377E-25
 6099.2467	5.554E-24	6099.2473	4.5490E-26		522.99
 6099.2881	2.677E-24
 6099.3196	1.357E-24
 6099.3446	1.101E-25
 6099.3682	6.759E-26
 6099.4254	1.001E-25
 6099.4825	2.220E-25
 6099.5405	1.089E-25
 6099.6261	1.196E-24	6099.6268	8.9600E-26		351.42
 6099.6633	6.523E-26
 6099.6897	2.419E-26
 6099.7545	8.482E-25
 6099.8264	5.919E-23	6099.8270	9.6630E-24		291.07
 6099.9304	4.865E-25	6099.9280	8.2490E-26		288.14
 6099.9981	1.393E-24
 6100.0348	1.709E-25
 6100.0837	1.229E-24
 6100.1187	5.297E-23	6100.1193	3.7600E-24		355.62
 6100.2117	1.335E-25
 6100.2383	9.497E-25
 6100.3010	1.927E-25	6100.3025	2.8460E-26		298.84
 6100.3703	1.028E-24
 6100.4233	1.065E-22	6100.4238	3.1540E-23		244.93
 6100.4973	3.484E-25
 6100.5270	9.568E-25
 6100.6907	3.747E-23	6100.6912	8.9390E-25		440.14
 6100.7646	3.113E-24
 6100.8044	4.350E-24
 6100.8361	3.493E-22	6100.8365	1.4370E-22		219.44
 6100.9894	1.777E-24
 6101.0612	1.016E-25
 6101.1234	8.743E-25
 6101.2219	9.070E-26
 6101.2838	4.120E-25
 6101.3221	5.961E-26
 6101.3618	1.924E-25
 6101.3838	1.573E-25
 6101.4199	6.757E-25
 6101.4546	6.028E-25	6101.4543	1.5580E-26		433.93
 6101.4850	1.422E-25
 6101.5161	6.859E-26
 6101.5497	1.283E-25
 6101.5763	5.753E-25
 6101.5857	6.650E-25
 6101.6383	3.919E-24
 6101.6641	1.186E-24
 6101.6949	2.149E-24	6101.6954	1.5450E-26		533.11
 6101.7478	2.338E-24
 6101.7925	2.135E-25
 6101.8254	4.513E-25
 6101.8824	1.831E-25
 6101.9043	2.051E-25	6101.9032	9.2490E-26		212.32
 6101.9249	3.243E-25
 6101.9548	4.771E-26
 6102.0190	7.907E-26
 6102.0486	2.467E-25
 6102.0953	1.001E-24
 6102.1336	5.614E-25
 6102.1440	1.717E-25
 6102.1632	6.191E-26
 6102.2491	9.331E-24	6102.2496	2.3830E-25		434.85
 6102.3563	3.384E-25
 6102.3817	7.914E-26
 6102.4576	1.109E-25
 6102.4758	5.888E-25	6102.4764	2.4110E-26		398.26
 6102.4971	2.503E-24
 6102.5601	1.099E-25
 6102.5867	2.759E-26
 6102.6179	3.736E-25
 6102.6340	1.089E-25
 6102.6492	7.048E-26
 6102.6884	1.183E-25
 6102.7668	1.150E-24
 6102.7967	4.667E-25
 6102.8363	2.286E-25
 6102.8477	1.148E-24	6102.8501	6.1770E-26		377.10
 6102.8692	7.727E-26
 6102.9521	2.378E-25	6102.9495	1.7390E-26		353.32
 6102.9784	1.090E-24	6102.9793	1.5220E-26		481.66
 6103.0205	1.369E-24	6103.0233	1.7630E-26		487.93
 6103.0876	2.115E-24
 6103.1395	2.863E-25
 6103.1795	1.520E-25
 6103.2129	2.519E-25
 6103.2522	1.058E-24
 6103.2987	4.958E-25
 6103.3420	3.979E-23	6103.3425	2.6330E-24		361.07
 6103.3735	2.008E-25
 6103.4496	1.982E-25
 6103.5017	3.863E-25
 6103.5933	5.673E-25
 6103.6799	1.513E-25
 6103.7257	2.190E-25
 6103.7574	3.179E-25	6103.7591	4.8520E-26		296.30
 6103.7827	5.030E-25
 6103.8752	2.348E-22	6103.8740	2.2570E-23		332.11
 6103.9276	1.372E-24
 6104.0051	3.871E-23	6104.0055	6.3590E-25		469.05
 6104.0821	9.658E-25
 6104.1340	2.691E-25
 6104.1886	1.626E-24
 6104.2032	1.668E-25
 6104.2281	2.437E-25
 6104.2444	1.656E-25
 6104.2793	1.720E-25
 6104.3517	4.396E-25
 6104.3903	6.556E-26
 6104.4230	1.795E-24
 6104.4631	1.213E-22	6104.4637	3.0420E-23		257.82
 6104.5224	1.760E-24
 6104.5566	1.152E-24
 6104.6934	6.412E-26
 6104.7118	3.022E-25
 6104.7577	6.338E-26
 6104.7753	3.523E-25
 6104.8042	2.651E-25
 6104.8305	2.017E-25
 6104.8480	1.423E-24
 6104.8698	5.031E-25
 6104.9090	1.447E-24	6104.9071	1.0610E-26		531.56
 6104.9621	7.707E-25
 6105.0073	2.832E-25
 6105.0357	4.044E-25
 6105.0712	4.948E-25
 6105.1247	1.091E-24
 6105.1917	8.131E-25
 6105.2060	5.607E-25
 6105.2396	8.848E-25
 6105.2630	2.326E-25
 6105.2830	2.491E-25
 6105.2999	3.115E-25
 6105.3591	5.267E-25
 6105.3874	3.052E-25
 6105.4121	8.653E-26
 6105.4347	6.071E-26
 6105.4778	1.646E-25
 6105.5374	5.114E-24	6105.5379	5.0650E-26		508.26
 6105.5966	9.117E-26
 6105.6588	7.243E-26
 6105.6786	1.941E-25	6105.6801	5.7630E-27		423.20
 6105.7235	5.003E-25
 6105.7772	5.292E-26
 6105.7981	1.145E-25
 6105.8279	2.055E-25
 6105.9157	1.031E-25
 6105.9728	2.412E-24
 6106.0140	9.739E-26
 6106.0726	5.063E-24	6106.0729	3.4430E-26		537.41
 6106.0960	6.550E-25
 6106.1226	9.592E-25
 6106.1521	7.238E-26
 6106.1878	1.147E-25
 6106.2646	3.831E-25
 6106.3158	7.677E-26
 6106.4018	8.511E-25
 6106.4392	1.497E-25
 6106.5525	2.131E-24
 6106.6210	4.201E-26
 6106.6728	6.774E-25
 6106.7039	1.049E-25
 6106.7583	1.885E-24	6106.7597	2.4100E-26		488.49
 6106.7747	2.080E-25
 6106.8191	7.641E-26
 6106.8689	1.255E-25
 6106.8932	3.926E-25
 6106.9114	2.907E-25
 6106.9486	1.582E-25
 6106.9695	1.582E-25
 6107.0362	5.703E-25
 6107.0762	8.507E-25	6107.0761	4.7110E-26		374.86
 6107.1057	1.816E-25
 6107.1782	2.683E-25
 6107.1991	2.349E-24
 6107.2393	4.590E-23	6107.2397	2.9620E-24		363.01
 6107.2651	1.065E-24	6107.2657	2.3810E-26		445.16
 6107.2979	4.359E-25
 6107.5117	4.199E-26
 6107.5398	7.473E-26
 6107.6088	1.777E-25
 6107.6317	4.404E-25
 6107.6589	3.862E-23	6107.6592	1.0340E-24		431.19
 6107.7057	4.972E-25
 6107.7472	1.222E-25
 6107.7999	6.986E-25
 6107.8427	6.987E-26
 6107.9770	8.081E-23	6107.9774	1.0480E-23		308.91
 6108.0456	4.768E-25
 6108.1433	5.545E-26
 6108.1633	8.701E-26
 6108.1902	4.692E-25
 6108.2420	1.709E-26
 6108.3412	2.598E-23	6108.3415	3.0590E-25		494.87
 6108.4876	3.882E-25
 6108.5153	2.649E-22	6108.5156	5.4430E-23		273.26
 6108.5668	6.704E-25
 6108.6623	4.944E-24	6108.6637	1.6550E-26		592.35
 6108.7222	1.380E-25
 6108.7455	4.805E-26
 6108.8445	1.033E-24
 6108.8649	8.959E-26
 6108.9000	1.948E-25
 6108.9230	1.588E-25
 6108.9421	8.579E-25
 6109.0241	4.258E-26
 6109.0766	2.118E-25
 6109.0941	1.581E-25	6109.0934	1.9350E-25		134.93
 6109.1400	2.393E-25
 6109.1738	1.134E-24
 6109.2254	7.443E-26
 6109.2536	3.337E-25
 6109.3037	9.518E-26
 6109.3916	5.979E-24	6109.3920	5.6860E-26		511.42
 6109.4426	1.530E-25
 6109.4547	1.432E-25
 6109.4849	2.667E-25
 6109.5088	1.140E-24
 6109.5628	3.900E-25	6109.5607	1.8250E-26		387.92
 6109.5954	8.686E-26
 6109.6319	2.787E-25
 6109.6749	3.598E-25	6109.6773	6.4100E-27		462.77
 6109.6886	5.689E-25
 6109.7351	2.213E-25
 6109.7848	3.407E-25
 6109.8086	1.660E-25
 6109.9013	1.106E-25
 6109.9182	1.114E-25
 6109.9744	4.161E-25	6109.9761	7.4780E-27		462.08
 6110.0498	2.385E-25
 6110.0748	1.950E-25
 6110.1536	1.070E-24
 6110.1897	1.549E-25
 6110.2632	2.717E-25
 6110.3144	5.368E-26
 6110.3490	1.506E-25
 6110.4339	8.463E-26
 6110.5085	2.850E-23	6110.5086	7.2710E-25		434.94
 6110.5693	3.206E-26
 6110.6562	2.337E-25
 6110.6768	1.312E-24
 6110.7289	6.451E-26
 6110.7908	1.189E-23	6110.7910	8.7190E-26		531.56
 6110.8183	2.103E-25
 6110.8614	7.871E-26
 6110.9282	1.536E-25
 6110.9712	1.536E-24	6110.9714	3.1130E-26		452.76
 6111.0141	2.325E-25
 6111.0571	2.319E-25
 6111.1146	6.705E-25
 6111.2044	7.133E-26
 6111.2796	5.377E-25
 6111.3014	5.454E-25	6111.3002	1.5120E-26		428.50
 6111.3250	4.989E-25
 6111.3882	1.033E-22	6111.3884	6.1960E-24		368.67
 6111.4402	1.226E-24	6111.4405	1.7060E-26		481.90
 6111.4565	1.321E-24
 6111.5362	5.372E-25
 6111.6149	3.103E-25
 6111.6301	1.236E-25
 6111.6891	1.048E-24	6111.6892	2.4270E-26		442.42
 6111.7033	1.843E-24
 6111.8724	1.220E-25
 6111.9290	1.012E-24	6111.9268	1.9430E-26		457.00
 6111.9810	4.083E-25
 6112.0478	3.177E-23	6112.0481	3.3030E-25		504.52
 6112.1369	8.847E-23	6112.1372	9.8820E-24		320.48
 6112.1658	1.017E-24	6112.1659	1.6090E-26		471.98
 6112.2408	2.133E-25
 6112.3007	2.868E-24	6112.3015	1.3460E-26		566.14
 6112.3406	2.568E-25
 6112.3718	5.032E-25
 6112.3893	7.458E-25	6112.3906	6.9230E-26		334.83
 6112.4194	1.131E-25
 6112.5038	3.318E-25
 6112.5491	1.406E-22	6112.5492	2.2960E-23		291.03
 6112.5725	5.212E-25
 6112.6455	9.274E-25
 6112.6861	8.595E-26
 6112.7336	1.663E-26
 6112.7691	2.180E-24	6112.7687	9.0490E-27		575.69
 6112.8383	9.839E-25
 6112.8631	9.790E-26
 6112.9255	1.303E-25
 6113.0115	1.296E-24
 6113.0589	9.068E-26
 6113.1007	2.183E-24
 6113.1253	9.454E-25
 6113.1675	1.043E-25
 6113.1979	4.910E-27
 6113.2549	7.014E-26
 6113.2814	5.562E-26
 6113.3158	1.783E-25
 6113.3499	3.830E-25
 6113.4525	2.435E-25
 6113.4688	3.873E-25
 6113.5214	2.995E-26
 6113.6513	2.690E-26
 6113.6709	2.169E-25	6113.6718	6.0050E-27		428.61
 6113.6918	1.272E-25
 6113.7127	1.447E-25	6113.7117	6.3860E-26		213.97
 6113.7598	1.249E-25
 6113.8292	1.153E-25
 6113.8724	1.617E-25
 6113.8840	2.675E-25
 6113.9027	7.942E-25	6113.9020	1.8590E-26		441.61
 6113.9424	2.105E-24	6113.9418	1.3920E-26		539.57
 6113.9858	7.316E-26
 6114.0033	6.659E-26
 6114.0345	1.213E-25
 6114.0582	1.471E-25
 6114.0827	4.170E-25	6114.0817	1.3080E-24		61.98
 6114.2257	1.575E-25
 6114.2437	1.583E-25
 6114.2663	6.177E-26
 6114.3316	8.089E-25
 6114.3484	9.959E-25
 6114.4260	3.441E-26
 6114.5273	5.003E-25
 6114.7312	3.229E-23	6114.7312	8.0750E-25		436.49
 6114.7862	7.672E-25
 6114.8258	1.091E-25
 6114.8764	1.281E-24
 6114.9161	9.503E-26
 6114.9726	6.492E-25
 6115.0255	3.524E-26
 6115.1060	7.185E-23	6115.1062	6.0190E-25		521.25
 6115.1886	3.309E-25
 6115.2365	1.217E-25
 6115.3197	4.124E-25
 6115.3510	2.592E-25
 6115.3799	6.568E-26
 6115.3954	5.435E-26
 6115.4552	2.500E-23	6115.4554	2.4890E-25		507.88
 6115.4887	6.140E-25
 6115.5303	1.082E-25
 6115.6382	5.701E-23	6115.6384	3.0260E-24		378.15
 6115.6737	3.569E-23	6115.6739	2.1670E-25		546.20
 6115.7703	3.301E-25
 6115.8406	1.696E-24
 6115.8854	3.404E-25
 6115.9502	2.030E-24
 6115.9941	3.895E-25
 6116.0580	3.556E-25	6116.0583	2.9920E-26		342.44
 6116.1008	2.501E-25
 6116.2020	2.372E-24	6116.2022	2.2760E-25		332.27
 6116.2434	4.923E-25
 6116.2542	3.586E-25	6116.2537	1.1060E-25		241.76
 6116.3253	1.862E-22	6116.3254	1.7000E-23		336.13
 6116.3748	7.485E-25
 6116.4077	4.961E-25
 6116.4275	1.703E-25
 6116.4518	4.152E-25
 6116.5027	6.240E-26	6116.5027	7.5360E-25		-42.50
 6116.5398	6.839E-26
 6116.6072	3.364E-24
 6116.6431	1.834E-25
 6116.6763	3.753E-25	6116.6777	1.3510E-26		408.25
 6116.7176	1.315E-25
 6116.7687	1.966E-26								    6117.25712   3.29881E-26   4.18695E-04 12 E     5   11 E  2134    670.419368     7 E      8 E         0 0 0 0 0 0 A1      1 1 0 0 0 1 E       670.430800    0.011432      6787.19950	6787.20083
 6116.8010	1.653E-25
 6116.8253	4.445E-26
 6116.8587	3.747E-24	6116.8583	1.8460E-26		562.39
 6116.8847	2.590E-25
 6116.9659	4.371E-25
 6117.0390	2.957E-25
 6117.0723	1.317E-25
 6117.1234	9.489E-26
 6117.1481	6.112E-25
 6117.2215	4.367E-26
 6117.3244	4.771E-25
 6117.3943	7.044E-26
 6117.4280	1.912E-25
 6117.4552	2.654E-24	6117.4569	2.8500E-25		323.52
 6117.4777	1.971E-25
 6117.5146	1.470E-25
 6117.5408	3.404E-25
 6117.5649	3.826E-23	6117.5649	2.5750E-25		538.22
 6117.6309	2.976E-25	6117.6313	6.2410E-27		450.12
 6117.6555	4.640E-26
 6117.7280	6.993E-26
 6117.8039	2.167E-25	6117.8042	2.4630E-26		319.14
 6117.8398	1.808E-25
 6117.8514	5.093E-25
 6117.9321	6.636E-26
 6117.9840	3.082E-26
 6118.0523	4.953E-24	6118.0535	6.9320E-26		481.48
 6118.1246	1.640E-23	6118.1247	1.6080E-25		509.03
 6118.1776	1.828E-25
 6118.2612	2.237E-25
 6118.2973	3.589E-26
 6118.3698	5.066E-25
 6118.3960	8.278E-26
 6118.4182	6.697E-26	6118.4166	1.1170E-26		289.41
 6118.4613	1.034E-25
 6118.5196	8.770E-26
 6118.5471	9.670E-26
 6118.6194	2.007E-25
 6118.6471	6.096E-26
 6118.6769	1.446E-25
 6118.7019	2.154E-25
 6118.7673	3.068E-25
 6118.8159	5.451E-25
 6118.8572	6.673E-25
 6118.9634	1.258E-24
 6118.9894	3.457E-24	6118.9888	1.3960E-26		577.80
 6119.0402	7.171E-23	6119.0402	1.6240E-24		444.17
 6119.0898	7.408E-25
 6119.1703	8.904E-25
 6119.2179	2.408E-25
 6119.2574	1.310E-24
 6119.3165	4.710E-25
 6119.4028	2.451E-25
 6119.4433	1.305E-25
 6119.5204	6.187E-26
 6119.5611	1.261E-25
 6119.5764	4.241E-25	6119.5747	1.0410E-26		437.92
 6119.5913	2.435E-25
 6119.6125	2.120E-25	6119.6111	8.6920E-25		41.21
 6119.6369	2.054E-25
 6119.6514	2.680E-25
 6119.7947	2.125E-23
 6119.8278	8.876E-25	6119.8286	4.3090E-26		385.07
 6119.8462	4.267E-25
 6119.9692	5.825E-23	6119.9691	2.6870E-24		389.03
 6119.9973	9.341E-25
 6120.0887	3.004E-25	6120.0917	2.1570E-26		354.73
 6120.1154	7.340E-25
 6120.1911	1.012E-24	6120.1898	1.6640E-26		469.01
 6120.2201	2.183E-24	6120.2200	7.0460E-26		416.70
 6120.2353	1.319E-24	6120.2333	2.0910E-26		471.84
 6120.2507	5.087E-25
 6120.3008	1.304E-24	6120.3009	5.7370E-26		392.72
 6120.3310	6.771E-26
 6120.4691	9.886E-23	6120.4691	7.2290E-24		353.32
 6120.5890	1.595E-25
 6120.7982	2.474E-25
 6120.8226	3.925E-25
 6120.8532	9.760E-26
 6120.8938	8.995E-25
 6120.9241	9.769E-25
 6120.9733	1.368E-25
 6121.0006	1.139E-25
 6121.0582	1.759E-25
 6121.1276	7.956E-26	6121.1281	2.0220E-25		78.30
 6121.2200	8.177E-26
 6121.2538	2.788E-25
 6121.2695	3.183E-25	6121.2693	2.1110E-24		3.95	
 6121.3054	1.980E-25
 6121.3951	3.810E-25
 6121.4462	2.558E-25
 6121.4589	7.861E-25	6121.4562	9.5790E-27		492.20
 6121.5002	7.597E-25
 6121.5269	3.874E-25	6121.5261	1.0320E-24		74.65
 6121.6077	2.469E-25
 6121.6421	9.081E-26
 6121.6723	7.598E-25	6121.6723	5.8090E-26		349.87
 6121.7633	1.078E-25
 6121.8047	7.753E-26
 6121.8836	2.887E-26
 6121.9507	5.725E-26
 6121.9926	6.128E-25
 6122.0100	1.298E-25
 6122.0365	8.099E-25
 6122.0681	2.028E-25
 6122.1119	5.779E-26
 6122.1409	1.043E-24
 6122.1758	7.094E-26
 6122.2159	3.508E-25
 6122.2614	7.235E-26
 6122.3415	2.064E-24	6122.3412	1.7940E-26		518.41
 6122.3646	6.105E-24	6122.3649	7.4100E-26		492.51
 6122.4207	1.353E-23	6122.4208	1.3140E-25		509.81
 6122.5112	1.182E-25
 6122.5823	1.389E-25
 6122.6028	1.052E-23	6122.6027	4.1360E-26		579.90
 6122.6301	3.495E-25
 6122.6603	1.271E-25
 6122.6920	1.408E-23	6122.6918	6.3050E-26		569.80
 6122.8327	1.379E-25
 6122.9025	1.731E-25
 6122.9267	1.394E-25
 6122.9681	7.951E-25
 6123.0000	1.532E-25
 6123.1233	1.160E-25
 6123.1781	5.807E-26
 6123.2227	2.557E-23	6123.2226	1.2190E-25		564.95
 6123.2645	7.822E-25
 6123.4163	1.847E-25
 6123.4980	3.658E-23	6123.4984	8.4430E-25		442.70
 6123.5273	1.267E-25
 6123.5835	2.596E-25
 6123.6798	5.637E-25	6123.6802	6.6980E-27		494.17
 6123.7379	2.110E-25
 6123.8034	6.857E-25
 6123.8884	1.664E-24	6123.8882	7.4960E-26		390.88
 6123.9033	1.203E-25
 6123.9706	1.695E-25
 6124.0417	6.844E-25
 6124.0615	4.255E-25
 6124.1018	3.604E-25	6124.1046	4.1800E-26		317.56
 6124.1257	5.742E-26
 6124.1582	1.804E-25
 6124.2602	1.385E-24
 6124.3739	1.254E-22	6124.3737	4.7670E-24		404.00
 6124.5279	3.947E-24
 6124.5587	1.012E-22	6124.5584	5.8010E-24		372.21
 6124.6569	7.322E-25
 6124.8080	7.497E-26
 6124.8247	6.446E-26
 6124.8540	4.326E-25
 6124.9086	6.120E-26
 6124.9204	2.397E-25
 6124.9702	1.775E-25
 6125.0035	2.611E-26
 6125.0509	8.524E-26
 6125.1355	1.580E-25
 6125.2027	1.746E-25
 6125.2305	5.461E-25	6125.2301	1.9390E-26		409.32
 6125.2676	2.998E-24	6125.2666	9.5030E-27		596.57
 6125.2982	1.598E-25
 6125.3693	3.578E-24
 6125.4942	3.466E-24	6125.4924	1.6720E-26		564.02
 6125.5221	1.510E-25
 6125.5653	2.830E-26
 6125.6148	2.690E-25
 6125.7257	1.018E-25
 6125.7541	1.239E-24
 6125.7796	1.160E-25
 6125.8622	4.846E-26
 6125.8918	2.581E-25
 6125.9460	2.418E-25
 6126.0233	7.095E-25
 6126.0675	1.036E-23	6126.0671	4.5290E-26		571.65
 6126.1293	5.703E-23	6126.1291	2.2750E-25		578.76
 6126.2061	4.932E-25
 6126.2616	3.403E-25
 6126.3596	3.183E-26
 6126.4120	5.548E-25
 6126.4428	1.768E-25	6126.4422	9.9830E-25		16.41
 6126.5204	8.269E-25
 6126.5955	4.293E-25
 6126.6336	2.114E-24	6126.6336	2.2940E-26		501.19
 6126.6616	1.919E-25								    6127.20454   1.98819E-25   1.94497E-03 12 A2    1   11 A1 1028    616.182594     3 A2     4 E         0 0 0 0 0 0 A1      1 1 0 0 0 1 E       616.201600    0.019006      6742.86320	6742.86545
 6126.6865	2.685E-24	6126.6864	2.5190E-26		512.48
 6126.7124	1.220E-24
 6126.7595	4.383E-25	6126.7625	3.7670E-26		340.80
 6126.7938	3.777E-25	6126.7918	1.6020E-26		395.55
 6126.8397	8.733E-26
 6126.8529	3.111E-25
 6127.0114	4.673E-23	6127.0133	2.9670E-25		542.73
 6127.0263	2.245E-23	6127.0270	1.7180E-25		528.25
 6127.1223	1.147E-25
 6127.1759	1.622E-25
 6127.2684	4.501E-26
 6127.3766	1.252E-25
 6127.5292	4.446E-25
 6127.5416	2.911E-25
 6127.5828	2.099E-25
 6127.6251	9.797E-26
 6127.7071	8.516E-24	6127.7071	3.1320E-25		406.59
 6127.7921	2.468E-25
 6127.8673	4.132E-25
 6127.9235	1.270E-24
 6127.9761	1.768E-25
 6128.0336	4.733E-25
 6128.0868	2.996E-23	6128.0865	5.2980E-25		463.33
 6128.1821	3.539E-25	6128.1825	2.1400E-24		11.11
 6128.2287	2.910E-24	6128.2295	4.6820E-26		470.68
 6128.2997	9.351E-24	6128.2994	1.6800E-25		462.11
 6128.3709	1.818E-26
 6128.4798	2.238E-25
 6128.5158	3.012E-23	6128.5157	1.0630E-25		588.26
 6128.5451	1.912E-25
 6128.6521	7.496E-25	6128.6519	8.1600E-27		500.95
 6128.8020	5.660E-23	6128.8017	1.7410E-24		420.44
 6128.8838	1.315E-25
 6128.9530	3.076E-25
 6128.9684	3.583E-25
 6128.9867	2.027E-25
 6129.0253	4.661E-25	6129.0280	2.1800E-26		387.96
 6129.0736	5.555E-24	6129.0736	1.1310E-26		630.88
 6129.2579	5.355E-26
 6129.3013	4.072E-25
 6129.3677	6.835E-25
 6129.4279	9.478E-27
 6129.4915	6.264E-25
 6129.5012	3.328E-25
 6129.5246	5.051E-26
 6129.5454	1.526E-25	6129.5449	2.8710E-26		280.06
 6129.5667	3.063E-26
 6129.7118	1.748E-26
 6129.7603	9.049E-27
 6129.7970	1.247E-26
 6129.8476	4.936E-26	6129.8468	2.4510E-26		204.86
 6129.8850	1.603E-25
 6129.9189	3.620E-25
 6129.9934	2.265E-26
 6130.0501	1.938E-25
 6130.0701	6.054E-26
 6130.0996	1.488E-25
 6130.1504	2.335E-25
 6130.1963	5.604E-25	6130.1960	4.3900E-27		526.45
 6130.2368	2.670E-25
 6130.3635	7.819E-26
 6130.3929	3.006E-23	6130.3925	9.9610E-26		593.15
 6130.4718	1.334E-23	6130.4715	5.9590E-26		570.02
 6130.5202	5.254E-25
 6130.5540	7.094E-25
 6130.7377	1.129E-25
 6130.7625	1.726E-23	6130.7622	4.9710E-26		604.02
 6130.7933	1.111E-25
 6130.8638	8.372E-26
 6130.8920	3.997E-25
 6130.9778	1.562E-25	6130.9775	1.2650E-26		345.43
 6131.0949	1.510E-25
 6131.1246	1.081E-24	6131.1230	6.9500E-27		541.76
 6131.2216	8.850E-24	6131.2206	1.8990E-26		626.81
 6131.3057	1.235E-24
 6131.3659	1.205E-25
 6131.3861	9.939E-26	6131.3845	7.3410E-25		-4.39
 6131.4152	3.737E-25
 6131.4367	1.577E-25
 6131.4692	4.555E-25
 6131.5581	1.017E-25
 6131.5793	1.568E-25
 6131.6607	1.485E-25
 6131.7239	1.013E-25	6131.7262	9.2410E-27		336.20
 6131.7567	1.213E-25
 6131.7764	1.322E-25								    6132.19323   1.97487E-25   1.41412E-03 11 E     3   10 E  1919    532.943552     4 E      5 E         0 0 0 0 0 0 A1      0 1 0 0 2 1 E       532.958300    0.014748      6664.73470	6664.73390
 6131.8091	5.249E-25	6131.8076	2.3770E-26		390.47
 6131.8492	2.235E-23	6131.8488	1.8140E-25		523.69
 6131.9171	2.538E-25
 6131.9667	1.114E-24
 6131.9866	7.958E-25	6131.9892	3.7860E-26		386.64
 6132.0443	8.808E-26	6132.0441	4.0280E-26		211.24
 6132.0654	4.898E-25
 6132.1480	1.838E-25
 6132.1687	7.360E-26
 6132.1820	1.491E-25
 6132.2724	2.011E-25
 6133.2553	2.988E-25
 6133.3095	4.276E-25
 6133.3473	2.795E-25
 6133.3741	5.289E-26
 6133.3940	1.235E-25
 6133.4348	7.747E-26
 6133.4554	8.396E-26
 6133.5179	6.665E-25
 6133.5377	2.568E-25
 6133.6002	2.257E-25
 6133.6495	1.007E-25
 6133.7595	3.563E-25
 6133.7929	8.815E-24
 6133.8976	2.498E-25
 6133.9662	5.711E-25
 6133.9868	2.027E-23	6133.9870	7.9790E-26		579.79
 6134.0208	3.170E-25
 6134.0725	3.222E-26
 6134.1174	8.529E-26	6134.1168	1.2000E-25		124.13
 6134.2266	2.734E-26
 6134.3235	8.478E-24	6134.3242	1.8890E-26		623.90
 6134.3797	1.189E-24
 6134.3945	1.928E-24
 6134.4624	4.350E-25
 6134.4836	2.533E-25
 6134.5414	1.033E-25
 6134.5580	1.360E-25
 6134.5796	7.330E-26
 6134.6052	4.733E-26
 6134.6634	2.791E-24	6134.6633	3.5440E-26		489.02
 6134.6921	2.606E-25
 6134.7182	4.564E-25
 6134.7372	2.095E-25
 6134.7580	7.653E-26
 6134.8000	2.532E-25
 6134.8333	5.976E-25	6134.8351	1.6730E-24		70.81
 6134.8895	6.712E-26
 6134.9071	3.221E-25
 6134.9194	1.343E-24
 6134.9537	3.264E-25	6134.9535	5.5540E-25		109.40
 6135.0257	1.740E-25
 6135.1419	1.135E-25
 6135.1765	1.355E-25
 6135.3719	4.962E-26
 6135.3946	1.790E-25
 6135.4365	1.261E-26
 6135.4949	1.312E-23	6135.4950	5.1620E-26		579.81
 6135.5291	1.509E-23	6135.5291	6.0580E-26		578.28
 6135.6775	4.777E-26	6135.6801	8.2400E-26		108.34
 6135.7219	3.025E-25
 6135.7523	6.432E-26
 6135.7710	3.338E-25
 6135.7848	3.341E-25
 6135.8071	1.549E-25
 6135.8802	2.292E-24
 6135.9415	2.634E-26
 6135.9987	1.657E-25
 6136.0415	1.266E-25
 6136.0849	2.662E-25
 6136.1122	2.860E-24	6136.1123	1.9970E-26		535.35
 6136.1453	7.963E-26
 6136.1836	2.166E-25	6136.1831	4.1500E-25		100.19
 6136.2746	3.672E-26
 6136.3410	6.316E-25
 6136.3795	4.362E-26	6136.3801	8.1880E-26		101.78
 6136.4434	1.659E-26
 6136.4667	9.611E-26
 6136.5055	2.031E-25
 6136.5468	3.260E-26
 6136.5657	1.100E-25
 6136.6891	7.269E-26
 6136.7501	4.372E-23	6136.7472	6.3580E-26		656.97
 6136.8132	2.192E-24
 6136.8729	2.230E-23	6136.8729	1.7370E-25		526.89
 6136.9731	1.307E-22	6136.9730	2.3750E-24		461.23
 6137.0854	1.433E-25
 6137.1166	4.840E-26
 6137.4362	3.623E-23	6137.4362	4.6190E-25		488.69
 6137.4572	5.002E-25
 6137.4805	2.647E-25	6137.4793	7.8680E-27		423.10
 6137.5090	4.232E-25
 6137.5274	1.739E-25
 6137.5737	3.555E-25
 6137.6209	2.398E-25
 6137.7281	3.203E-24
 6137.7433	1.854E-23	6137.7446	3.0160E-26		648.28
 6137.9384	5.136E-25	6137.9366	1.2920E-24		79.09
 6138.0061	5.552E-26
 6138.1162	5.061E-25
 6138.1379	8.104E-26
 6138.1740	4.703E-26
 6138.2120	2.564E-25	6138.2103	8.8600E-25		54.50
 6138.2516	2.261E-25
 6138.2742	1.681E-25
 6138.4136	1.874E-25
 6138.4309	2.261E-26
 6138.4966	4.842E-26
 6138.5983	1.264E-26	6138.6013	6.3190E-27		204.36
 6138.6733	9.786E-26
 6138.6931	4.460E-25
 6138.7065	6.586E-25	6138.7088	6.4960E-27		508.59
 6138.7540	1.906E-25
 6138.8243	2.915E-26
 6138.8851	2.941E-26
 6138.9194	6.629E-26
 6138.9390	1.378E-25	6138.9393	2.2660E-25		112.02
 6138.9753	5.989E-25								    6139.64090   2.72530E-25   1.80745E-03 11 E     2   10 E  1911    516.672491     2 E      3 A2        0 0 0 0 0 0 A1      1 1 0 0 0 1 E       516.689800    0.017309      6655.66510	6655.66655
 6138.9907	1.872E-25	6138.9913	7.5400E-27		399.53
 6139.0370	1.070E-24
 6139.0794	2.208E-23	6139.0784	4.3130E-26		634.08
 6139.1142	1.006E-25
 6139.1492	2.616E-25
 6139.2682	7.010E-26
 6139.3697	7.748E-24	6139.3697	1.4880E-26		635.42
 6139.3906	2.285E-24	6139.3905	1.6440E-26		533.04
 6139.5357	2.173E-25
 6139.5997	1.059E-25
 6139.6426	2.225E-25
 6139.7254	3.398E-26
 6139.8023	1.204E-24
 6139.8755	1.399E-25
 6139.9011	3.555E-24	6139.8993	5.1650E-27		657.03
 6139.9921	9.185E-26
 6140.0227	1.942E-25
 6140.1014	2.115E-25
 6140.1468	5.196E-24	6140.1492	7.5830E-27		656.70
 6140.1843	4.237E-25								    6140.63648   4.56150E-25   2.94756E-03 11 A2    1   10 A1  969    511.253795     0 A2     2 E         0 0 0 0 0 0 A1      0 1 2 0 1 0 E       511.272100    0.018305      6651.45640	6651.45635
 6140.2563	9.677E-25
 6140.2869	3.740E-25
 6140.3013	2.624E-25
 6140.3537	2.346E-26
 6140.3696	1.619E-26
 6140.4280	3.867E-26
 6140.4608	3.576E-26
 6140.5092	4.613E-25
 6140.5288	5.319E-25
 6140.5837	5.396E-26
 6140.6154	5.105E-26
 6140.6447	1.037E-25
 6140.6793	6.197E-26
 6140.7260	4.411E-25
 6140.7832	1.169E-25
 6140.8229	1.084E-25
 6140.8441	1.571E-25
 6140.8666	7.897E-26
 6140.9180	1.239E-23	6140.9178	5.0140E-26		577.64
 6140.9790	2.203E-23
 6141.0472	1.220E-25
 6141.0955	2.556E-25
 6141.1816	1.673E-24	6141.1832	1.1900E-26		533.93
 6141.2060	1.291E-23	6141.2061	2.2340E-26		643.50
 6141.2436	4.054E-25	6141.2413	1.0460E-24		77.12
 6141.3940	8.351E-26	6141.3938	1.5750E-26		279.89
 6141.4280	7.426E-26
 6141.4530	2.450E-25
 6141.6071	1.172E-25
 6141.6348	1.511E-24	6141.6360	7.0330E-27		566.78
 6141.6769	1.063E-24
 6141.7421	1.030E-25
 6141.7695	1.900E-25
 6141.8692	3.705E-23	6141.8691	3.9230E-25		503.10
 6141.9177	1.744E-25
 6141.9619	2.448E-25
 6142.0106	4.009E-23	6142.0105	2.7590E-25		536.49
 6142.0268	4.470E-25
 6142.0741	3.816E-26
 6142.1514	1.081E-25
 6142.2035	7.867E-26	6142.2063	1.444E-26		281.98
 6142.2518	1.807E-25
 6142.4010	1.515E-25	6142.4014	7.106E-26		209.32
 6142.4260	4.256E-23	6142.4233	5.0600E-26		672.59
 6142.6359	1.381E-25
 6142.7099	1.095E-24
 6142.7748	7.358E-26
 6142.8587	1.285E-25
 6142.9081	1.358E-25
 6142.9519	3.853E-26
 6142.9849	1.049E-25
 6143.0050	8.080E-26
 6143.0603	1.333E-26	6143.0589	7.9160E-27		190.98
 6143.0993	6.666E-26
 6143.1797	3.540E-25
 6143.2159	3.646E-26
 6143.2688	1.009E-26
 6143.3432	4.112E-26
 6143.3964	2.879E-26
 6143.4360	7.789E-26
 6143.4841	1.488E-24	6143.4817	4.9590E-27		592.67
 6143.5405	3.849E-25
 6143.5673	5.547E-25	6143.5651	1.1080E-26		453.90		    6143.99402   2.98853E-25   1.49946E-03 10 A1    2    9 A2  886    438.391389     3 A1     4 E         0 0 0 0 0 0 A1      0 1 0 0 2 1 E       438.404800    0.013411      6581.97210	6581.97053
 6143.5673										    6143.98968   2.43206E-25   1.22025E-03 10 A2    1    9 A1  853    438.391454     3 A2     4 E         0 0 0 0 0 0 A1      0 1 0 0 2 1 E       438.404100    0.012646      6581.97140	6581.97037
 6143.5977	3.515E-25
 6143.6213	2.123E-24	6143.6210	1.3850E-26		540.62
 6143.6621	1.318E-25	6143.6601	8.4100E-26		185.41
 6143.7298	9.496E-25
 6143.7459	2.353E-25	6143.7479	1.1480E-26		384.70
 6143.7903	7.559E-26
 6143.8561	2.343E-26
 6144.0050	4.831E-25
 6144.0584	1.526E-25
 6144.0846	1.843E-25
 6144.1659	8.753E-25
 6144.2588	4.817E-24
 6144.2773	1.726E-23
 6144.3163	1.597E-25
 6144.3453	3.241E-24	6144.3450	5.8080E-27		640.77
 6144.3826	3.852E-25
 6144.4747	1.881E-25
 6144.4881	2.206E-25
 6144.5439	1.127E-25
 6144.5694	7.691E-26
 6144.5944	3.731E-26
 6144.6238	2.971E-25
 6144.6546	1.460E-25
 6144.7359	4.496E-25
 6144.7606	4.460E-25
 6144.7874	6.256E-26
 6144.8245	1.560E-25
 6144.8540	1.776E-26
 6144.8918	2.109E-25
 6144.9135	3.518E-26
 6144.9393	1.828E-25
 6144.9909	7.002E-26
 6145.0147	8.043E-26
 6145.0699	6.417E-24	6145.0696	1.5810E-26		616.11
 6145.1098	2.824E-24
 6145.1666	5.764E-25
 6145.2129	6.381E-24	6145.2121	1.8890E-26		601.87
 6145.2661	1.296E-24
 6145.2944	1.965E-26
 6145.4052	3.005E-25
 6145.4718	5.660E-26	6145.4718	2.9420E-26		201.31
 6145.5386	1.494E-25
 6145.5599	3.326E-25
 6145.6213	7.015E-25
 6145.6351	3.064E-25	6145.6376	4.0080E-26		308.25
 6145.6975	7.771E-26
 6145.7320	1.127E-25
 6145.9460	1.265E-26
 6146.0399	7.520E-23	6146.0397	6.1310E-25		523.35
 6146.1128	4.756E-25
 6146.1837	1.136E-24	6146.1810	6.4620E-27		551.22
 6146.3310	2.691E-25	6146.3287	2.2660E-26		342.39
 6146.4698	1.522E-25
 6146.5094	4.075E-25
 6146.5367	1.132E-23	6146.5365	4.1680E-26		584.98
 6146.5709	1.503E-25
 6146.7623	1.868E-23	6146.7612	1.3160E-25		534.66
 6146.8030	1.574E-24
 6146.8343	2.248E-25
 6146.8590	1.429E-25								    6147.30922   4.68463E-26   2.27659E-04 10 E     2    9 E  1734    431.600944     2 E      0 A2        0 0 0 0 0 0 A1      0 1 2 0 1 0 E       431.615100    0.014156      6578.47410	6578.47512
 6146.9066	2.710E-23	6146.9065	5.4260E-26		632.19
 6146.9764	3.012E-24	6146.9744	5.5260E-27		638.95
 6147.1137	3.744E-25
 6147.1727	7.268E-27
 6147.1966	2.241E-26
 6147.2230	2.543E-26
 6147.2541	1.067E-25
 6147.2856	7.986E-26
 6147.3259	6.203E-26
 6147.4183	3.668E-25	6147.4172	5.4310E-25		120.17
 6147.4400	1.061E-25
 6147.5050	8.243E-25
 6147.5324	1.353E-25
 6147.6015	6.653E-26
 6147.6155	1.683E-25
 6147.6578	4.227E-26
 6147.6801	1.990E-25
 6147.6954	4.153E-25
 6147.7297	8.996E-26
 6147.7704	2.488E-25
 6147.7889	8.802E-25
 6147.8484	5.419E-26
 6147.9171	2.374E-25	6147.9176	4.6580E-27		455.28		    6148.37695   2.68091E-25   1.30330E-03 10 E     2    9 E  1735    431.600944     2 E      3 A1        0 0 0 0 0 0 A1      0 1 0 0 2 1 E       431.615100    0.014156      6579.53220	6579.53237
 6147.9836	5.128E-26	6147.9850	5.1540E-27		328.66
 6148.0530	1.173E-23
 6148.1509	2.321E-24
 6148.1896	1.450E-25
 6148.2349	1.354E-25
 6148.2669	2.096E-25	6148.2663	1.0150E-26		385.26		    6148.53415   2.65680E-25   1.07292E-03  9 E     3    8 E  1564    370.552905     4 E      5 E         0 0 0 0 0 0 A1      0 1 0 0 2 1 E       370.561500    0.008595      6518.82840	6518.82803
 6148.2992	1.963E-24	6148.2990	7.2630E-27		584.57
 6148.4010	1.458E-25
 6148.4740	9.073E-26
 6148.5216	2.239E-26
 6148.5982	8.501E-26
 6148.6206	8.814E-25
 6148.6473	1.496E-25	6148.6455	5.1600E-25		54.62
 6148.6918	4.188E-26
 6148.7579	3.567E-26
 6148.7858	2.031E-25
 6148.8161	1.995E-25
 6148.8665	6.638E-26
 6148.9305	5.452E-25	6148.9317	1.8300E-26		413.67
 6148.9805	3.092E-26
 6149.0390	2.149E-25
 6149.0642	3.988E-26
 6149.0995	1.620E-24
 6149.1544	2.597E-25
 6149.1924	1.468E-23	6149.1919	2.4440E-26		646.49
 6149.2208	2.751E-25
 6149.3068	5.699E-26
 6149.3451	7.669E-26	6149.3448	2.6150E-25		55.52
 6149.4078	3.654E-26
 6149.4275	2.622E-25
 6149.4963	5.535E-26
 6149.5880	2.003E-25
 6149.6242	1.734E-26	6149.6249	7.3170E-27		217.45
 6149.7656	9.474E-25	6149.7651	1.8550E-26		455.45		    6150.14561   7.01579E-25   3.32373E-03 10 A1    1    9 A2  883    426.171375     0 A1     1 E         0 0 0 0 0 0 A1      0 1 0 0 2 1 E       426.186400    0.015025      6575.95200	6575.95155
 6149.8688	3.773E-23	6149.8685	2.4930E-25		539.64
 6149.8906	3.232E-24
 6150.0230	1.687E-24
 6150.2015	8.717E-26
 6150.2562	8.544E-26	6150.2586	9.3830E-27		321.80
 6150.2781	6.970E-25
 6150.3215	1.123E-25	6150.3190	1.2510E-26		320.71
 6150.3967	1.322E-24	6150.3959	5.7460E-27		572.08
 6150.4365	8.044E-26
 6150.4734	2.162E-26
 6150.5473	1.058E-25
 6150.5802	6.914E-26	6150.5773	5.5010E-27		346.78
 6150.6042	3.912E-26
 6150.6820	9.200E-27
 6150.7674	3.635E-25	6150.7673	2.3120E-26		364.13
 6150.8266	1.846E-24
 6150.8852	3.808E-26
 6150.9313	6.354E-26								    6151.38092   9.35225E-26   4.46174E-04 10 E     1    9 E  1734    427.528533     1 E      0 A2        0 0 0 0 0 0 A1      0 1 2 0 1 0 E       427.543400    0.014867      6578.47470	6578.47512
 6150.9593	5.847E-26
 6151.0032	3.009E-25
 6151.0387	7.269E-26
 6151.0961	9.124E-25
 6151.1166	1.525E-23	6151.1184	1.5450E-26		685.00
 6151.3283	5.537E-24	6151.3276	1.1040E-26		632.50
 6151.3807	3.458E-25	6151.3817	1.1970E-26		411.29		    6151.76076   1.94998E-25   7.52621E-04  9 A1    1    8 A2  764    361.022306     3 A1     1 E         0 0 0 0 0 0 A1      0 1 2 0 1 0 E       361.032200    0.009894      6512.41290	6512.41300	D
 6151.4792	6.110E-24	6151.4791	7.0110E-27		675.33
 6151.5231	2.014E-23	6151.5229	9.6340E-26		564.69
 6151.6579	7.048E-26
 6151.7179	1.451E-24
 6151.7398	8.444E-26								    6152.17464   1.69430E-25   6.54026E-04  9 A1    1    8 A2  765    361.022306     3 A1     4 E         0 0 0 0 0 0 A1      0 1 0 0 2 1 E       361.032200    0.009894      6512.77200	6512.77080	Different Assignment compared to 80K
 6151.7934	3.477E-25
 6151.8427	1.614E-25	6151.8423	1.0190E-26		364.71
 6151.9045	3.889E-26
 6151.9829	3.219E-25	6151.9820	2.1680E-26		359.69		    6152.31675   3.18306E-25   1.22877E-03  9 A2    2    8 A1  798    361.022270     3 A2     2 E         0 0 0 0 0 0 A1      0 1 2 0 1 0 E       361.032600    0.010330      6513.01550	6513.01490
 6152.0425	3.097E-25
 6152.0849	5.577E-26
 6152.1052	2.788E-26
 6152.1486	2.188E-25
 6152.2091	1.982E-23	6152.2088	6.7510E-26		590.99
 6152.2774	3.566E-25
 6152.3061	3.402E-24
 6152.4261	3.152E-24
 6152.4770	3.520E-25
 6152.5063	1.653E-25
 6152.5576	2.012E-24
 6152.5883	1.372E-25
 6152.6580	2.897E-23	6152.6609	2.6990E-26		691.49
 6152.7115	5.733E-26
 6152.7569	2.809E-25	6152.7564	6.0310E-26		269.85
 6152.7815	3.344E-25	6152.7804	2.0230E-26		368.02		    6153.39990   3.63990E-25   1.35983E-03  9 E     2    8 E  1552    354.219399     2 E      1 E         0 0 0 0 0 0 A1      0 0 1 0 1 3 E       354.230600    0.011201      6507.01210	6507.01210	From 81 K
 6152.8049	4.054E-26
 6152.8700	1.215E-25
 6152.9278	1.676E-26
 6152.9680	8.185E-27
 6153.0351	5.918E-25
 6153.0632	4.380E-26
 6153.0961	4.102E-26
 6153.1474	1.450E-25
 6153.1910	6.082E-26
 6153.2548	2.229E-26
 6153.2892	1.305E-25
 6153.3151	6.139E-26	6153.3169	6.7330E-26		143.44
 6153.4079	1.811E-25	6153.4097	1.7150E-25		154.84
 6153.4287	9.344E-25
 6153.4784	1.380E-25
 6153.5637	7.081E-26
 6153.6942	2.050E-25
 6153.7814	1.352E-23	6153.7813	1.4310E-26		681.57
 6153.8035	1.677E-25
 6153.8261	7.806E-26
 6153.8566	5.824E-26
 6153.8818	5.255E-26
 6153.9448	1.125E-25
 6153.9954	1.869E-24
 6154.1316	2.798E-25
 6154.1615	6.048E-26
 6154.1881	6.190E-26
 6154.2084	1.214E-25
 6154.2801	1.081E-25
 6154.3371	8.009E-26
 6154.3742	4.439E-25
 6154.4044	4.430E-25
 6154.4545	3.915E-25
 6154.4704	1.170E-24
 6154.5620	5.569E-24	6154.5624	9.3750E-27		645.62
 6154.6265	9.465E-26
 6154.6695	6.852E-26
 6154.7616	7.792E-26
 6154.7864	3.029E-25
 6154.8374	1.036E-25
 6154.8783	1.665E-25
 6154.9200	5.141E-26
 6154.9618	2.750E-25
 6154.9785	7.368E-25	6154.9785	2.4840E-25		234.86
 6155.0244	1.709E-25	6155.0249	5.6710E-25		57.64
 6155.0507	6.043E-26	6155.0498	1.3640E-26		265.96
 6155.0826	7.384E-26
 6155.1444	8.331E-26
 6155.1683	1.133E-24
 6155.2269	7.520E-26
 6155.2689	1.941E-25
 6155.2978	5.749E-26
 6155.4433	1.652E-26
 6155.4935	6.040E-26
 6155.5131	1.304E-25
 6155.5715	1.744E-25
 6155.6243	9.874E-26	6155.6251	2.3900E-25		82.08
 6155.7282	7.051E-24
 6155.7623	3.744E-25
 6155.8285	2.961E-25
 6155.8480	2.613E-25
 6155.8840	3.923E-23	6155.8839	1.5720E-25		578.40
 6155.9331	8.264E-25
 6155.9635	6.068E-26
 6155.9817	5.985E-26
 6156.0741	3.189E-25
 6156.1149	2.138E-25
 6156.1755	9.066E-25
 6156.2088	7.905E-25
 6156.2764	3.834E-25
 6156.3060	7.604E-26
 6156.3393	1.445E-25
 6156.3989	2.356E-24	6156.3989	6.0530E-27		612.84
 6156.4438	4.283E-26
 6156.4651	6.902E-26	6156.4627	6.0030E-27		339.88
 6156.4963	6.276E-26	6156.4965	4.7750E-27		350.24
 6156.5738	8.356E-24
 6156.6365	4.015E-26
 6156.6792	1.921E-25
 6156.7325	9.171E-25
 6156.7827	1.421E-26
 6156.8372	1.016E-25
 6156.8603	1.171E-25	6156.8618	7.3240E-27		365.47
 6156.8982	2.161E-24
 6156.9845	6.680E-24	6156.9848	6.5450E-27		687.58
 6157.0233	6.505E-24	6157.0229	1.8290E-26		605.87
 6157.0469	6.898E-25
 6157.1020	1.090E-25	6157.1019	4.3090E-27		401.00
 6157.1426	1.153E-25								    6157.70860   9.64816E-26   6.43649E-04 11 E     2   10 E  1929    516.672491     2 E      1 E         0 0 0 0 0 0 A1      1 1 0 0 0 1 E       516.689800    0.017309      6673.83240	6673.83540	D
 6157.1622	1.275E-25
 6157.2006	1.146E-25	6157.2012	2.3990E-25		93.33
 6157.2178	9.338E-25
 6157.3591	4.497E-26	6157.3610	1.6590E-26		227.87
 6157.4319	2.724E-25
 6157.5017	6.152E-25
 6157.5502	2.312E-25
 6157.5904	8.187E-26
 6157.6113	1.173E-25
 6157.6472	4.750E-24	6157.6463	8.1140E-27		644.49
 6157.6803	1.050E-25
 6157.7191	7.547E-26
 6157.7456	1.571E-25
 6157.7685	6.247E-26
 6157.7977	6.997E-26
 6157.8295	3.863E-26
 6158.0908	5.380E-26
 6158.1401	1.214E-25
 6158.2075	1.140E-24	6158.2076	5.2110E-26		389.74		    6158.61437   7.85262E-25   2.88107E-03  9 E     1    8 E  1554    350.139545     1 E      2 E         0 0 0 0 0 0 A1      0 1 0 0 2 1 E       350.151500    0.011955      6508.35900	6508.35970	D
 6158.2207	2.918E-25
 6158.2725	8.531E-25
 6158.3099	3.554E-26
 6158.3524	3.072E-24	6158.3525	8.0400E-27		611.43
 6158.4042	1.122E-26
 6158.4922	2.583E-26	6158.4941	1.1970E-26		210.21
 6158.5169	3.683E-26	6158.5173	7.6230E-26		94.21
 6158.5591	2.043E-25
 6158.5985	4.318E-25
 6158.7087	7.162E-26	6158.7068	5.5670E-27		348.58
 6158.7688	1.769E-25
 6158.8276	7.627E-26
 6158.8936	5.160E-25
 6158.9194	8.588E-25	6158.9195	6.6050E-26		349.41		    6159.24591   9.64102E-25   3.51464E-03  9 A2    1    8 A1  795    348.779906     0 A2     1 E         0 0 0 0 0 0 A1      0 1 0 0 2 1 E       348.792100    0.012194      6507.71150	6507.71190
 6158.9519	4.000E-24	6158.9531	5.2100E-27		665.51
 6159.0016	1.359E-24
 6159.0525	6.019E-26
 6159.1044	1.772E-24
 6159.1352	8.264E-24
 6159.1857	2.695E-25
 6159.3341	1.762E-25
 6159.4958	5.671E-26
 6159.5313	3.038E-25	6159.5315	4.0490E-26		306.79		    6159.79278   3.25491E-25   1.01742E-03  8 A2    1    7 A1  674    291.354412     3 A2     4 E         0 0 0 0 0 0 A1      0 1 0 0 2 1 E       291.361800    0.007388      6450.89310	6450.89370
 6159.5503	4.509E-25	6159.5481	3.8080E-26		342.16		    6159.80976   3.08185E-25   9.63334E-04  8 A1    2    7 A2  707    291.354394     3 A1     4 E         0 0 0 0 0 0 A1      0 1 0 0 2 1 E       291.362000    0.007606      6450.91230	6450.91200	D
 6159.5858	4.257E-26
 6159.6318	1.286E-25
 6159.6875	7.776E-26
 6159.7320	8.833E-26	6159.7305	2.2150E-26		257.80		    6159.93859   9.25752E-26   2.74782E-04  7 E     4    6 E  1209    251.262468     5 E      4 E         0 0 0 0 0 0 A1      0 1 2 0 1 0 E       251.264200    0.001732      6410.99620	6410.99515
 6159.8042	1.974E-23	6159.8038	6.6330E-26		592.07
 6159.8605	1.927E-25
 6159.9107	4.049E-26
 6160.0098	7.845E-26	6160.0124	5.7270E-27		353.45
 6160.0908	4.070E-25
 6160.1169	1.902E-25
 6160.1636	1.933E-25
 6160.1800	1.362E-24
 6160.2160	4.446E-26
 6160.2639	6.979E-26
 6160.2965	1.253E-25
 6160.3384	2.481E-25	6160.3414	7.9690E-27		417.08
 6160.3575	1.469E-25
 6160.4095	3.688E-26
 6160.4399	2.635E-25
 6160.4740	1.884E-25
 6160.5237	1.812E-25
 6160.5771	2.959E-25
 6160.5869	3.409E-25
 6160.6316	1.800E-26
 6160.6708	9.183E-26
 6160.7918	1.189E-25
 6160.8790	5.245E-26
 6160.9907	8.556E-24	6160.9901	1.7300E-26		631.42
 6161.0702	3.967E-25
 6161.0973	1.200E-25
 6161.1324	2.643E-25
 6161.1851	4.987E-26
 6161.2461	3.330E-25
 6161.4071	1.670E-25
 6161.4415	1.342E-25	6161.4414	2.1820E-26		291.40
 6161.4695	6.976E-26
 6161.5230	5.289E-25	6161.5220	1.5320E-26		425.09
 6161.5456	5.912E-26
 6161.5886	4.955E-26
 6161.6136	1.205E-25	6161.6134	9.7790E-26		166.80
 6161.6411	4.358E-26
 6161.6827	4.036E-26	6161.6838	9.6510E-27		261.48
 6161.7372	3.625E-26
 6161.7622	5.164E-26
 6161.8161	1.964E-26	6161.8187	7.4400E-27		225.82
 6161.8602	8.688E-26
 6161.9219	1.911E-25
 6162.0121	2.356E-26
 6162.1152	3.090E-25	6162.1134	4.4420E-27		479.40
 6162.1301	1.576E-25								    6162.57580   7.46038E-26   3.57214E-04 10 E     1    9 E  1744    427.528533     1 E      2 E         0 0 0 0 0 0 A1      0 1 2 0 1 0 E       427.543400    0.014867      6589.67350	6589.67513
 6162.1602	4.185E-25
 6162.1967	5.862E-25	6162.1971	8.0540E-26		304.44		    6162.59665   5.91373E-25   1.78992E-03  8 E     2    7 E  1374    284.540304     2 E      3 A2        0 0 0 0 0 0 A1      0 1 0 0 2 1 E       284.548900    0.008596      6446.74560	6446.74684
 6162.2373	2.922E-24
 6162.2678	9.037E-24	6162.2676	2.1170E-26		620.02
 6162.3640	6.584E-26
 6162.4001	7.199E-26
 6162.4415	7.786E-26
 6162.4869	3.692E-25
 6162.5105	1.142E-24
 6162.5270	1.811E-23	6162.5272	2.1420E-26		672.97
 6162.6252	9.518E-26
 6162.6459	1.671E-25
 6162.6659	9.103E-25
 6162.6861	1.107E-25
 6162.7256	2.386E-25
 6162.8226	9.100E-25
 6162.8864	7.165E-26
 6162.9430	7.375E-25
 6163.0328	3.479E-26
 6163.0570	5.354E-26
 6163.1699	3.917E-25	6163.1683	1.4000E-25		230.33		    6163.37201   9.98647E-26   2.79523E-04  7 E     3    6 E  1202    238.959317     4 E      5 E         0 0 0 0 0 0 A1      0 1 0 0 2 1 E       238.963000    0.003683      6402.13290	6402.13387
 6163.2153	2.881E-25	6163.2148	6.9280E-26		261.06
 6163.2517	1.993E-23	6163.2526	7.9740E-26		578.53
 6163.2861	2.081E-25
 6163.3106	2.635E-25
 6163.3382	1.447E-25	6163.3408	4.3350E-27		422.51
 6163.3691	4.125E-26
 6163.4316	3.277E-25
 6163.4845	9.055E-26
 6163.5005	1.935E-25
 6163.5770	2.220E-25
 6163.6306	2.011E-24
 6163.7118	6.541E-24	6163.7095	6.2530E-27		689.48
 6163.7471	8.847E-24	6163.7461	9.3860E-27		681.41
 6163.8350	8.128E-24	6163.8349	1.6140E-26		632.83
 6163.9653	2.296E-25
 6163.9943	4.112E-26
 6164.0296	5.462E-26
 6164.0727	6.392E-26
 6164.1510	1.413E-26
 6164.1981	6.445E-25
 6164.2236	7.605E-26	6164.2217	6.3510E-27		343.03		    6164.55726   1.07976E-25   3.94308E-04  9 A2    1    8 A1  798    348.779906     0 A2     2 E         0 0 0 0 0 0 A1      0 1 2 0 1 0 E       348.792100    0.012194      6513.01570	6513.01490
 6164.2552	7.648E-26
 6164.3033	1.683E-25
 6164.3220	1.022E-25
 6164.4717	3.256E-25
 6164.5107	1.253E-25
 6164.5352	1.458E-25
 6164.5898	8.313E-24	6164.5898	7.5360E-27		693.60
 6164.6766	6.230E-26
 6164.7208	3.059E-25
 6164.7884	1.368E-24
 6164.8856	6.363E-26
 6164.9219	5.716E-26
 6164.9710	5.342E-26
 6164.9826	1.013E-25
 6165.0188	3.420E-26
 6165.0727	2.058E-25
 6165.1716	1.642E-25
 6165.2121	1.150E-25
 6165.2990	5.369E-26
 6165.3244	4.883E-26
 6165.3570	4.198E-26
 6165.4684	1.945E-25
 6165.5708	6.025E-25
 6165.6493	2.027E-25	6165.6500	6.6760E-27		415.16		    6166.14661   1.81839E-25   8.89109E-04 10 E     2    9 E  1752    431.600944     2 E      1 E         0 0 0 0 0 0 A1      1 1 0 0 0 1 E       431.615100    0.014156      6597.26440	6597.26408
 6165.6827	2.099E-25	6165.6823	4.3910E-26		271.85
 6165.7159	3.916E-25
 6165.7469	8.483E-26
 6165.7990	2.348E-25
 6165.8316	6.106E-26
 6165.8571	3.165E-26
 6165.8961	3.039E-25
 6165.9189	1.639E-25
 6165.9635	5.799E-25
 6165.9998	6.992E-26
 6166.0171	2.687E-26
 6166.1045	1.205E-24
 6166.1156	1.186E-24
 6166.1844	5.971E-26
 6166.2253	2.970E-24
 6166.2830	3.311E-26	6166.2834	5.1740E-27		294.47		    6166.68245   5.11735E-26   1.52043E-04  8 E     1    7 E  1374    280.453726     1 E      3 A2        0 0 0 0 0 0 A1      0 1 0 0 2 1 E       280.463100    0.009374      6446.74610	6446.74684
 6166.3380	6.076E-25
 6166.3800	2.515E-24
 6166.4494	1.687E-26
 6166.4780	4.041E-25
 6166.4998	6.807E-25
 6166.5767	2.781E-25
 6166.6219	1.385E-25
 6166.6889	1.335E-26
 6166.7379	3.103E-25	6166.7374	2.2490E-26		354.01
 6166.8121	1.898E-23	6166.8117	5.0570E-26		610.03
 6166.8977	7.675E-25	6166.8981	1.2900E-25		288.81		    6167.28640   8.33882E-25   2.47806E-03  8 E     1    7 E  1376    280.453726     1 E      2 E         0 0 0 0 0 0 A1      0 1 0 0 2 1 E       280.463100    0.009374      6447.36080	6447.36090
 6166.9280	3.079E-26
 6167.0009	1.434E-25
 6167.0287	2.079E-25	6167.0281	2.5850E-25		133.72
 6167.0612	2.019E-26
 6167.0910	2.379E-25
 6167.1256	4.690E-25	6167.1255	1.5370E-25		237.06		    6167.33234   2.76709E-25   7.40295E-04  7 A2    2    6 A1  617    229.398984     3 A2     4 E         0 0 0 0 0 0 A1      0 1 0 0 2 1 E       229.404300    0.005316      6396.52990	6396.52970
 6167.1256										    6167.34288   2.36332E-25   6.32272E-04  7 A1    1    6 A2  584    229.398992     3 A1     4 E         0 0 0 0 0 0 A1      0 1 0 0 2 1 E       229.404200    0.005208      6396.52980	6396.52970
 6167.1593	1.226E-25
 6167.2027	1.928E-25	6167.2025	4.7320E-25		80.99
 6167.2663	9.252E-26
 6167.3559	2.100E-26
 6167.3753	5.780E-26
 6167.4018	2.550E-26
 6167.4271	1.276E-25
 6167.4531	2.026E-26
 6167.5012	7.143E-26
 6167.5377	5.667E-26
 6167.5720	3.019E-25
 6167.6085	2.855E-25
 6167.6701	2.914E-25
 6167.6867	8.495E-26
 6167.7105	1.127E-24	6167.7106	1.9570E-25		286.27		    6167.99184   1.21127E-24   3.57663E-03  8 A1    1    7 A2  705    279.091847     0 A1     1 E         0 0 0 0 0 0 A1      0 1 0 0 2 1 E       279.101400    0.009553      6446.81190	6446.81185
 6167.7543	1.078E-25
 6167.8114	1.893E-25
 6167.8392	2.254E-25
 6167.8791	2.869E-26
 6167.9878	8.920E-25
 6168.0158	8.653E-26
 6168.0941	5.053E-26
 6168.1609	3.540E-25
 6168.2060	3.990E-26
 6168.2292	2.003E-25
 6168.2528	5.542E-26
 6168.2778	4.975E-26
 6168.3046	3.125E-24
 6168.3346	2.672E-25
 6168.3728	1.151E-27
 6168.4126	3.163E-25
 6168.4822	5.401E-26	6168.4843	4.1350E-26		171.29
 6168.5439	5.542E-26
 6168.5608	3.238E-26								    6168.88730   1.78660E-26   7.26287E-05  9 E     3    8 E  1581    370.552905     4 E      1 E         0 0 0 0 0 0 A1      0 1 0 0 2 1 A1      370.561500    0.008595      6539.12230	6539.12357
 6168.6088	5.019E-26	6168.6060	5.8470E-26		138.76		    6168.87207   5.52235E-26   1.23245E-04  5 A2    1    4 A1  426    116.354416     0 A2     1 E         0 0 0 0 0 0 A1      0 0 1 0 1 3 E       116.358200    0.003784      6284.96700	6284.96700	From 81 K
 6168.6316	2.737E-25	6168.6326	1.8270E-26		360.38		    6168.59954   9.87299E-27   1.91378E-05  5 A1    1    5 A2  512    128.664320     3 A1     4 E         0 0 0 0 0 0 A1      0 0 1 0 1 3 E       128.666000    0.001680      6297.29760	6297.29840	From 81 K
 6168.6688	4.743E-26
 6168.6961	3.149E-25								    6169.40323   2.78587E-25   2.14267E-03 11 E     4   10 E  1973    545.161579     5 E      4 E         0 0 0 0 0 0 A1      1 1 0 0 0 1 E       545.174400    0.012821      6713.87050	6713.87060
 6168.7153	4.271E-26
 6168.7432	7.996E-26
 6168.7773	1.224E-24
 6168.8433	3.855E-25
 6168.8866	1.839E-25
 6168.9268	1.560E-24
 6169.0337	1.190E-25	6169.0323	4.1530E-26		232.18
 6169.0640	2.127E-25
 6169.0945	1.502E-25
 6169.1502	1.205E-25
 6169.1789	2.297E-26
 6169.2282	9.410E-25
 6169.2604	1.783E-26
 6169.2885	6.794E-26
 6169.3755	1.560E-25
 6169.3983	3.121E-26
 6169.4135	7.787E-26	6169.4123	5.8800E-26		172.37
 6169.4907	1.854E-25
 6169.5619	4.933E-26	6169.5628	1.0780E-26		268.47
 6169.5830	1.545E-25
 6169.6050	4.445E-25
 6169.6884	1.012E-25
 6169.7169	5.497E-26
 6169.7407	8.548E-26
 6169.7819	1.094E-25
 6169.8067	2.262E-25
 6169.8379	9.288E-25	6169.8374	2.8750E-27		598.42
 6169.8665	2.954E-24	6169.8687	3.3850E-27		675.43
 6169.8993	1.016E-25
 6169.9285	1.239E-25								    6170.67802   1.58806E-25   8.03724E-04 10 A1    2    9 A2  898    438.391389     3 A1     2 E         0 0 0 0 0 0 A1      0 1 0 0 2 1 E       438.404800    0.013411      6608.33330	6608.33367
 6169.9629	4.840E-24
 6170.0188	1.892E-24
 6170.0962	5.369E-26
 6170.1464	1.179E-26
 6170.1809	5.048E-26
 6170.2178	4.022E-26
 6170.2389	1.699E-25	6170.2409	4.9660E-27		424.39		    6170.43875   1.80808E-25   9.15009E-04 10 A2    1    9 A1  864    438.391454     3 A2     2 E         0 0 0 0 0 0 A1      0 1 0 0 2 1 E       438.404100    0.012646      6608.64300	6608.64160
 6170.2872	1.164E-25
 6170.3243	2.073E-26
 6170.3837	3.589E-25
 6170.4315	8.048E-25
 6170.4621	6.106E-26
 6170.4987	2.100E-26	6170.4984	3.0820E-26		120.88		    6170.66231   5.40208E-26   1.37619E-04  6 E     3    5 E  1021    184.738658     4 E      5 E         0 0 0 0 0 0 A1      0 1 0 0 2 1 E       184.740400    0.001742      6355.23910	6355.23877	D
 6170.5460	3.381E-24
 6170.5658	1.330E-25
 6170.5868	1.884E-25	6170.5849	6.4160E-26		234.07
 6170.6026	5.267E-25	6170.6018	2.0070E-25		225.37		    6170.88227   6.10466E-25   1.58174E-03  7 E     2    6 E  1195    222.574891     2 E      3 A1        0 0 0 0 0 0 A1      0 1 0 0 2 1 E       222.581300    0.006409      6393.18390	6393.18352
 6170.6365	1.164E-25
 6170.6564	1.977E-25	6170.6587	8.9220E-27		390.75
 6170.7120	2.746E-26
 6170.7821	9.107E-24
 6170.8210	9.536E-25
 6170.8435	2.015E-25	6170.8422	2.4270E-26		314.64
 6170.9614	2.089E-25	6170.9620	6.8460E-27		415.52		    6171.35800   1.39631E-25   5.14419E-04  9 E     1    8 E  1566    350.139545     1 E      0 A1        0 0 0 0 0 0 A1      1 1 0 0 0 1 E       350.151500    0.011955      6521.11290	6521.11240
 6170.9935	7.140E-26
 6171.0707	8.316E-26
 6171.1033	1.854E-25
 6171.1294	5.779E-25
 6171.1797	1.559E-25
 6171.2223	4.516E-26
 6171.2636	5.133E-26
 6171.2828	2.087E-25
 6171.3078	7.350E-26
 6171.3285	1.961E-25
 6171.3455	8.290E-26
 6171.3864	8.366E-26
 6171.4446	1.502E-25	6171.4447	4.8960E-26		237.50		    6172.05196   2.03901E-25   5.18107E-04  7 E     1    6 E  1192    218.482317     1 E      2 E         0 0 0 0 0 0 A1      0 0 1 0 1 3 E       218.489400    0.007083      6389.93400	6389.93380
 6171.6131	2.848E-26
 6171.6436	5.296E-25
 6171.6828	2.271E-24
 6171.7090	6.575E-26
 6171.7327	4.127E-26
 6171.7705	5.052E-26
 6171.8438	1.328E-25
 6171.8648	6.268E-26	6171.8677	1.1580E-25		103.02
 6171.8844	3.580E-26
 6171.9074	1.697E-26
 6171.9505	2.937E-25
 6171.9928	2.058E-26
 6172.0200	2.374E-25
 6172.1093	2.233E-25
 6172.1688	2.525E-25
 6172.1876	1.422E-25	6172.1867	4.6640E-27		415.48		    6172.41217   7.23471E-27   1.76022E-05  6 A1    2    5 A2  524    175.166036     3 A1     1 E         0 0 0 0 0 0 A1      0 1 0 0 2 1 E       175.169400    0.003364      6347.35700	6347.35723	From 81 K
 6172.2095	1.661E-25
 6172.3359	7.694E-26
 6172.3834	5.761E-27
 6172.4036	2.202E-26
 6172.4520	3.075E-25
 6172.4688	3.858E-26
 6172.5616	2.856E-26								    6172.96149   3.53159E-26   3.18696E-04 11 E     5   10 E  2010    577.804688     7 E      1 E         0 0 0 0 0 0 A1      0 1 0 1 0 1 A1      577.812600    0.007912      6750.37420	6750.37094
 6172.5897	9.403E-26
 6172.6179	3.762E-25
 6172.6339	2.140E-25
 6172.6820	2.723E-25
 6172.7019	6.267E-26
 6172.7414	1.921E-25	6172.7408	1.0490E-25		197.49
 6172.7638	8.659E-25
 6172.8089	1.408E-25
 6172.8290	5.012E-26								    6173.15152   1.74639E-26   6.56659E-05  9 E     2    8 E  1572    354.219399     2 E      6 A1        0 0 0 0 0 0 A1      0 1 0 0 2 1 E       354.230600    0.011201      6527.05960	6527.06060
 6172.8871	6.546E-24
 6172.9260	1.333E-25
 6172.9637	2.905E-25
 6172.9791	1.001E-25								    6173.52400   2.86638E-25   1.52075E-03 10 E     3    9 E  1775    447.904652     4 E      3 A1        0 0 0 0 0 0 A1      1 1 0 0 0 1 E       447.916100    0.011448      6620.89520	6620.89420
 6173.0630	3.927E-26
 6173.0890	2.416E-26
 6173.1105	2.932E-26
 6173.1432	1.419E-25
 6173.2755	1.223E-25
 6173.3347	3.602E-25
 6173.3964	4.562E-24
 6173.4231	2.198E-25
 6173.4670	7.893E-26
 6173.4863	2.653E-25
 6173.5545	3.324E-26
 6173.6041	8.781E-26	6173.6049	3.2210E-26		228.32		    6173.97280   1.02473E-25   2.65777E-04  7 E     2    6 E  1198    222.574891     2 E      1 E         0 0 0 0 0 0 A1      0 1 2 0 1 0 E       222.581300    0.006409      6396.18540	6396.18610
 6173.6780	4.210E-24
 6173.7037	1.137E-25	6173.7040	1.4040E-26		312.69
 6173.7260	5.556E-26
 6173.7560	1.093E-25
 6173.8018	1.442E-25	6173.8011	1.4440E-26		328.97
 6173.8443	1.013E-25
 6173.8761	2.546E-25
 6173.9162	7.045E-26
 6173.9403	2.621E-25	6173.9412	1.5880E-26		367.90		    6174.40343   2.42602E-25   9.12579E-04  9 E     2    8 E  1574    354.219399     2 E      1 E         0 0 0 0 0 0 A1      1 1 0 0 0 1 E       354.230600    0.011201      6528.17090	6528.16985
 6173.9830	4.718E-25
 6174.0082	4.593E-26
 6174.1072	7.937E-26
 6174.1342	5.876E-26
 6174.1957	9.218E-24	6174.1954	1.7550E-26		636.09
 6174.2897	2.664E-24
 6174.3141	1.674E-25
 6174.3558	2.365E-25
 6174.3860	2.101E-25
 6174.4161	4.600E-24
 6174.4786	1.596E-25
 6174.5264	1.700E-25	6174.5258	1.1730E-25		179.34		    6174.69893   1.96288E-25   4.77938E-04  6 A1    2    5 A2  525    175.166036     3 A1     4 E         0 0 0 0 0 0 A1      0 1 0 0 2 1 E       175.169400    0.003364      6349.69580	6349.69510	From 81 K
 6174.5474	1.222E-25	6174.5459	8.4610E-26		179.08		    6174.74100   8.48471E-26   2.06590E-04  6 A2    1    5 A1  492    175.166039     3 A2     4 E         0 0 0 0 0 0 A1      0 1 0 0 2 1 E       175.169300    0.003261      6349.71670	6349.71543	From 81 K
 6174.6234	4.946E-26
 6174.6574	1.424E-25	6174.6567	7.8900E-26		196.34
 6174.6890	5.933E-26
 6174.7484	6.848E-27
 6174.7818	6.982E-26
 6174.8093	1.753E-25
 6174.8388	1.476E-25	6174.8361	9.6980E-26		183.17
 6174.8635	5.040E-26
 6174.9262	4.392E-25
 6174.9624	8.576E-24	6174.9634	5.0230E-27		727.46
 6175.0270	9.910E-26
 6175.0766	4.749E-26
 6175.1137	1.571E-25
 6175.1364	6.190E-25	6175.1355	5.9160E-27		511.03		    6175.65514   2.99191E-25   4.78319E-03 12 A1    4   11 A2 1160    713.987865     9 A1     8 E         0 0 0 0 0 0 A1      0 1 0 0 2 1 E       713.993000    0.005135      6889.12940	6889.12850
 6175.1364										    6175.65868   2.67590E-25   4.27800E-03 12 A2    3   11 A1 1126    713.987865     9 A2     8 E         0 0 0 0 0 0 A1      0 1 0 0 2 1 E       713.992100    0.004235      6889.12850	6889.12790
 6175.2061	3.120E-26
 6175.2685	9.412E-25	6175.2692	2.8150E-25		244.15		    6175.69955   7.68531E-25   1.95512E-03  7 E     1    6 E  1196    218.482317     1 E      2 E         0 0 0 0 0 0 A1      0 1 0 0 2 1 E       218.489400    0.007083      6393.75790	6393.75760
 6175.2918	7.007E-26
 6175.3186	4.297E-26
 6175.3783	3.320E-26
 6175.4022	3.197E-25
 6175.4526	1.898E-25
 6175.5203	9.564E-26	6175.5191	6.1350E-27		363.48		    6176.49675   4.58182E-26   1.43991E-04  8 A1    2    7 A2  712    291.354394     3 A1     4 E         0 0 0 0 0 0 A1      0 0 1 0 1 3 E       291.362000    0.007606      6466.88230	6466.87985	From 81 K
 6175.5466	2.616E-26
 6175.5925	1.941E-25
 6175.6072	5.307E-26	6175.6079	3.5180E-26		182.46
 6175.6281	6.768E-26
 6175.6533	8.365E-26
 6175.7171	3.808E-26
 6175.7806	4.375E-26
 6175.7992	1.560E-25
 6175.8317	8.223E-26	6175.8317	4.4380E-27		376.86
 6175.8745	4.846E-26	6175.8736	3.7220E-27		349.52
 6175.8973	4.359E-25
 6175.9165	1.198E-25
 6175.9513	6.662E-25
 6175.9950	7.680E-26
 6176.0358	2.009E-24
 6176.0722	2.219E-25
 6176.0908	5.523E-26
 6176.2082	1.292E-24	6176.2087	5.0760E-25		222.98		    6176.45692   1.39102E-24   3.51620E-03  7 A2    1    6 A1  616    217.118439     0 A2     1 E         0 0 0 0 0 0 A1      0 1 0 0 2 1 E       217.125700    0.007261      6393.33390	6393.33400
 6176.2461	6.140E-26
 6176.2752	3.638E-26
 6176.3117	3.656E-25
 6176.3469	5.621E-26
 6176.4208	4.896E-26
 6176.4974	1.292E-25								    6176.93292   1.57272E-25   8.86544E-04 10 E     4    9 E  1792    460.147193     5 E      7 E         0 0 0 0 0 0 A1      0 1 2 0 1 0 E       460.156800    0.009607      6636.65420	6636.65368
 6176.5356	6.728E-25
 6176.5481	1.063E-24
 6176.5916	4.948E-25
 6176.6242	7.078E-25
 6176.6505	1.722E-25
 6176.6797	1.679E-26
 6176.7285	4.360E-25
 6176.7488	7.417E-26
 6176.8148	1.716E-26
 6176.8563	7.484E-26
 6176.8947	8.235E-26	6176.8954	3.6880E-26		212.86
 6176.9337	1.623E-25
 6176.9921	4.578E-25
 6177.0363	1.893E-23	6177.0387	2.4470E-26		666.11
 6177.0954	9.063E-26	6177.0976	1.3070E-26		300.68
 6177.1599	2.675E-24
 6177.2260	1.380E-25
 6177.2512	1.124E-25
 6177.2843	6.169E-26
 6177.2983	1.115E-25
 6177.3346	3.405E-26
 6177.3599	6.951E-26
 6177.4715	7.490E-26
 6177.5393	9.763E-25	6177.5399	1.0960E-26		498.56
 6177.5907	9.210E-27
 6177.6713	5.068E-26
 6177.7130	2.291E-25
 6177.7300	1.302E-25
 6177.7613	1.714E-25	6177.7626	1.4290E-26		343.14
 6177.7743	8.155E-26
 6177.8159	1.999E-25	6177.8156	1.0640E-26		377.92		    6178.19816   2.09809E-25   8.16760E-04  9 A2    2    8 A1  808    361.022270     3 A2     2 E         0 0 0 0 0 0 A1      0 1 0 0 2 1 E       361.032600    0.010330      6538.84850	6538.84730	Different Assignment compared to 80K
 6177.8473	3.022E-26
 6177.8720	1.663E-26
 6177.9075	4.023E-26
 6177.9411	5.542E-25
 6178.0027	2.054E-26
 6178.1115	1.255E-25
 6178.1491	2.188E-25
 6178.1725	2.765E-26
 6178.2163	1.739E-25	6178.2187	2.6030E-26		297.78
 6178.2422	2.496E-24
 6178.2723	7.429E-26	6178.2740	4.3650E-26		191.81
 6178.3153	3.138E-25	6178.3128	2.9240E-25		156.06
 6178.3527	1.956E-25
 6178.3795	1.141E-25	6178.3812	9.3150E-27		344.78		    6179.12238   1.55946E-25   8.28868E-04 10 E     3    9 E  1780    447.904652     4 E      3 A1        0 0 0 0 0 0 A1      0 0 1 0 1 3 E       447.916100    0.011448      6626.29560	6626.29523
 6178.4080	1.969E-25
 6178.4877	2.341E-25
 6178.5045	3.268E-25	6178.5054	5.0570E-26		295.22		    6179.03559   3.60471E-25   1.13382E-03  8 A1    2    7 A2  714    291.354394     3 A1     0 A2        0 0 0 0 0 0 A1      0 1 0 0 2 1 A1      291.362000    0.007606      6469.86650	6469.86450
 6178.5537	1.565E-25
 6178.5721	7.374E-26
 6178.6014	1.014E-25	6178.6012	2.0450E-26		274.72
 6178.6166	1.381E-25
 6178.6558	1.174E-25								    6179.13080   1.41373E-25   4.21737E-04  8 E     1    7 E  1386    280.453726     1 E      0 A2        0 0 0 0 0 0 A1      1 1 0 0 0 1 E       280.463100    0.009374      6459.11890	6459.12153
 6178.6767	4.294E-25	6178.6779	2.8450E-25		182.51		    6178.94908   4.07748E-25   9.61708E-04  6 E     2    5 E  1015    168.333168     2 E      3 A2        0 0 0 0 0 0 A1      0 1 0 0 2 1 E       168.337600    0.004432      6347.01430	6347.01483
 6178.6974	2.268E-25	6178.6976	6.6640E-26		245.52		    6179.03591   1.90932E-25   4.86252E-04  7 E     1    6 E  1199    218.482317     1 E      0 A1        0 0 0 0 0 0 A1      0 1 2 0 1 0 E       218.489400    0.007083      6397.18680	6397.18680
 6178.7247	3.375E-26
 6178.7500	5.741E-26
 6178.7709	3.610E-26
 6178.8049	6.560E-26
 6178.8342	1.872E-25								    6179.00240   1.57652E-25   8.00038E-04 10 A1    2    9 A2  903    438.391389     3 A1     0 A2        0 0 0 0 0 0 A1      0 1 0 0 2 1 A1      438.404800    0.013411      6617.23900	6617.23855
 6178.8537	3.091E-26
 6178.8964	1.959E-25
 6179.0630	6.766E-24	6179.0654	9.7190E-27		657.92
 6179.1564	2.577E-25
 6179.1758	5.865E-25	6179.1766	5.0770E-27		518.71		    6179.55277   6.24983E-25   4.13366E-03 10 E     5    9 E  1823    492.855792     7 E      6 A2        0 0 0 0 0 0 A1      0 1 0 0 2 1 E       492.860500    0.004708      6672.03630	6672.03665
 6179.2724	4.553E-25	6179.2735	5.2570E-26		317.92		    6179.86913   3.71108E-25   1.16754E-03  8 A2    1    7 A1  681    291.354412     3 A2     4 E         0 0 0 0 0 0 A1      0 0 1 0 1 3 E       291.361800    0.007388      6470.63420	6470.63390	From 81 K
 6179.3204	1.606E-25	6179.3205	3.1440E-26		276.98		    6179.65703   1.66164E-25   5.05723E-04  8 E     2    7 E  1390    284.540304     2 E      2 E         0 0 0 0 0 0 A1      0 1 2 0 1 0 E       284.548900    0.008596      6463.86930	6463.86916
 6179.3691	3.127E-25
 6179.3969	3.130E-25	6179.3973	1.3870E-26		392.14
 6179.5150	1.650E-26
 6179.5734	8.545E-25
 6179.6150	4.358E-26
 6179.6411	1.841E-25
 6179.6702	5.525E-26
 6179.6978	1.433E-25	6179.6972	2.6100E-27		461.05		    6179.99922   3.68835E-26   1.09329E-04  8 A1    1    7 A2  710    279.091847     0 A1     1 E         0 0 0 0 0 0 A1      0 1 2 0 1 0 E       279.101400    0.009553      6458.79920	6458.79590	From 81 K
 6179.7322	2.689E-25
 6179.7729	3.030E-25	6179.7735	1.6560E-25		197.41		    6179.99518   2.37125E-25   5.78349E-04  6 A2    1    5 A1  494    175.166039     3 A2     2 E         0 0 0 0 0 0 A1      0 1 2 0 1 0 E       175.169300    0.003261      6354.94220	6354.94283	From 81 K
 6179.8088	4.876E-26
 6179.8708	2.283E-25	6179.8722	1.5830E-25		178.99		    6180.08991   2.32213E-25   5.66385E-04  6 A1    2    5 A2  527    175.166036     3 A1     2 E         0 0 0 0 0 0 A1      0 1 2 0 1 0 E       175.169400    0.003364      6355.04020	6355.04103	From 81 K
 6179.9112	8.383E-26	6179.9107	2.1890E-26		254.67
 6179.9471	1.992E-25	6179.9483	9.5920E-27		385.70
 6180.0011	7.031E-26
 6180.0215	3.541E-25	6180.0199	1.5960E-25		212.36		    6180.54536   3.08711E-25   7.14131E-04  6 E     1    5 E  1013    164.235332     1 E      2 E         0 0 0 0 0 0 A1      0 0 1 0 1 3 E       164.240500    0.005168      6344.26200	6344.26050	D
 6180.0915	2.682E-26
 6180.1302	1.645E-25
 6180.1543	7.623E-26
 6180.1994	6.486E-25
 6180.2540	4.813E-24
 6180.2947	1.197E-25
 6180.3444	2.196E-26
 6180.3716	2.105E-26
 6180.4062	3.159E-26
 6180.4630	3.676E-26
 6180.5239	9.333E-26
 6180.5460	3.579E-25	6180.5487	2.2860E-26		363.80		    6180.56205   2.41474E-26   4.54524E-05  5 E     2    5 E   995    121.823910     2 E      3 A2        0 0 0 0 0 0 A1      0 0 1 0 1 3 E       121.826800    0.002890      6302.37280	6302.37385	From 81 K
 6180.5772	1.061E-25
 6180.6057	8.617E-26
 6180.6303	9.666E-26
 6180.6682	2.944E-25
 6180.7360	3.084E-26
 6180.7591	2.833E-25
 6180.8131	5.127E-25								    6181.17167   4.87766E-25   3.56580E-03 10 E     6    9 E  1857    513.344299     8 E      7 E         0 0 0 0 0 0 A1      0 1 0 0 2 1 E       513.345900    0.001601      6694.15900	6694.15932
 6180.8477	7.666E-26								    6181.32829   3.97637E-26   3.59808E-04 11 E     5   10 E  2024    577.804688     7 E      8 E         0 0 0 0 0 0 A1      0 1 0 0 2 1 E       577.812600    0.007912      6758.66030	6758.65893
 6180.8764	3.469E-26
 6180.9049	4.498E-26
 6180.9227	3.719E-26
 6180.9764	3.189E-26
 6181.0132	3.415E-25
 6181.1050	4.978E-26
 6181.1229	4.109E-26
 6181.1426	4.514E-25
 6181.1759	5.287E-27	6181.1785	9.6170E-27		104.22
 6181.2062	6.304E-26								    6181.32399   4.70180E-26   3.43741E-04 10 E     6    9 E  1858    513.344299     8 E      5 E         0 0 0 0 0 0 A1      0 1 0 1 0 1 A1      513.345900    0.001601      6694.55210	6694.55154
 6181.2342	3.672E-26
 6181.2616	5.767E-25	6181.2630	2.8190E-26		384.54		    6181.77306   6.93482E-25   3.00483E-03  9 E     4    8 E  1607    382.817822     5 E      4 E         0 0 0 0 0 0 A1      1 1 0 0 0 1 E       382.824500    0.006678      6564.08610	6564.08677
 6181.2932	2.924E-25
 6181.3186	3.466E-25
 6181.3529	1.724E-25
 6181.3768	3.107E-26
 6181.4398	1.291E-25	6181.4395	1.4210E-25		143.18		    6181.83314   1.28572E-25   2.90075E-04  5 E     1    4 E   828    117.721553     1 E      0 A1        0 0 0 0 0 0 A1      0 0 1 0 1 3 E       117.725100    0.003547      6299.16490	6299.16420	From 81 K
 6181.4828	2.792E-25
 6181.5136	2.590E-26
 6181.6002	7.585E-26
 6181.6478	3.902E-26
 6181.7555	5.168E-26
 6181.7916	2.059E-25
 6181.8221	1.211E-25	6181.8239	7.9130E-26		183.60		    6181.98381   9.45661E-26   2.25015E-04  5 A1    1    4 A2  400    128.664320     3 A1     4 E         0 0 0 0 0 0 A1      0 1 0 0 2 1 E       128.666000    0.001680      6310.48810	6310.48857	From 81 K
 6181.8512	1.467E-25	6181.8498	1.0650E-25		175.40		    6181.99289   9.18861E-26   2.18643E-04  5 A2    2    4 A1  434    128.664319     3 A2     4 E         0 0 0 0 0 0 A1      0 1 0 0 2 1 E       128.666100    0.001781      6310.51730	6310.51550	D
 6181.8868	1.834E-25
 6181.9295	2.453E-24
 6181.9553	2.992E-25
 6181.9889	6.466E-26
 6182.0443	7.758E-26
 6182.0849	3.055E-27
 6182.1325	7.557E-26
 6182.2024	3.559E-26
 6182.2283	2.390E-26								    6182.58346   1.45631E-26   3.37105E-05  6 E     1    5 E  1014    164.235332     1 E      1 E         0 0 0 0 0 0 A1      0 0 1 0 1 3 E       164.240500    0.005168      6346.46880	6346.47100
 6182.2690	4.739E-26
 6182.2690										    6182.71120   2.92410E-26   2.42896E-04 11 A1    2   10 A2  984    560.111866     6 A1     7 E         0 0 0 0 0 0 A1      0 1 0 0 2 1 E       560.122400    0.010534      6742.39140	6742.39240
 6182.3041	2.737E-25	6182.3050	5.1640E-26		279.85		    6182.74177   2.91210E-25   8.87149E-04  8 E     2    7 E  1394    284.540304     2 E      2 E         0 0 0 0 0 0 A1      0 1 2 0 1 0 E       284.548900    0.008596      6466.85300	6466.85270	From 81 K
 6182.3472	4.376E-26
 6182.4114	1.771E-25
 6182.4355	2.874E-25
 6182.4854	3.156E-26
 6182.5244	1.172E-24
 6182.5452	2.181E-25	6182.5442	1.5000E-25		179.60		    6182.86905   2.36369E-25   5.58204E-04  6 E     2    5 E  1018    168.333168     2 E      1 E         0 0 0 0 0 0 A1      0 1 2 0 1 0 E       168.337600    0.004432      6350.88280	6350.88240
 6182.5946	4.854E-26
 6182.6473	6.876E-26
 6182.6813	9.637E-26
 6182.6969	1.035E-25
 6182.7364	2.056E-24
 6182.7645	1.361E-25
 6182.7804	1.322E-25
 6182.8005	1.603E-25
 6182.8496	2.138E-25
 6182.8966	3.744E-25
 6182.9236	3.329E-24
 6182.9487	1.825E-25
 6182.9701	7.676E-26
 6183.0250	8.513E-26
 6183.0541	9.118E-26	6183.0556	4.6150E-26		203.37		    6183.28012   2.54769E-26   7.17692E-05  7 E     3    6 E  1218    238.959317     4 E      1 E         0 0 0 0 0 0 A1      0 1 0 0 2 1 A1      238.963000    0.003683      6422.01710	6422.02107	From 81 K
 6183.0710	5.710E-26
 6183.2020	8.357E-26
 6183.2399	2.131E-24	6183.2374	2.4400E-26		497.02
 6183.3270	6.176E-26
 6183.3536	2.754E-25
 6183.4059	4.964E-26								    6183.74284   1.07691E-26   3.21738E-05  8 E     1    7 E  1390    280.453726     1 E      2 E         0 0 0 0 0 0 A1      0 1 2 0 1 0 E       280.463100    0.009374      6463.86900	6463.86916
 6183.4927	9.041E-25
 6183.5604	6.838E-25
 6183.5781	6.609E-25	6183.5799	4.4680E-25		180.94		    6184.08879   5.54040E-25   1.28311E-03  6 E     1    5 E  1016    164.235332     1 E      2 E         0 0 0 0 0 0 A1      0 0 1 0 1 3 E       164.240500    0.005168      6347.81860	6347.81893
 6183.6004	7.592E-26
 6183.6822	7.457E-26	6183.6810	1.1750E-26		293.82
 6183.7090	2.984E-26
 6183.7679	1.051E-25
 6183.7924	1.190E-25	6183.7912	4.6540E-26		223.38		    6183.73889   1.90732E-26   4.02271E-05  3 E     2    3 E   635     52.031687     2 E      3 A1        0 0 0 0 0 0 A1      0 0 1 0 1 3 E        52.032200    0.000513      6235.82460	6235.82420	From 81 K
 6183.8181	4.915E-25
 6183.8444	1.611E-24
 6183.9112	1.442E-25
 6183.9632	2.947E-26	6183.9605	8.1570E-27		250.15
 6183.9880	1.707E-26
 6184.0787	2.381E-26
 6184.1216	1.635E-24	6184.1227	5.8540E-26		408.66		    6184.50098   9.43818E-25   4.40290E-03  9 A2    3    8 A1  825    397.825481     6 A2     5 E         0 0 0 0 0 0 A1      0 1 0 0 2 1 E       397.829800    0.004319      6581.95140	6581.95000
 6184.1216										    6184.50097   9.43805E-25   4.40283E-03  9 A1    2    8 A2  792    397.825481     6 A1     5 E         0 0 0 0 0 0 A1      0 1 0 0 2 1 E       397.829800    0.004319      6581.95140	6581.95000
 6184.1919	7.687E-27
 6184.2314	6.748E-26	6184.2319	1.7260E-26		256.27
 6184.2909	1.815E-25	6184.2925	1.0780E-26		369.44		    6184.63547   1.68860E-25   6.58722E-04  9 A2    2    8 A1  812    361.022270     3 A2     0 A1        0 0 0 0 0 0 A1      0 1 0 0 2 1 A1      361.032600    0.010330      6545.32350	6545.32335
 6184.3453	1.889E-26
 6184.3938	2.264E-26								    6184.73034   1.44110E-26   6.25019E-05  9 E     4    8 E  1610    382.817822     5 E      7 E         0 0 0 0 0 0 A1      0 1 2 0 1 0 E       382.824500    0.006678      6567.21830	6567.21583
 6184.4274	4.160E-26
 6184.4822	1.352E-24	6184.4831	1.1080E-24		166.00		    6184.70646   1.47176E-24   3.38659E-03  6 A1    1    5 A2  524    162.869701     0 A1     1 E         0 0 0 0 0 0 A1      0 1 0 0 2 1 E       162.875100    0.005399      6347.35730	6347.35723
 6184.5701	1.480E-25	6184.5717	6.5150E-27		392.66
 6184.6090	8.811E-26	6184.6088	1.5140E-26		287.11
 6184.6519	1.512E-25
 6184.7025	6.904E-26
 6184.7269	1.506E-26
 6184.7640	2.710E-26
 6184.7810	1.367E-25	6184.7828	1.5540E-26		319.15		    6185.36237   1.25390E-25   3.95190E-04  8 A2    1    7 A1  684    291.354412     3 A2     3 A1        0 0 0 0 0 0 A1      0 1 0 0 2 1 A1      291.361800    0.007388      6476.14280	6476.14310	From 81 K
 6184.8500	2.500E-25
 6184.8885	7.915E-25
 6184.9378	1.582E-25	6184.9408	2.6200E-25		111.50		    6185.12647   2.07239E-25   4.77481E-04  5 E     2    4 E   831    121.823910     2 E      3 A2        0 0 0 0 0 0 A1      0 1 0 0 2 1 E       121.826800    0.002890      6306.76460	6306.76670
 6184.9676	3.648E-24
 6184.9843	2.499E-24	6184.9845	1.0340E-26		575.91		    6185.22691   6.06049E-26   2.12382E-04  8 E     4    7 E  1419    313.185854     5 E      5 E         0 0 0 0 0 0 A1      0 1 0 0 2 1 A1      313.189900    0.004046      6498.17420	6498.17430	From 81 K
 6185.0145	1.793E-25
 6185.0409	1.009E-25
 6185.0970	1.108E-25
 6185.1335	1.234E-26
 6185.1709	4.243E-25
 6185.2183	2.311E-26								    6185.58110   2.41339E-26   1.76682E-04 10 E     6    9 E  1863    513.344299     8 E      8 E         0 0 0 0 0 0 A1      0 1 0 0 2 1 A1      513.345900    0.001601      6698.56420	6698.56600
 6185.2773	2.165E-26
 6185.2979	6.537E-26
 6185.3320	8.691E-26
 6185.3693	1.653E-26
 6185.3958	1.812E-25								    6186.05297   1.12181E-25   4.37820E-04  9 A1    1    8 A2  779    361.022306     3 A1     1 E         0 0 0 0 0 0 A1      0 0 1 0 1 3 E       361.032200    0.009894      6546.42800	6546.42835
 6185.4539	3.345E-25	6185.4552	6.2010E-26		281.22		    6186.11924   3.26620E-25   8.79122E-04  7 A2    2    6 A1  624    229.398984     3 A2     4 E         0 0 0 0 0 0 A1      0 0 1 0 1 3 E       229.404300    0.005316      6414.85820	6414.85820	From 81 K
 6185.5729	1.296E-26
 6185.6166	5.088E-26
 6185.6329	6.337E-25
 6185.6717	6.905E-26
 6185.6888	6.287E-26	6185.6897	2.7150E-26		215.68
 6185.7448	3.995E-25
 6185.7817	2.019E-26	6185.7816	1.1790E-26		192.30
 6185.8209	8.334E-26
 6185.8386	3.187E-26
 6185.8682	2.140E-26
 6185.9328	1.121E-25
 6185.9614	9.760E-25
 6185.9888	5.769E-25	6185.9898	1.6010E-26		428.41		    6186.31657   6.31556E-25   3.21374E-03  9 E     5    8 E  1635    415.586196     7 E      6 A2        0 0 0 0 0 0 A1      0 1 0 0 2 1 E       415.587900    0.001704      6601.57670	6601.57667
 6186.0045	1.655E-25	6186.0050	2.3310E-26		302.51		    6186.56718   1.72744E-25   5.44646E-04  8 A1    2    7 A2  718    291.354394     3 A1     2 E         0 0 0 0 0 0 A1      0 1 0 0 2 1 E       291.362000    0.007606      6477.36650	6477.36605	From 81 K
 6186.0481	4.226E-26
 6186.0893	1.892E-25	6186.0904	2.2710E-26		314.91		    6186.65200   1.68559E-25   5.31468E-04  8 A2    1    7 A1  685    291.354412     3 A2     2 E         0 0 0 0 0 0 A1      0 1 0 0 2 1 E       291.361800    0.007388      6477.45110	6477.45187	From 81 K
 6186.1060	8.312E-26
 6186.1592	6.783E-26	6186.1570	1.5810E-26		263.48
 6186.2018	8.037E-26
 6186.2292	8.452E-26
 6186.2579	6.215E-26
 6186.3008	6.503E-26
 6186.3304	2.379E-25
 6186.3491	3.944E-24	6186.3494	6.2560E-27		650.24
 6186.3971	3.913E-26
 6186.4707	4.535E-26
 6186.4917	8.394E-26	6186.4888	9.6600E-27		318.17
 6186.5077	3.450E-25								    6187.11557   1.33544E-25   1.26385E-03 12 E     1   11 E  2140    605.364988     1 E      5 E         0 0 0 0 0 0 A1      0 1 2 0 1 0 E       605.386500    0.021512      6791.89420	6791.89187
 6186.5335	6.900E-26	6186.5316	7.8440E-27		319.12
 6186.5523	4.891E-26
 6186.5924	4.136E-26
 6186.6189	6.095E-25
 6186.6338	1.404E-25
 6186.6791	6.756E-25	6186.6797	8.4770E-26		311.48		    6187.06949   7.37953E-25   2.43771E-03  8 E     3    7 E  1411    300.900726     4 E      3 A1        0 0 0 0 0 0 A1      0 1 0 0 2 1 E       300.906700    0.005974      6487.58580	6487.58673
 6186.7051	1.946E-25
 6186.7279	5.847E-26
 6186.7505	1.456E-25	6186.7486	1.0920E-26		351.35
 6186.8112	7.484E-26	6186.8115	4.3010E-26		193.52
 6186.8287	5.623E-26
 6186.8526	5.961E-26
 6186.8884	1.607E-26
 6186.9162	1.503E-26
 6186.9450	2.609E-26
 6187.0230	8.386E-26	6187.0249	1.2450E-25		119.96
 6187.0438	3.277E-25	6187.0448	1.0860E-25		236.20		    6187.71385   2.35181E-25   6.33335E-04  7 A2    2    6 A1  625    229.398984     3 A2     4 E         0 0 0 0 0 0 A1      0 0 1 0 1 3 E       229.404300    0.005316      6416.44810	6416.44810	From 81 K
 6187.0844	5.728E-27
 6187.1063	7.453E-26
 6187.1382	2.074E-25
 6187.1545	1.672E-26
 6187.3036	3.308E-25	6187.3043	2.5480E-25		170.83		    6187.58793   3.23697E-25   7.50505E-04  6 E     1    5 E  1019    164.235332     1 E      0 A2        0 0 0 0 0 0 A1      0 1 2 0 1 0 E       164.240500    0.005168      6351.54410	6351.54330
 6187.3210	2.726E-25
 6187.4045	3.238E-25	6187.4043	8.0920E-26		258.06		    6187.68810   2.36861E-25   6.04892E-04  7 E     1    6 E  1205    218.482317     1 E      0 A1        0 0 0 0 0 0 A1      0 1 2 0 1 0 E       218.489400    0.007083      6405.89390	6405.89433	From 81 K
 6187.4521	1.129E-25
 6187.4968	3.302E-26
 6187.5472	1.322E-25
 6187.5713	5.330E-26	6187.5709	8.2240E-26		116.98
 6187.6555	6.491E-26
 6187.6978	5.566E-25	6187.6972	1.4370E-25		255.54		    6188.26750   4.23575E-25   1.14088E-03  7 A1    1    6 A2  592    229.398992     3 A1     4 E         0 0 0 0 0 0 A1      0 0 1 0 1 3 E       229.404200    0.005208      6417.10200	6417.10140	From 81 K
 6187.7379	8.886E-26
 6187.8011	1.233E-24
 6187.8152	1.035E-24	6187.8141	6.7240E-27		540.94
 6187.9030	6.623E-25	6187.9035	1.3790E-26		450.69		    6188.23731   7.36153E-25   4.14160E-03  9 E     6    8 E  1666    436.112142     8 E      7 E         0 0 0 0 0 0 A1      0 1 0 0 2 1 E       436.110800   -0.001342      6624.01380	6624.01350
 6187.9659	1.248E-24
 6188.0153	4.098E-26
 6188.0482	9.451E-26
 6188.0697	5.760E-26
 6188.1074	1.343E-25
 6188.1223	1.168E-25
 6188.1408	4.364E-25	6188.1425	3.9740E-25		157.85		    6188.53632   3.42032E-25   7.73341E-04  5 E     1    4 E   830    117.721553     1 E      2 E         0 0 0 0 0 0 A1      0 1 0 0 2 1 E       117.725100    0.003547      6305.86590	6305.86683	D
 6188.1892	3.503E-26
 6188.2211	5.303E-25	6188.2202	1.3620E-25		255.94		    6188.53363   3.60845E-25   9.40320E-04  7 E     2    6 E  1208    222.574891     2 E      1 E         0 0 0 0 0 0 A1      0 1 0 0 2 1 E       222.581300    0.006409      6410.80240	6410.80070
 6188.2549	4.670E-26
 6188.2711	8.188E-26
 6188.2938	2.601E-26
 6188.3118	8.513E-26
 6188.3294	2.472E-26
 6188.3941	1.480E-25
 6188.4416	3.409E-26	6188.4425	5.8220E-26		109.11
 6188.4624	1.672E-26
 6188.4951	3.862E-26
 6188.5190	2.035E-25
 6188.5602	8.288E-26
 6188.6042	7.808E-25	6188.6048	1.4840E-26		457.76		    6188.88575   5.00791E-25   3.15606E-03  9 A1    3    8 A2  833    459.417355     9 A1     8 E         0 0 0 0 0 0 A1      0 1 0 0 2 1 E       459.412400   -0.004955      6648.01660	6648.01660
 6188.6042										    6188.88568   5.00875E-25   3.15659E-03  9 A2    4    8 A1  866    459.417355     9 A2     8 E         0 0 0 0 0 0 A1      0 1 0 0 2 1 E       459.412500   -0.004855      6648.01670	6648.01670
 6188.6838	1.605E-24	6188.6857	1.1660E-25		353.82		    6189.00001   1.14514E-24   4.01807E-03  8 E     4    7 E  1424    313.185854     5 E      4 E         0 0 0 0 0 0 A1      0 1 0 0 2 1 E       313.189900    0.004046      6501.87370	6501.87407
 6188.7210	2.616E-25	6188.7207	3.5650E-25		126.61		    6188.90829   2.87146E-25   6.84781E-04  5 A2    2    4 A1  435    128.664319     3 A2     2 E         0 0 0 0 0 0 A1      0 1 2 0 1 0 E       128.666100    0.001781      6317.38710	6317.38647	From 81 K
 6188.7554	4.840E-26
 6188.8092	3.374E-26
 6188.8296	1.681E-26
 6188.8732	1.789E-26	6188.8751	4.8210E-27		252.21
 6188.9163	1.144E-26
 6188.9410	1.013E-25								    6189.47511   1.34575E-25   9.81720E-04 11 E     3   10 E  1979    532.943552     4 E      5 E         0 0 0 0 0 0 A1      0 1 0 0 2 1 E       532.958300    0.014748      6721.89930	6721.90008
 6189.0269	8.220E-24	6189.0269	1.1940E-26		657.06
 6189.0870	3.770E-26
 6189.1209	1.011E-25
 6189.1517	5.517E-26
 6189.2157	2.542E-26	6189.2158	5.0800E-27		275.39
 6189.2338	1.880E-26	6189.2358	2.3550E-26		133.12		    6190.06393   3.99752E-26   9.46223E-05  6 E     2    5 E  1023    168.333168     2 E      3 A1        0 0 0 0 0 0 A1      0 0 1 0 1 3 E       168.337600    0.004432      6357.57140	6357.57618	From 81 K
 6189.2757	1.323E-25
 6189.3017	1.378E-25
 6189.3176	1.612E-25
 6189.4023	2.272E-26
 6189.4151	2.108E-26
 6189.4438	6.206E-26								    6189.85322   1.08036E-25   7.88218E-04 11 E     3   10 E  1980    532.943552     4 E      5 E         0 0 0 0 0 0 A1      0 1 0 0 2 1 E       532.958300    0.014748      6722.40210	6722.40090
 6189.4806	3.982E-26
 6189.5095	7.643E-26
 6189.5518	2.346E-26
 6189.5816	1.596E-26
 6189.6100	1.616E-26
 6189.6387	1.623E-26
 6189.6610	2.161E-26
 6189.6936	5.626E-26								    6190.23088   3.00123E-26   1.99189E-04 10 E     5    9 E  1840    492.855792     7 E      8 E         0 0 0 0 0 0 A1      0 1 0 0 2 1 E       492.860500    0.004708      6682.55410	6682.55643
 6189.7776	1.053E-25
 6189.8336	1.128E-25
 6189.8601	2.632E-24
 6189.8947	6.374E-26
 6189.9774	1.673E-25
 6190.0033	6.920E-26
 6190.0171	3.219E-25
 6190.0344	2.169E-25	6190.0340	5.3660E-26		258.86
 6190.0765	3.199E-26
 6190.1056	2.491E-26
 6190.1412	4.920E-26	6190.1402	6.9210E-26		124.14
 6190.1541	1.301E-26
 6190.1893	3.011E-26
 6190.2157	2.512E-25	6190.2164	3.4480E-26		304.50		    6190.49421   2.87091E-25   9.06359E-04  8 A1    2    7 A2  720    291.354394     3 A1     0 A2        0 0 0 0 0 0 A1      0 1 0 0 2 1 A1      291.362000    0.007606      6481.57770	6481.57730
 6190.2979	2.567E-25	6190.2972	1.4700E-26		372.27		    6190.48555   2.18463E-26   5.60106E-05  6 E     3    5 E  1035    184.738658     4 E      1 E         0 0 0 0 0 0 A1      0 1 0 0 2 1 A1      184.740400    0.001742      6375.03830	6375.03720	From 81 K
 6190.3336	3.303E-26
 6190.3561	1.172E-25
 6190.3901	9.687E-26	6190.3912	2.8720E-25		66.36		    6190.73050   1.50573E-25   3.62782E-04  4 E     1    3 E   644     78.948521     1 E      0 A2        0 0 0 0 0 0 A1      0 0 1 0 1 3 E        78.950800    0.002279      6269.34090	6269.34200	From 81 K
 6190.4597	4.364E-27
 6190.5013	1.457E-26
 6190.5298	5.544E-26
 6190.5536	1.762E-24	6190.5527	1.5240E-26		518.77
 6190.6188	3.472E-26
 6190.6460	6.408E-26
 6190.7153	5.191E-25	6190.7181	2.0450E-26		401.26
 6190.7403	1.453E-25
 6190.7917	1.525E-25
 6190.8413	8.466E-26	6190.8418	2.6090E-26		241.82
 6190.8692	3.346E-26
 6190.9028	2.680E-25	6190.9023	8.2860E-26		241.57		    6191.28142   2.35093E-25   6.13170E-04  7 E     2    6 E  1212    222.574891     2 E      2 E         0 0 0 0 0 0 A1      0 1 2 0 1 0 E       222.581300    0.006409      6413.48410	6413.48405
 6190.9277	4.751E-26
 6190.9513	3.867E-26								    6191.41623   2.68888E-26   5.18541E-04 12 E     8   12 E  2432    768.671895    11 E     12 A1        0 0 0 0 0 0 A1      0 1 0 0 2 1 E       768.667700   -0.004195      6959.61900	6959.61765
 6190.9689	1.034E-25	6190.9700	1.5630E-26		297.01		    6191.13641   3.91817E-26   1.26400E-04  7 A2    3    6 A1  640    266.316910     6 A2     6 A1        0 0 0 0 0 0 A1      0 1 0 0 2 1 A1      266.316400   -0.000510      6457.28530	6457.28590
 6190.9689										    6191.13520   3.92629E-26   1.26661E-04  7 A1    2    6 A2  606    266.316910     6 A1     6 A2        0 0 0 0 0 0 A1      0 1 0 0 2 1 A1      266.316400   -0.000510      6457.28530	6457.28587
 6191.0903	4.735E-24
 6191.1263	2.517E-24	6191.1262	2.0770E-25		343.94		    6191.42983   1.34610E-24   5.08525E-03  8 A1    3    7 A2  732    328.218243     6 A1     5 E         0 0 0 0 0 0 A1      0 1 0 0 2 1 E       328.220000    0.001757      6519.34630	6519.34627
 6191.1263										    6191.42984   1.34609E-24   5.08521E-03  8 A2    2    7 A1  699    328.218243     6 A2     5 E         0 0 0 0 0 0 A1      0 1 0 0 2 1 E       328.220000    0.001757      6519.34630	6519.34623
 6191.2195	1.606E-25	6191.2194	2.6640E-25		111.39		    6191.50520   1.78762E-25   4.12719E-04  5 E     2    4 E   835    121.823910     2 E      1 E         0 0 0 0 0 0 A1      0 1 2 0 1 0 E       121.826800    0.002890      6313.04630	6313.04624
 6191.2858	1.321E-25
 6191.3154	4.380E-26
 6191.3656	5.245E-26
 6191.4337	4.840E-26
 6191.4557	6.133E-26
 6191.4905	1.181E-25
 6191.5029	1.362E-25
 6191.5412	2.634E-25	6191.5412	3.5790E-25		126.83		    6191.78955   3.16972E-25   7.31881E-04  5 E     2    4 E   836    121.823910     2 E      0 A1        0 0 0 0 0 0 A1      0 1 2 0 1 0 E       121.826800    0.002890      6313.36800	6313.36798
 6191.5543	4.940E-25
 6191.5894	1.200E-24
 6191.6043	8.448E-26
 6191.6686	4.004E-26	6191.6714	3.2360E-26		167.11
 6191.7268	8.443E-26
 6191.7485	1.809E-26
 6191.7755	1.921E-25	6191.7759	3.3990E-25		106.35		    6191.92165   1.79250E-25   4.77412E-04  4 E     3    3 E   655     99.493359     4 E      3 A1        0 0 0 0 0 0 A1      0 1 2 0 1 0 E        99.492200   -0.001159      6291.26770	6291.26770	From 81 K
 6191.8107	2.281E-25	6191.8113	3.2880E-25		122.24		    6192.14251   7.64935E-26   1.73154E-04  5 E     1    4 E   833    117.721553     1 E      1 E         0 0 0 0 0 0 A1      0 0 1 0 1 3 E       117.725100    0.003547      6309.53580	6309.53597
 6191.8451	4.018E-25
 6191.9034	8.694E-26
 6191.9886	1.574E-25	6191.9887	2.2420E-25		123.20		    6192.53169   2.91174E-25   6.59199E-04  5 E     1    4 E   834    117.721553     1 E      2 E         0 0 0 0 0 0 A1      0 0 1 0 1 3 E       117.725100    0.003547      6309.71370	6309.71363
 6192.0045	2.982E-26
 6192.0308	1.932E-26
 6192.1654	4.119E-25	6192.1662	2.7610E-26		360.06		    6192.38420   3.29486E-26   7.60032E-05  6 A1    1    5 A2  527    162.869701     0 A1     2 E         0 0 0 0 0 0 A1      0 1 2 0 1 0 E       162.875100    0.005399      6355.04050	6355.04103	From 81 K
 6192.1964	7.344E-26								    6192.46067   6.37753E-26   1.94906E-04  8 E     2    7 E  1400    284.540304     2 E      1 E         0 0 0 0 0 0 A1      0 1 0 0 2 1 A1      284.548900    0.008596      6476.74530	6476.74402
 6192.2113	5.075E-26
 6192.2595	2.749E-26
 6192.3495	2.825E-26
 6192.4103	1.612E-26
 6192.4539	1.107E-25	6192.4551	2.5430E-26		264.57		    6192.63990   9.60366E-26   2.88080E-04  7 E     4    6 E  1233    251.262468     5 E      5 E         0 0 0 0 0 0 A1      0 1 0 0 2 1 A1      251.264200    0.001732      6443.71810	6443.71817	From 81 K
 6192.4738	3.021E-26
 6192.5916	1.335E-24	6192.5921	2.0210E-24		118.47		    6192.79890   1.42722E-24   3.21000E-03  5 A2    1    4 A1  433    116.354416     0 A2     1 E         0 0 0 0 0 0 A1      0 1 0 0 2 1 E       116.358200    0.003784      6308.94980	6308.94995
 6192.6508	1.948E-24
 6192.6772	8.681E-25	6192.6772	2.1520E-25		258.70		    6192.96974   8.95356E-25   2.53024E-03  7 E     3    6 E  1222    238.959317     4 E      3 A1        0 0 0 0 0 0 A1      0 1 0 0 2 1 E       238.963000    0.003683      6431.64020	6431.63927
 6192.7243	1.589E-25
 6192.7547	1.270E-25	6192.7567	2.5770E-25		95.77		    6192.89426   1.25062E-25   3.07609E-04  4 E     2    3 E   646     83.054654     2 E      3 A2        0 0 0 0 0 0 A1      0 1 0 0 2 1 E        83.056200    0.001546      6275.81090	6275.81080
 6192.8138	2.585E-25
 6192.8673	2.401E-26
 6192.9458	2.857E-25
 6192.9864	1.394E-24
 6193.0169	4.770E-26
 6193.0487	5.628E-26
 6193.0669	6.921E-26	6193.0665	5.6190E-26		166.74
 6193.1132	1.223E-24	6193.1133	8.5260E-26		357.01		    6193.40422   1.36381E-24   5.62107E-03  8 E     5    7 E  1450    346.008221     7 E      6 A1        0 0 0 0 0 0 A1      0 1 0 0 2 1 E       346.007300   -0.000921      6539.12050	6539.12060
 6193.1801	2.008E-26
 6193.2873	2.743E-26
 6193.3109	1.219E-26
 6193.3343	1.687E-26
 6193.3906	2.208E-26
 6193.4623	1.153E-25
 6193.5972	1.884E-25	6193.5976	3.6910E-26		276.94		    6194.07142   7.16568E-26   1.93367E-04  7 A1    1    6 A2  594    229.398992     3 A1     3 A2        0 0 0 0 0 0 A1      0 1 0 0 2 1 A1      229.404200    0.005208      6423.00140	6423.00260	From 81 K
 6193.6151	4.534E-26
 6193.6509	1.959E-26
 6193.6764	5.191E-26
 6193.7443	7.995E-26
 6193.8049	1.879E-26
 6193.8495	2.746E-25	6193.8511	9.8160E-27		408.80
 6193.8795	1.603E-25
 6193.9424	4.863E-26
 6194.0286	2.277E-24
 6194.0470	1.522E-26
 6194.0695	1.310E-26
 6194.1364	4.485E-25	6194.1363	1.1130E-25		258.62		    6194.10217   2.19360E-25   6.20128E-04  7 E     3    6 E  1224    238.959317     4 E      4 E         0 0 0 0 0 0 A1      0 1 0 0 2 1 A1      238.963000    0.003683      6433.09940	6433.10060
 6194.1920	1.386E-25
 6194.2242	1.021E-25
 6194.2621	3.172E-26
 6194.2921	2.795E-26
 6194.3258	4.795E-25
 6194.3711	3.027E-26
 6194.4014	6.060E-25	6194.4016	4.7780E-25		169.01		    6194.71717   7.03751E-25   1.72468E-03  6 A1    2    5 A2  531    175.166036     3 A1     2 E         0 0 0 0 0 0 A1      0 1 0 0 2 1 E       175.169400    0.003364      6369.57080	6369.57210
 6194.4494	1.449E-25	6194.4501	5.6930E-26		222.98		    6194.91146   6.69683E-26   1.80764E-04  7 A1    1    6 A2  595    229.398992     3 A1     2 E         0 0 0 0 0 0 A1      0 1 0 0 2 1 E       229.404200    0.005208      6423.85360	6423.85452	From 81 K
 6194.5109	4.107E-26	6194.5113	3.9140E-27		332.80
 6194.5717	5.337E-26
 6194.6257	5.089E-26
 6194.6576	1.066E-24
 6194.7185	1.095E-24
 6194.7783	2.567E-25
 6194.8026	8.155E-26	6194.8013	1.3760E-25		110.05
 6194.8382	2.810E-26
 6194.8846	2.255E-25
 6194.9215	1.149E-24	6194.9213	6.3200E-26		375.40		    6195.20798   1.31795E-24   6.00651E-03  8 E     6    7 E  1475    366.567984     8 E      7 E         0 0 0 0 0 0 A1      0 1 0 0 2 1 E       366.563900   -0.004084      6561.48540	6561.48540
 6195.0149	1.905E-25
 6195.0590	6.352E-26
 6195.0802	6.910E-25	6195.0802	3.7550E-25		197.86		    6195.50619   7.41841E-25   1.81849E-03  6 A2    1    5 A1  498    175.166039     3 A2     2 E         0 0 0 0 0 0 A1      0 1 0 0 2 1 E       175.169300    0.003261      6370.24950	6370.24942
 6195.1114	2.436E-25
 6195.1565	1.877E-26	6195.1566	1.4140E-26		172.53
 6195.1817	1.589E-25
 6195.2170	5.961E-26
 6195.2597	3.877E-26
 6195.2828	1.128E-25
 6195.3084	6.495E-26
 6195.3216	2.483E-25	6195.3207	3.5270E-25		123.39		    6195.60690   2.79657E-25   6.33754E-04  5 E     1    4 E   835    117.721553     1 E      1 E         0 0 0 0 0 0 A1      0 1 2 0 1 0 E       117.725100    0.003547      6313.04670	6313.04624
 6195.3546	3.696E-26
 6195.4126	6.617E-26
 6195.5178	3.286E-26
 6195.5391	9.034E-26	6195.5391	6.1720E-26		180.13
 6195.6006	7.081E-26	6195.6008	3.6060E-26		202.90
 6195.6306	1.584E-25
 6195.6431	3.603E-25	6195.6415	6.1450E-25		109.21		    6195.89125   2.59092E-25   5.87205E-04  5 E     1    4 E   836    117.721553     1 E      0 A1        0 0 0 0 0 0 A1      0 1 2 0 1 0 E       117.725100    0.003547      6313.36820	6313.36798
 6195.6762	1.860E-26	6195.6756	2.6260E-26		123.87
 6195.7536	1.349E-24	6195.7534	3.2660E-25		260.52		    6196.01489   1.57423E-24   4.72753E-03  7 E     4    6 E  1236    251.262468     5 E      4 E         0 0 0 0 0 0 A1      0 1 0 0 2 1 E       251.264200    0.001732      6447.01780	6447.01805
 6195.8777	3.537E-26
 6195.8977	4.517E-26
 6195.9606	2.816E-25	6195.9601	1.8680E-25		182.42		    6196.18613   2.63426E-25   6.12461E-04  6 E     1    5 E  1025    164.235332     1 E      0 A2        0 0 0 0 0 0 A1      0 1 2 0 1 0 E       164.240500    0.005168      6360.20110	6360.20070
 6195.9881	8.150E-26
 6196.0063	2.365E-25	6196.0059	5.7660E-25		81.52		    6196.30458   2.82577E-25   6.82058E-04  4 E     1    3 E   645     78.948521     1 E      2 E         0 0 0 0 0 0 A1      0 1 0 0 2 1 E        78.950800    0.002279      6274.95710	6274.95690
 6196.0682	5.550E-26
 6196.1331	1.311E-26	6196.1307	1.3050E-26		150.96		    6196.32587   1.36280E-26   3.25784E-05  5 A1    1    4 A2  403    128.664320     3 A1     1 E         0 0 0 0 0 0 A1      0 1 2 0 1 0 E       128.666000    0.001680      6324.79910	6324.79850
 6196.1583	1.312E-25
 6196.1867	3.936E-26	6196.1839	7.5540E-26		100.08
 6196.2095	6.610E-26
 6196.2487	6.973E-26
 6196.2973	7.465E-26	6196.2951	6.0020E-26		167.50
 6196.3782	1.219E-24
 6196.4157	3.630E-25	6196.4165	1.0790E-25		244.63
 6196.4513	1.948E-25	6196.4506	1.2690E-25		183.82		    6197.23713   9.06788E-26   2.22402E-04  6 A2    1    5 A1  499    175.166039     3 A2     4 E         0 0 0 0 0 0 A1      0 0 1 0 1 3 E       175.169300    0.003261      6371.62060	6371.62057	From 81 K
 6196.5220	5.764E-26
 6196.5554	1.245E-25
 6196.6240	4.493E-25	6196.6226	1.3370E-25		244.53		    6196.95090   4.26619E-25   1.15234E-03  7 A2    2    6 A1  629    229.398984     3 A2     0 A1        0 0 0 0 0 0 A1      0 1 0 0 2 1 A1      229.404300    0.005316      6426.02830	6426.02800
 6196.6458	6.898E-26
 6196.6930	4.478E-26
 6196.7328	6.153E-25	6196.7323	4.0740E-25		182.55		    6197.06402   5.39130E-25   1.27905E-03  6 E     2    5 E  1028    168.333168     2 E      1 E         0 0 0 0 0 0 A1      0 1 0 0 2 1 E       168.337600    0.004432      6365.07040	6365.07037
 6196.8146	5.116E-25
 6196.8586	4.645E-26	6196.8600	8.9940E-26		99.38		    6197.08792   4.82652E-26   1.18875E-04  4 E     2    3 E   648     83.054654     2 E      1 E         0 0 0 0 0 0 A1      0 0 1 0 1 3 E        83.056200    0.001546      6279.91480	6279.91600	From 81 K
 6196.9279	5.088E-25
 6196.9524	4.284E-26
 6197.0305	4.037E-26
 6197.0618	3.652E-25								    6197.30434   2.45292E-25   6.02977E-03 14 E     3   13 E  2550    834.041022     4 E      4 E         0 0 0 0 0 0 A1      0 1 0 1 0 1 A1      834.066300    0.025278      7031.12810	7031.12935
 6197.1290	3.551E-25								    6197.59753   3.42017E-25   2.26611E-03 11 E     1   10 E  1966    512.608235     1 E      5 E         0 0 0 0 0 0 A1      0 1 2 0 1 0 E       512.626300    0.018065      6709.75530	6709.75640
 6197.1644	1.098E-25
 6197.1769	8.561E-26	6197.1755	1.4680E-26		287.26
 6197.1925	2.056E-25
 6197.2560	5.588E-26
 6197.2777	5.905E-26
 6197.3047	3.375E-25	6197.3039	7.1360E-25		92.55		    6197.46897   3.45298E-25   8.79355E-04  4 A2    1    3 A1  311     89.901358     3 A2     2 E         0 0 0 0 0 0 A1      0 1 2 0 1 0 E        89.901800    0.000442      6287.20650	6287.20645	From 81 K
 6197.3217	3.799E-25	6197.3193	6.9850E-25		103.40		    6197.48408   3.43426E-25   8.74580E-04  4 A1    2    3 A2  344     89.901358     3 A1     2 E         0 0 0 0 0 0 A1      0 1 2 0 1 0 E        89.901800    0.000442      6287.22350	6287.22350	From 81 K
 6197.4280	7.360E-26	6197.4285	4.1380E-26		195.23
 6197.4801	2.863E-26
 6197.5216	8.718E-26
 6197.5420	8.324E-26
 6197.5611	5.897E-26	6197.5637	5.9010E-26		150.55
 6197.6263	1.899E-26
 6197.6625	2.543E-26
 6197.6839	2.568E-26
 6197.7244	1.775E-26
 6197.7864	3.830E-26
 6197.8113	1.499E-25
 6197.8482	3.104E-26
 6197.8745	1.561E-25
 6197.9165	1.682E-25								    6198.09723   1.25221E-25   2.28753E-03 12 E     7   11 E  2367    739.931851    10 E     10 E         0 0 0 0 0 0 A1      0 1 0 1 0 1 A1      739.932100    0.000249      6937.84860	6937.84897
 6197.9458	4.758E-26
 6197.9739	1.236E-26
 6198.0099	2.477E-25
 6198.0586	8.566E-26
 6198.0815	3.109E-24	6198.0812	6.4670E-25		272.30		    6198.34309   1.83406E-24   5.93043E-03  7 A2    3    6 A1  642    266.316910     6 A2     5 E         0 0 0 0 0 0 A1      0 1 0 0 2 1 E       266.316400   -0.000510      6464.39790	6464.39750
 6198.0815										    6198.34310   1.83405E-24   5.93041E-03  7 A1    2    6 A2  609    266.316910     6 A1     5 E         0 0 0 0 0 0 A1      0 1 0 0 2 1 E       266.316400   -0.000510      6464.39790	6464.39750
 6198.1573	2.820E-25	6198.1585	8.2800E-27		424.03		    6198.55264   3.04282E-25   1.62748E-03 10 E     3    9 E  1799    447.904652     4 E      5 E         0 0 0 0 0 0 A1      0 1 0 0 2 1 E       447.916100    0.011448      6646.07340	6646.07347
 6198.1910	2.125E-25								    6198.40943   7.91176E-26   8.12683E-04 11 A1    3   11 A2 1101    621.468319     9 A1    10 E         0 0 0 0 0 0 A1      0 1 0 0 2 1 E       621.469900    0.001581      6819.66090	6819.66030
 6198.1910										    6198.41063   7.91752E-26   8.13275E-04 11 A2    4   11 A1 1068    621.468319     9 A2    10 E         0 0 0 0 0 0 A1      0 1 0 0 2 1 E       621.469300    0.000981      6819.66030	6819.65985
 6198.2274	3.622E-26
 6198.2965	1.029E-25
 6198.3218	3.162E-25
 6198.3634	1.283E-26
 6198.3842	5.216E-26
 6198.4518	2.072E-26
 6198.4767	2.480E-25
 6198.5190	1.958E-25	6198.5188	1.2900E-25		182.95		    6198.84393   2.78216E-25   6.82716E-04  6 A1    2    5 A2  533    175.166036     3 A1     0 A2        0 0 0 0 0 0 A1      0 1 0 0 2 1 A1      175.169400    0.003364      6373.68840	6373.68930	From 81 K
 6198.5600	3.058E-27
 6198.6043	1.126E-25
 6198.6876	5.853E-25	6198.6869	4.0680E-27		535.72
 6198.7144	2.580E-25
 6198.7345	3.706E-26
 6198.7757	1.503E-25	6198.7743	7.6070E-26		203.39
 6198.8135	1.284E-25
 6198.8341	2.893E-26
 6198.8697	9.450E-26
 6198.8838	5.036E-26
 6198.9684	1.262E-25
 6198.9908	1.333E-25	6198.9895	4.6570E-25		53.62		    6199.29043   1.55425E-25   4.52118E-04  3 E     1    2 E   462     47.922529     1 E      0 A1        0 0 0 0 0 0 A1      0 0 1 0 1 3 E        47.923800    0.001271      6246.91460	6246.91407	From 81 K
 6199.0087	1.581E-25
 6199.0295	3.300E-26
 6199.0673	2.341E-24	6199.0668	4.1590E-26		462.97
 6199.0872	1.665E-25
 6199.1373	2.226E-26
 6199.2478	4.518E-26
 6199.3180	2.092E-25
 6199.3444	9.137E-26
 6199.3722	7.204E-26
 6199.4053	4.862E-26	6199.4032	5.2200E-26		145.08
 6199.4380	6.551E-26	6199.4404	1.8250E-26		249.65		    6199.66181   5.28472E-26   1.38205E-04  7 E     2    6 E  1218    222.574891     2 E      1 E         0 0 0 0 0 0 A1      0 1 0 0 2 1 A1      222.581300    0.006409      6422.01930	6422.02107	From 81 K
 6199.4724	2.110E-25								    6200.66645   1.63226E-25   3.83686E-03 14 A1    2   13 A2 1291    824.613524     3 A1     3 A2        0 0 0 0 0 0 A1      0 1 0 1 0 1 A1      824.640300    0.026776      7024.11270	7024.11335
 6199.5013	3.395E-25
 6199.5013										    6199.81869   1.60304E-25   2.58289E-03 12 A1    4   11 A2 1178    713.987865     9 A1     9 A2        0 0 0 0 0 0 A1      0 1 0 1 0 1 A1      713.993000    0.005135      6913.49430	6913.49440
 6199.5358	2.953E-26
 6199.6082	8.974E-25
 6199.6287	1.164E-25
 6199.7199	1.817E-25
 6199.7445	3.795E-25								    6200.86661   2.32119E-25   5.45665E-03 14 A2    1   13 A1 1258    824.613987     3 A2     3 A1        0 0 0 0 0 0 A1      0 1 0 1 0 1 A1      824.640700    0.026713      7024.38520	7024.38710
 6199.7670	1.583E-24
 6199.8174	4.668E-26
 6199.8521	1.244E-25
 6199.8686	7.568E-25	6199.8669	1.3950E-24		103.19		    6200.11659   6.26519E-25   1.54462E-03  4 E     2    3 E   651     83.054654     2 E      1 E         0 0 0 0 0 0 A1      0 0 1 0 1 3 E        83.056200    0.001546      6282.92480	6282.92450
 6199.9251	1.467E-24	6199.9247	8.4300E-25		193.53		    6200.16547   1.52679E-24   3.92682E-03  6 E     3    5 E  1039    184.738658     4 E      3 A2        0 0 0 0 0 0 A1      0 1 0 0 2 1 E       184.740400    0.001742      6384.66550	6384.66555
 6199.9426	1.354E-25
 6199.9763	8.761E-26
 6199.9993	3.282E-26
 6200.0519	1.751E-24	6200.0514	2.5950E-25		298.56		    6200.30643   1.90593E-24   6.72459E-03  7 E     5    6 E  1261    284.132985     7 E      6 A2        0 0 0 0 0 0 A1      0 1 0 0 2 1 E       284.129700   -0.003285      6484.18160	6484.18160
 6200.0904	4.470E-26
 6200.2056	2.239E-26
 6200.2384	7.442E-26
 6200.2592	3.877E-25	6200.2576	9.0790E-27		441.57		    6200.63096   3.97086E-25   2.02923E-03 10 A1    2    9 A2  912    438.391389     3 A1     4 E         0 0 0 0 0 0 A1      0 1 0 0 2 1 E       438.404800    0.013411      6638.66400	6638.66467
 6200.2963	3.872E-25								    6200.66853   3.91242E-25   1.99939E-03 10 A2    1    9 A1  879    438.391454     3 A2     4 E         0 0 0 0 0 0 A1      0 1 0 0 2 1 E       438.404100    0.012646      6638.70040	6638.70017
 6200.3106	2.255E-25	6200.3084	5.0980E-25		87.35		    6200.93901   2.06857E-25   5.00038E-04  4 E     1    3 E   647     78.948521     1 E      2 E         0 0 0 0 0 0 A1      0 0 1 0 1 3 E        78.950800    0.002279      6279.26140	6279.25958
 6200.3506	1.396E-26
 6200.3785	7.438E-26
 6200.4067	2.896E-26								    6200.98591   4.52236E-26   2.12094E-04  9 A1    2    8 A2  801    397.825481     6 A1     7 E         0 0 0 0 0 0 A1      1 1 0 0 0 1 E       397.829800    0.004319      6598.23650	6598.23765
 6200.4267	8.162E-26								    6200.96818   4.97323E-26   2.33238E-04  9 A2    3    8 A1  834    397.825481     6 A2     7 E         0 0 0 0 0 0 A1      1 1 0 0 0 1 E       397.829800    0.004319      6598.25650	6598.25815
 6200.4511	5.836E-26								    6200.91702   4.69227E-26   6.95802E-04 12 A1    4   12 A2 1161    713.987865     9 A1    11 E         0 0 0 0 0 0 A1      0 1 0 0 2 1 E       713.993000    0.005135      6914.44410	6914.44465
 6200.5447	6.881E-26
 6200.5850	1.267E-24	6200.5839	3.0180E-24		83.29		    6200.77967   1.24667E-24   2.99343E-03  4 A1    1    3 A2  343     77.580125     0 A1     1 E         0 0 0 0 0 0 A1      0 1 0 0 2 1 E        77.582600    0.002475      6278.16760	6278.16650	From 81 K
 6200.6609	2.708E-26
 6200.7184	4.808E-26	6200.7188	1.8370E-26		225.17		    6200.90465   4.81503E-26   7.14003E-04 12 A2    3   12 A1 1194    713.987865     9 A2    11 E         0 0 0 0 0 0 A1      0 1 0 0 2 1 E       713.992100    0.004235      6914.71050	6914.70875
 6200.7515	1.267E-26
 6200.7764	8.370E-26
 6200.8079	3.300E-26
 6200.8367	4.350E-26
 6200.8818	1.495E-25
 6200.9199	3.499E-26
 6200.9384	9.880E-27
 6200.9643	5.473E-26	6200.9633	1.5510E-25		69.86
 6200.9812	2.731E-26
 6201.0122	2.353E-26
 6201.0275	1.096E-26	6201.0274	2.3740E-26		90.69		    6201.21619   1.66658E-26   3.75851E-05  5 A2    1    4 A1  435    116.354416     0 A2     2 E         0 0 0 0 0 0 A1      0 1 2 0 1 0 E       116.358200    0.003784      6317.38570	6317.38647	From 81 K
 6201.1227	1.168E-26
 6201.1662	5.070E-26
 6201.2013	1.381E-25
 6201.2417	1.385E-25
 6201.2589	1.033E-25
 6201.2839	1.425E-26
 6201.3046	1.555E-26
 6201.3468	4.214E-26
 6201.3742	1.460E-26
 6201.4822	5.296E-25
 6201.5066	2.446E-26
 6201.5411	7.128E-26
 6201.5639	3.425E-26
 6201.6022	1.134E-25
 6201.6333	1.346E-25	6201.6329	1.0530E-25		169.64		    6201.82067   2.19363E-25   5.64475E-04  6 E     3    5 E  1041    184.738658     4 E      4 E         0 0 0 0 0 0 A1      0 1 0 0 2 1 A1      184.740400    0.001742      6386.37370	6386.37340	From 81 K
 6204.0252	4.873E-25	6204.0252	3.1590E-25		184.19		    6204.56414   4.71969E-25   1.16033E-03  6 A2    1    5 A1  503    175.166039     3 A2     2 E         0 0 0 0 0 0 A1      0 0 1 0 1 3 E       175.169300    0.003261      6379.19450	6379.19455
 6204.0609	3.195E-26
 6204.0945	1.588E-25
 6204.1059	1.702E-24
 6204.1442	4.559E-25	6204.1437	3.2180E-25		177.59		    6204.66100   4.85191E-25   1.19288E-03  6 A1    2    5 A2  536    175.166036     3 A1     2 E         0 0 0 0 0 0 A1      0 0 1 0 1 3 E       175.169400    0.003364      6379.31360	6379.31450
 6204.2090	9.824E-25	6204.2096	5.9120E-27		546.89
 6204.2372	2.666E-26
 6204.3638	1.274E-25
 6204.4159	2.718E-25
 6204.4817	5.752E-25
 6204.5104	1.090E-25
 6204.5458	4.505E-25	6204.5463	3.3640E-25		173.23		    6204.73408   2.62275E-25   5.96116E-04  5 E     1    4 E   841    117.721553     1 E      0 A1        0 0 0 0 0 0 A1      0 1 2 0 1 0 E       117.725100    0.003547      6322.27090	6322.27180	D
 6204.5726	6.723E-26
 6204.5944	3.138E-26	6204.5969	5.0800E-27		291.72
 6204.6229	5.621E-25
 6204.6648	4.824E-25	6204.6648	6.7830E-25		124.18		    6204.99489   7.29181E-25   1.69085E-03  5 E     2    4 E   843    121.823910     2 E      1 E         0 0 0 0 0 0 A1      0 1 0 0 2 1 E       121.826800    0.002890      6326.49160	6326.49100
 6204.7336	5.613E-26
 6204.8747	3.399E-25	6204.8741	1.5550E-26		389.67		    6205.00358   6.53021E-27   1.74662E-05  4 E     3    3 E   662     99.493359     4 E      1 E         0 0 0 0 0 0 A1      0 1 0 0 2 1 A1       99.492200   -0.001159      6304.36690	6304.36780	From 81 K
 6204.9310	5.032E-26
 6204.9452	6.006E-26								    6205.37504   8.78330E-26   1.32084E-03 13 A2    2   12 A1 1199    716.575787     3 A2     0 A1        0 0 0 0 0 0 A1      0 1 0 1 0 1 A1      716.600100    0.024313      6921.54530	6921.54285
 6205.0448	1.683E-25
 6205.0570	4.254E-24	6205.0566	1.8610E-24		214.67		    6205.28563   2.42690E-24   7.14263E-03  6 A2    2    5 A1  514    212.131419     6 A2     5 E         0 0 0 0 0 0 A1      0 1 0 0 2 1 E       212.128900   -0.002519      6417.18590	6417.18555
 6205.0570										    6205.28562   2.42684E-24   7.14245E-03  6 A1    3    5 A2  547    212.131419     6 A1     5 E         0 0 0 0 0 0 A1      0 1 0 0 2 1 E       212.128900   -0.002519      6417.18590	6417.18555
 6205.1305	4.026E-25	6205.1298	4.5390E-25		141.30
 6205.1568	6.336E-26
 6205.1727	1.693E-25
 6205.1948	4.077E-26
 6205.2246	6.970E-26
 6205.2702	2.030E-24
 6205.2983	4.491E-25								    6205.54978   7.74173E-26   7.76837E-04 12 A2    1   11 A1 1069    616.182594     3 A2     2 E         0 0 0 0 0 0 A1      0 1 0 0 2 1 E       616.201600    0.019006      6821.49990	6821.49910
 6205.3296	2.338E-26	6205.3305	2.1360E-26		157.60
 6205.4001	8.909E-26
 6205.4211	1.476E-25	6205.4210	9.8500E-27		360.41
 6205.4777	2.497E-26
 6205.5266	4.591E-26
 6205.5575	1.138E-25	6205.5594	1.3400E-25		137.93
 6205.5941	1.900E-25
 6205.6109	2.669E-25	6205.6123	1.0980E-26		397.90
 6205.6826	1.023E-24	6205.6810	2.4480E-24		82.97		    6205.82967   3.96536E-25   1.21918E-03  3 A2    2    2 A1  250     58.883437     3 A2     2 E         0 0 0 0 0 0 A1      0 1 2 0 1 0 E        58.882900   -0.000537      6264.56550	6264.56550	From 81 K
 6205.7046	4.752E-26
 6205.7540	2.033E-26
 6205.7693	8.676E-26	6205.7703	6.7170E-27		348.90
 6205.8321	5.370E-26
 6205.8443	6.310E-26	6205.8420	7.7340E-27		313.29
 6205.8783	1.619E-25
 6205.9282	2.157E-25
 6205.9492	2.144E-25	6205.9490	1.0290E-26		385.96		    6206.26964   1.98094E-25   7.23406E-04  8 E     5    8 E  1598    346.008221     7 E      8 E         0 0 0 0 0 0 A1      0 1 0 0 2 1 E       346.007300   -0.000921      6551.95650	6551.95630
 6205.9993	8.010E-26	6205.9974	5.5260E-26		179.37
 6206.0216	2.825E-26	6206.0244	7.9860E-27		248.52
 6206.0662	6.909E-25	6206.0665	1.6510E-26		440.01
 6206.0816	2.528E-25
 6206.0984	6.377E-26
 6206.1300	7.007E-26
 6206.1882	6.042E-26
 6206.2024	3.239E-26								    6206.15606   5.09478E-26   1.93623E-04  9 E     2    8 E  1604    354.219399     2 E      5 E         0 0 0 0 0 0 A1      0 1 0 0 2 1 A1      354.230600    0.011201      6560.43300	6560.43157
 6206.2516	2.984E-26
 6206.2701	6.189E-26
 6206.3315	1.138E-25	6206.3302	1.0790E-25		154.72		    6207.02224   5.74478E-26   1.37804E-04  5 A2    2    4 A1  440    128.664319     3 A2     4 E         0 0 0 0 0 0 A1      0 0 1 0 1 3 E       128.666100    0.001781      6334.99760	6334.99810	From 81 K
 6206.4011	1.284E-26
 6206.4303	1.514E-25	6206.4291	1.4740E-25		152.67		    6207.05700   7.02714E-26   1.68566E-04  5 A1    1    4 A2  407    128.664320     3 A1     4 E         0 0 0 0 0 0 A1      0 0 1 0 1 3 E       128.666000    0.001680      6335.09630	6335.09505	From 81 K
 6206.4589	6.259E-26
 6206.4761	5.410E-25	6206.4765	1.6430E-26		421.43		    6206.86261   4.72523E-25   2.29515E-03 10 E     1    9 E  1788    427.528533     1 E      2 E         0 0 0 0 0 0 A1      0 1 0 0 2 1 E       427.543400    0.014867      6634.01950	6634.01903
 6206.6010	2.418E-26
 6206.6487	1.470E-25
 6206.7016	1.855E-25	6206.6992	3.7060E-26		275.42		    6207.01146   1.16316E-26   2.69578E-05  6 A1    1    5 A2  531    162.869701     0 A1     2 E         0 0 0 0 0 0 A1      0 1 0 0 2 1 E       162.875100    0.005399      6369.57670	6369.57210	From 81 K
 6206.7265	1.827E-25
 6206.7450	5.352E-26
 6206.7865	1.009E-25
 6206.8459	2.190E-26
 6206.9448	1.143E-25	6206.9434	3.9000E-26		233.93
 6206.9987	1.899E-26
 6207.0304	1.467E-26
 6207.0639	6.202E-26	6207.0627	2.2950E-25		49.18		    6207.01119   6.95954E-26   1.32072E-04  2 E     2    3 E   635     28.760049     2 E      3 A1        0 0 0 0 0 0 A1      0 0 1 0 1 3 E        28.759900   -0.000149      6235.82380	6235.82420	From 81 K
 6207.0805	2.992E-25	6207.0807	1.3200E-26		392.48		    6207.40836   3.26775E-25   1.34505E-03  9 E     3    8 E  1618    370.552905     4 E      5 E         0 0 0 0 0 0 A1      0 1 0 0 2 1 E       370.561500    0.008595      6577.64200	6577.64207
 6207.1158	2.554E-25	6207.1141	4.3130E-27		466.91		    6207.43398   2.63517E-25   1.20799E-03  9 E     5    9 E  1777    415.586196     7 E      8 E         0 0 0 0 0 0 A1      0 1 0 0 2 1 E       415.587900    0.001704      6622.70370	6622.70355
 6207.1847	3.087E-26	6207.1824	6.2560E-26		95.85
 6207.2130	1.827E-24	6207.2127	2.0760E-24		140.69		    6207.42797   2.07188E-24   5.20772E-03  5 E     3    4 E   855    138.247500     4 E      3 A1        0 0 0 0 0 0 A1      0 1 0 0 2 1 E       138.247700    0.000200      6345.46070	6345.46075
 6207.2540	2.300E-26
 6207.2737	1.192E-25	6207.2739	6.0790E-25		24.32		    6207.54960   1.41156E-25   6.12780E-04  2 E     1    1 E   277     24.648618     1 E      0 A2        0 0 0 0 0 0 A1      0 0 1 0 1 3 E        24.649100    0.000482      6231.92280	6231.92250	From 81 K
 6207.3041	2.377E-25	6207.3017	3.1000E-25		130.01
 6207.3974	5.674E-26	6207.3973	1.2580E-25		88.88		    6207.36374   4.12645E-26   6.70869E-05  4 A1    2    5 A2  512     89.901358     3 A1     4 E         0 0 0 0 0 0 A1      0 0 1 0 1 3 E        89.901800    0.000442      6297.29920	6297.29840	From 81 K
 6207.4476	3.381E-26
 6207.4721	2.729E-26
 6207.5646	4.803E-26
 6207.6013	1.047E-25								    6207.67812   1.07839E-25   1.38076E-03 11 E     7   10 E  2176    647.468944    10 E     10 E         0 0 0 0 0 0 A1      0 1 0 1 0 1 A1      647.466600   -0.002344      6855.06790	6855.06750
 6207.6265	1.794E-25
 6207.6545	8.197E-25	6207.6541	2.3200E-26		426.89		    6208.01373   8.62996E-25   4.16574E-03 10 A1    1    9 A2  909    426.171375     0 A1     1 E         0 0 0 0 0 0 A1      0 1 0 0 2 1 E       426.186400    0.015025      6633.84090	6633.84065
 6207.7524	7.401E-25
 6207.7804	1.194E-25
 6207.8260	5.618E-26
 6207.8434	4.584E-25	6207.8434	1.5210E-26		414.57
 6207.8805	3.224E-26
 6207.9047	3.921E-26
 6207.9617	5.758E-26
 6207.9986	1.145E-25	6208.0000	7.5200E-27		361.65		    6208.55799   7.71893E-26   3.37363E-04  9 E     4    8 E  1630    382.817822     5 E      6 A2        0 0 0 0 0 0 A1      0 1 2 0 1 0 E       382.824500    0.006678      6590.82310	6590.82350
 6208.0775	2.079E-25
 6208.1109	1.686E-25
 6208.1273	6.215E-25	6208.1267	2.1810E-24		53.29		    6208.36597   6.64182E-25   1.97680E-03  3 E     2    2 E   467     52.031687     2 E      1 E         0 0 0 0 0 0 A1      0 0 1 0 1 3 E        52.032200    0.000513      6260.15950	6260.15950	From 81 K
 6208.1555	1.970E-26
 6208.2062	3.512E-25								    6208.58364   2.41949E-25   1.46148E-03 10 E     5   10 E  1956    492.855792     7 E      8 E         0 0 0 0 0 0 A1      0 1 0 0 2 1 E       492.860500    0.004708      6701.06670	6701.06620
 6208.2263	9.189E-26
 6208.2549	3.896E-26
 6208.2649	5.756E-26
 6208.3122	2.035E-26
 6208.3358	1.525E-26	6208.3333	2.2420E-26		120.72
 6208.3576	4.147E-26
 6208.4937	8.901E-25	6208.4934	3.4380E-24		45.86		    6208.68049   9.36185E-25   2.71343E-03  3 A2    1    2 A1  249     46.553125     0 A2     1 E         0 0 0 0 0 0 A1      0 1 0 0 2 1 E        46.554600    0.001475      6255.04830	6255.04805
 6208.5163	3.933E-26
 6208.5882	7.370E-26
 6208.6396	7.210E-26
 6208.6661	1.781E-25	6208.6651	5.6810E-25		60.69		    6208.86956   1.61146E-25   3.33636E-04  3 A2    1    3 A1  303     46.553125     0 A2     1 E         0 0 0 0 0 0 A1      0 0 1 0 1 3 E        46.554600    0.001475      6255.22070	6255.22070	From 81 K
 6208.7125	1.178E-25	6208.7119	1.1290E-25		153.89
 6208.7324	7.360E-26
 6208.7777	7.756E-26
 6208.7997	4.644E-26
 6208.8249	2.511E-25
 6208.8699	3.940E-25
 6208.9175	1.075E-25								    6209.39731   9.63048E-26   4.68155E-04 10 E     1    9 E  1791    427.528533     1 E      5 E         0 0 0 0 0 0 A1      0 1 2 0 1 0 E       427.543400    0.014867      6636.46090	6636.46050
 6209.0346	7.821E-26
 6209.0971	8.635E-26
 6209.1206	1.089E-25
 6209.1583	4.664E-26
 6209.1843	1.064E-25
 6209.2093	4.683E-26
 6209.2586	2.532E-26
 6209.2916	4.143E-25	6209.2913	2.2030E-26		378.01		    6209.62421   4.33053E-25   1.70302E-03  9 A1    1    8 A2  788    361.022306     3 A1     4 E         0 0 0 0 0 0 A1      1 1 0 0 0 1 E       361.032200    0.009894      6570.32380	6570.32437
 6209.3201	4.251E-25	6209.3193	1.8590E-26		393.17		    6209.59595   4.36633E-25   1.71708E-03  9 A2    2    8 A1  821    361.022270     3 A2     4 E         0 0 0 0 0 0 A1      1 1 0 0 0 1 E       361.032600    0.010330      6570.35270	6570.35240
 6209.3386	6.737E-26								    6209.69458   2.65427E-26   1.00864E-04  8 A2    2    7 A1  706    328.218243     6 A2     7 E         0 0 0 0 0 0 A1      1 1 0 0 0 1 E       328.220000    0.001757      6537.55860	6537.55733
 6209.3386										    6209.69265   2.57685E-26   9.79223E-05  8 A1    3    7 A2  739    328.218243     6 A1     7 E         0 0 0 0 0 0 A1      1 1 0 0 0 1 E       328.220000    0.001757      6537.55860	6537.55733
 6209.3895	2.020E-25								    6209.87532   1.76340E-25   1.47037E-03 11 E     5   11 E  2134    577.804688     7 E      8 E         0 0 0 0 0 0 A1      1 1 0 0 0 1 E       577.812600    0.007912      6787.20210	6787.20083
 6209.4593	4.093E-26
 6209.4731	5.001E-26
 6209.5316	1.867E-26
 6209.5444	1.564E-25
 6209.5678	5.131E-26
 6209.6314	4.216E-25								    6209.98979   3.27397E-25   1.09787E-03  8 A1    3    8 A2  774    328.218243     6 A1     5 E         0 0 0 0 0 0 A1      0 1 2 0 1 0 E       328.220000    0.001757      6537.85140	6537.84975
 6209.6452	2.420E-25
 6209.6616	2.153E-25	6209.6646	6.1160E-25		69.67		    6209.84370   1.51565E-25   3.92448E-04  2 A1    1    2 A2  211     23.278457     0 A1     1 E         0 0 0 0 0 0 A1      0 0 1 0 1 3 E        23.279200    0.000743      6232.94080	6232.94080	From 81 K
 6209.6858	6.670E-25	6209.6852	1.2050E-25		283.22		    6209.91235   3.46987E-25   9.76017E-04  7 A1    2    7 A2  716    266.316910     6 A1     7 E         0 0 0 0 0 0 A1      0 1 0 0 2 1 E       266.316400   -0.000510      6476.00220	6476.00195
 6209.6858										    6209.91222   3.46583E-25   9.74880E-04  7 A2    3    7 A1  683    266.316910     6 A2     7 E         0 0 0 0 0 0 A1      0 1 0 0 2 1 E       266.316400   -0.000510      6476.00220	6476.00195
 6209.7485	4.823E-26
 6209.7739	6.486E-26								    6210.18523   1.72330E-26   1.14645E-04 11 E     1   10 E  1980    512.608235     1 E      5 E         0 0 0 0 0 0 A1      0 1 0 0 2 1 E       512.626300    0.018065      6722.40020	6722.40090
 6209.8303	2.473E-26
 6209.8576	4.320E-26								    6210.36696   4.62283E-26   1.75926E-04  9 E     2    8 E  1607    354.219399     2 E      4 E         0 0 0 0 0 0 A1      1 1 0 0 0 1 E       354.230600    0.011201      6564.08820	6564.08677
 6209.9243	2.348E-24	6209.9239	2.1990E-24		155.68		    6210.11998   2.63714E-24   7.04411E-03  5 E     4    4 E   862    150.580059     5 E      4 E         0 0 0 0 0 0 A1      0 1 0 0 2 1 E       150.578300   -0.001759      6360.50260	6360.50260
 6209.9640	7.964E-26
 6210.0111	2.186E-26
 6210.0689	5.640E-26	6210.0701	1.2060E-26		270.15
 6210.1058	3.361E-26
 6210.1233	4.828E-25								    6210.27306   1.96988E-25   2.22463E-03 11 A2    4   10 A1 1084    621.468319     9 A2     9 A1        0 0 0 0 0 0 A1      0 1 0 1 0 1 A1      621.469300    0.000981      6831.59260	6831.59220
 6210.1233										    6210.27255   1.96721E-25   2.22161E-03 11 A1    3   10 A2 1050    621.468319     9 A1     9 A2        0 0 0 0 0 0 A1      0 1 0 1 0 1 A1      621.469900    0.001581      6831.59320	6831.59247
 6210.2011	3.353E-25
 6210.2402	1.852E-25								    6210.77804   1.39869E-25   1.68356E-03 12 E     5   12 E  2311    670.419368     7 E      8 E         0 0 0 0 0 0 A1      1 1 0 0 0 1 E       670.430800    0.011432      6880.67100	6880.67100
 6210.3190	2.834E-25	6210.3178	5.6160E-25		97.58
 6210.3373	1.665E-26
 6210.3673	4.342E-26
 6210.4192	5.402E-25
 6210.4708	5.544E-26
 6210.5122	2.162E-25	6210.5123	1.6710E-26		349.03
 6210.5692	2.092E-25
 6210.6001	2.333E-26
 6210.6246	9.851E-26								    6211.01076   5.11034E-26   1.71423E-04  8 A2    2    8 A1  808    328.218243     6 A2     2 E         0 0 0 0 0 0 A1      0 1 0 0 2 1 E       328.220000    0.001757      6538.84460	6538.84730	Different Assignment compared to 80K
 6210.6473	6.629E-26
 6210.7446	1.234E-24	6210.7438	2.0220E-24		112.32		    6210.91938   1.02931E-24   2.63269E-03  4 A1    2    3 A2  346     89.901358     3 A1     0 A2        0 0 0 0 0 0 A1      0 1 0 0 2 1 A1       89.901800    0.000442      6300.64640	6300.64520
 6210.7977	5.089E-26
 6210.8120	6.105E-26								    6211.01305   4.54624E-26   1.91387E-04  9 A2    3    9 A1  864    397.825481     6 A2     2 E         0 0 0 0 0 0 A1      0 1 0 0 2 1 E       397.829800    0.004319      6608.64180	6608.64160
 6210.8463	3.541E-25
 6210.8695	6.556E-26
 6210.9097	1.385E-25
 6210.9307	2.578E-26
 6210.9598	3.124E-25
 6211.0447	4.130E-26
 6211.0673	1.437E-25
 6211.1049	2.558E-26
 6211.1438	5.867E-26
 6211.1897	1.647E-26
 6211.2181	3.514E-26
 6211.2654	1.230E-24	6211.2653	2.6710E-24		90.49		    6211.49038   1.40823E-24   3.60253E-03  4 A2    1    3 A1  313     89.901358     3 A2     2 E         0 0 0 0 0 0 A1      0 1 0 0 2 1 E        89.901800    0.000442      6301.16720	6301.16670
 6211.2825	3.857E-26
 6211.4007	1.662E-25
 6211.4578	3.456E-25
 6211.4798	6.592E-25	6211.4797	2.3240E-24		52.93		    6211.68238   6.37959E-25   1.86320E-03  3 E     1    2 E   466     47.922529     1 E      0 A1        0 0 0 0 0 0 A1      0 1 0 0 2 1 E        47.923800    0.001271      6259.40360	6259.40328
 6211.5090	3.697E-26
 6211.5325	5.769E-26
 6211.5485	3.146E-25								    6211.89979   2.15886E-25   2.59317E-03 12 A2    2   11 A1 1106    652.765100     6 A2     6 A1        0 0 0 0 0 0 A1      0 1 0 1 0 1 A1      652.778800    0.013700      6864.32730	6864.32800
 6211.5646	7.535E-26	6211.5631	5.4010E-27		354.87		    6212.04913   1.63951E-25   1.96944E-03 12 A1    3   11 A2 1140    652.765100     6 A1     6 A2        0 0 0 0 0 0 A1      0 1 0 1 0 1 A1      652.779100    0.014000      6864.34370	6864.34160
 6211.6644	2.889E-26	6211.6637	1.3800E-25		29.39
 6211.7309	2.612E-25	6211.7299	6.2820E-26		261.04		    6211.98233   2.76750E-25   7.24004E-04  7 E     4    7 E  1389    251.262468     5 E      4 E         0 0 0 0 0 0 A1      0 1 2 0 1 0 E       251.264200    0.001732      6462.99510	6462.99450
 6211.8208	1.731E-26	6211.8190	8.1960E-27		208.54
 6211.9223	4.800E-26	6211.9219	1.3780E-25		68.85
 6211.9570	2.961E-25	6211.9562	6.8000E-27		443.09		    6212.47181   4.06651E-25   2.09791E-03 10 E     4   10 E  1927    460.147193     5 E      4 E         0 0 0 0 0 0 A1      0 1 0 0 2 1 E       460.156800    0.009607      6672.11380	6672.11350
 6212.0149	6.291E-26
 6212.0410	2.881E-26
 6212.0718	2.226E-26
 6212.1030	1.486E-25
 6212.1521	1.603E-25
 6212.1687	8.009E-26
 6212.2243	1.526E-25	6212.2228	2.1670E-26		301.88
 6212.2456	7.375E-26	6212.2481	1.0420E-26		302.27		    6212.44175   8.15665E-26   2.88373E-04  8 E     4    7 E  1441    313.185854     5 E      6 A2        0 0 0 0 0 0 A1      1 1 0 0 0 1 E       313.189900    0.004046      6525.43550	6525.43587
 6212.2891	2.640E-26
 6212.3297	1.651E-25
 6212.3520	1.235E-25								    6212.68327   8.33220E-26   2.79649E-04  8 A1    3    8 A2  776    328.218243     6 A1     5 E         0 0 0 0 0 0 A1      0 1 2 0 1 0 E       328.220000    0.001757      6540.57200	6540.57347
 6212.3765	6.877E-26
 6212.4032	3.107E-26
 6212.4412	7.205E-26
 6212.4809	3.660E-25	6212.4806	1.7040E-25		209.85		    6212.67735   3.54478E-25   8.22350E-04  6 E     4    6 E  1207    197.057625     5 E      4 E         0 0 0 0 0 0 A1      0 1 0 0 2 1 E       197.057500   -0.000125      6409.53840	6409.53975
 6212.5386	4.691E-26
 6212.5925	7.059E-26	6212.5926	3.0110E-25		38.17
 6212.6921	4.727E-25	6212.6927	5.4010E-25		140.26		    6213.26398   4.06382E-25   9.76791E-04  5 A1    1    4 A2  410    128.664320     3 A1     2 E         0 0 0 0 0 0 A1      0 0 1 0 1 3 E       128.666000    0.001680      6341.35810	6341.35845
 6212.7273	5.287E-25	6212.7284	5.4340E-25		148.47		    6213.29405   4.11908E-25   9.90085E-04  5 A2    2    4 A1  443    128.664319     3 A2     2 E         0 0 0 0 0 0 A1      0 0 1 0 1 3 E       128.666100    0.001781      6341.39340	6341.39370
 6212.7363	2.178E-25
 6212.7768	4.382E-25	6212.7765	9.1460E-25		93.56		    6212.92929   5.56075E-25   1.42320E-03  4 A1    2    3 A2  347     89.901358     3 A1     0 A2        0 0 0 0 0 0 A1      0 1 0 0 2 1 A1       89.901800    0.000442      6302.67860	6302.67863
 6212.8020	3.987E-26
 6212.8340	2.317E-25
 6212.8658	5.531E-26								    6213.34267   7.09065E-26   2.98726E-04  9 A1    2    9 A2  899    397.825481     6 A1     4 E         0 0 0 0 0 0 A1      0 1 2 0 1 0 E       397.829800    0.004319      6610.69560	6610.69497
 6212.8839	8.995E-26								    6213.33519   1.23997E-25   5.22391E-04  9 A2    3    9 A1  865    397.825481     6 A2     4 E         0 0 0 0 0 0 A1      0 1 2 0 1 0 E       397.829800    0.004319      6610.71370	6610.71440
 6212.9518	3.861E-25								    6213.25599   1.91682E-25   1.34553E-03 11 A2    2   10 A1 1013    523.449314     3 A2     2 E         0 0 0 0 0 0 A1      0 1 0 0 2 1 E       523.466100    0.016786      6736.41790	6736.41900
 6212.9856	5.667E-25								    6213.32425   3.74042E-25   1.42480E-03  9 E     2    8 E  1610    354.219399     2 E      7 E         0 0 0 0 0 0 A1      0 1 2 0 1 0 E       354.230600    0.011201      6567.21620	6567.21583
 6213.0021	8.076E-25	6213.0016	2.0380E-24		78.85		    6213.21942   9.46551E-25   2.34350E-03  4 E     2    3 E   657     83.054654     2 E      1 E         0 0 0 0 0 0 A1      0 1 0 0 2 1 E        83.056200    0.001546      6296.05830	6296.05773
 6213.0328	1.464E-25
 6213.0535	1.860E-25
 6213.0667	1.971E-25								    6213.59773   1.96595E-25   1.38017E-03 11 A1    1   10 A2  980    523.449428     3 A1     2 E         0 0 0 0 0 0 A1      0 1 0 0 2 1 E       523.465100    0.015672      6736.53180	6736.53407
 6213.0989	7.341E-25								    6213.47344   5.29514E-25   2.07396E-03  9 E     4    9 E  1751    382.817822     5 E      6 A2        0 0 0 0 0 0 A1      0 1 0 0 2 1 E       382.824500    0.006678      6595.92340	6595.92153	D
 6213.1302	8.057E-26
 6213.1689	5.866E-26
 6213.2271	2.152E-25
 6213.2639	1.683E-25
 6213.2770	6.879E-26
 6213.3560	3.283E-26
 6213.3717	7.993E-26
 6213.3907	1.442E-25	6213.3913	2.8190E-25		98.64
 6213.4592	1.784E-25								    6213.82544   1.20557E-25   5.07981E-04  9 A1    2    9 A2  900    397.825481     6 A1     7 E         0 0 0 0 0 0 A1      0 1 0 0 2 1 E       397.829800    0.004319      6611.28900	6611.29080
 6213.4789	2.115E-25
 6213.5449	1.053E-25	6213.5434	9.9390E-27		333.54
 6213.5698	1.584E-26
 6213.6197	2.788E-25								    6214.01537   2.42033E-25   2.55006E-03 12 E     3   11 E  2196    625.655989     4 E      3 A1        0 0 0 0 0 0 A1      0 1 0 1 0 1 E       625.674200    0.018211      6839.29390	6839.29283
 6213.6518	3.797E-26
 6213.6845	2.566E-25	6213.6855	1.3560E-26		378.49
 6213.7220	1.780E-26
 6213.7609	5.556E-26	6213.7609	9.1030E-27		290.79		    6213.90484   9.00760E-26   3.18608E-04  8 E     4    7 E  1445    313.185854     5 E      5 E         0 0 0 0 0 0 A1      0 0 0 0 2 3 A2      313.189900    0.004046      6526.95080	6526.95127
 6213.7894	4.493E-26
 6213.8552	3.905E-25	6213.8561	1.0810E-26		428.61
 6213.8705	5.573E-25	6213.8706	7.3860E-26		307.23		    6214.19221   5.63504E-25   1.75884E-03  8 E     4    8 E  1572    313.185854     5 E      6 A1        0 0 0 0 0 0 A1      0 1 0 0 2 1 E       313.189900    0.004046      6527.06040	6527.06060
 6213.9384	1.645E-25	6213.9381	7.7550E-26		208.88		    6214.14530   1.61450E-25   3.74724E-04  6 E     4    6 E  1209    197.057625     5 E      4 E         0 0 0 0 0 0 A1      0 1 2 0 1 0 E       197.057500   -0.000125      6410.99590	6410.99515
 6213.9782	1.679E-25	6213.9786	6.4690E-25		46.05		    6214.13266   1.60814E-25   7.13721E-04  2 E     2    1 E   278     28.760049     2 E      1 E         0 0 0 0 0 0 A1      0 0 1 0 1 3 E        28.759900   -0.000149      6242.73810	6242.73935	From 81 K
 6214.0077	2.129E-26
 6214.0761	3.594E-26								    6214.64943   2.10400E-26   1.49927E-04 11 E     4   11 E  2106    545.161579     5 E      1 E         0 0 0 0 0 0 A1      1 1 0 0 0 1 E       545.174400    0.012821      6759.25050	6759.25300
 6214.1048	1.477E-26
 6214.1322	9.072E-26
 6214.1706	3.580E-26
 6214.1961	4.244E-25	6214.1958	1.0120E-25		261.71		    6214.44081   4.70251E-25   1.23120E-03  7 E     4    7 E  1391    251.262468     5 E      4 E         0 0 0 0 0 0 A1      0 1 2 0 1 0 E       251.264200    0.001732      6465.46030	6465.46050
 6214.2705	4.578E-25
 6214.3154	1.803E-25
 6214.3316	1.724E-25
 6214.3847	5.070E-25
 6214.4216	3.969E-25
 6214.4319	8.085E-26	6214.4308	8.1130E-27		328.79
 6214.4808	9.633E-26
 6214.5052	6.645E-26
 6214.5201	3.556E-26
 6214.5988	2.113E-25
 6214.6498	2.382E-24	6214.6497	4.4950E-24		101.37		    6214.84935   2.64335E-24   7.09261E-03  4 E     3    3 E   667     99.493359     4 E      3 A2        0 0 0 0 0 0 A1      0 1 0 0 2 1 E        99.492200   -0.001159      6314.14200	6314.14200
 6214.6917	3.278E-25								    6214.83906   3.01619E-25   3.04722E-03 11 E     6   10 E  2109    598.252176     8 E      8 E         0 0 0 0 0 0 A1      0 1 0 1 0 1 A1      598.257100    0.004924      6812.94880	6812.94820
 6214.7542	1.707E-25								    6215.14775   1.73084E-25   9.61214E-04 10 A2    2   10 A1  988    475.127475     6 A2     7 E         0 0 0 0 0 0 A1      1 1 0 0 0 1 E       475.134800    0.007325      6689.88900	6689.88840
 6214.7787	2.346E-26
 6214.8157	2.321E-25
 6214.8627	3.277E-25	6214.8612	8.5640E-27		433.07
 6214.9124	7.436E-25								    6215.19160   7.88000E-25   8.81256E-03 12 E     4   11 E  2221    637.847392     5 E      5 E         0 0 0 0 0 0 A1      0 1 0 1 0 1 A1      637.863700    0.016308      6852.77610	6852.77500
 6214.9620	4.479E-26
 6214.9759	4.571E-26	6214.9754	1.1250E-26		259.25		    6215.44412   2.15202E-26   6.71940E-05  8 E     4    8 E  1574    313.185854     5 E      1 E         0 0 0 0 0 0 A1      1 1 0 0 0 1 E       313.189900    0.004046      6528.16580	6528.16985	From 81 K
 6215.0187	4.635E-26
 6215.0356	1.406E-26	6215.0364	3.4140E-26		81.83		    6215.26497   3.52742E-26   8.20648E-05  5 E     2    4 E   852    121.823910     2 E      2 E         0 0 0 0 0 0 A1      0 1 0 0 2 1 A1      121.826800    0.002890      6336.86240	6336.86190	From 81 K
 6215.0948	2.830E-25
 6215.1285	1.317E-25	6215.1305	4.0370E-27		420.71
 6215.1587	1.068E-25
 6215.1776	4.657E-26
 6215.2007	1.069E-24	6215.2003	5.6610E-26		378.33
 6215.2616	1.455E-25								    6215.54543   1.03080E-25   1.03768E-03 12 A1    2   11 A2 1111    616.182404     3 A1     0 A2        0 0 0 0 0 0 A1      0 1 0 1 0 1 A1      616.202900    0.020496      6831.46450	6831.46280
 6215.2828	9.285E-26	6215.2831	5.8390E-25		8.08		    6215.54650   1.09887E-25   1.33055E-03  1 E     1    0 E    92      9.130574     1 E      0 A1        0 0 0 0 0 0 A1      0 0 1 0 1 3 E         9.130600    0.000026      6224.41340	6224.41340	From 81 K
 6215.3198	1.668E-26
 6215.3882	2.284E-26
 6215.4069	2.034E-26
 6215.4951	8.750E-25	6215.4948	5.5620E-26		364.18		    6215.80865   9.66706E-25   3.61296E-03  9 E     1    8 E  1608    350.139545     1 E      2 E         0 0 0 0 0 0 A1      0 1 0 0 2 1 E       350.151500    0.011955      6565.64660	6565.64650
 6215.5447	7.955E-26
 6215.6699	7.608E-26
 6215.7480	3.365E-26
 6215.7676	3.903E-26
 6215.8435	3.023E-25
 6215.8912	2.875E-25	6215.8900	3.1600E-26		321.73		    6216.16181   3.00494E-25   1.00199E-03  8 E     3    7 E  1436    300.900726     4 E      5 E         0 0 0 0 0 0 A1      1 1 0 0 0 1 E       300.906700    0.005974      6516.79790	6516.79687
 6215.9489	8.966E-25								    6216.62802   4.66974E-25   5.61773E-03 12 A2    2   11 A1 1108    652.765100     6 A2     5 E         0 0 0 0 0 0 A1      0 1 0 0 2 1 E       652.778800    0.013700      6868.72770	6868.72760
 6215.9489										    6216.63637   4.61286E-25   5.54933E-03 12 A1    3   11 A2 1143    652.765100     6 A1     5 E         0 0 0 0 0 0 A1      0 1 0 0 2 1 E       652.779100    0.014000      6868.72800	6868.72775
 6216.0055	1.565E-25
 6216.0167	9.058E-26
 6216.0535	4.072E-26
 6216.0858	3.098E-26								    6215.72168   1.26092E-26   3.05712E-04 13 A1    3   12 A2 1257    814.150840     9 A1     4 E         0 0 0 0 0 0 A1      0 1 1 0 2 0 E       814.158900    0.008060      7030.24470	7030.24470
 6216.1187	6.100E-26
 6216.1453	2.671E-26	6216.1452	5.3540E-27		275.16
 6216.1712	1.593E-25	6216.1708	1.2750E-26		346.32
 6216.2162	6.313E-25	6216.2158	2.8740E-24		33.12		    6216.44693   6.39086E-25   2.83849E-03  2 E     2    1 E   280     28.760049     2 E      1 E         0 0 0 0 0 0 A1      0 0 1 0 1 3 E        28.759900   -0.000149      6244.97610	6244.97395
 6216.2507	3.994E-26
 6216.2702	5.337E-26
 6216.2957	1.770E-25
 6216.3413	4.848E-25	6216.3410	2.5810E-24		20.99		    6216.52225   5.13474E-25   2.22068E-03  2 A1    1    1 A2  157     23.278457     0 A1     1 E         0 0 0 0 0 0 A1      0 1 0 0 2 1 E        23.279200    0.000743      6239.62050	6239.62045
 6216.4333	3.435E-26
 6216.4982	2.394E-26
 6216.5300	3.591E-26
 6216.5968	2.009E-25	6216.5978	1.5660E-25		169.90		    6216.76077   2.79722E-26   7.16788E-05  4 A1    2    3 A2  348     89.901358     3 A1     2 E         0 0 0 0 0 0 A1      0 1 0 0 2 1 E        89.901800    0.000442      6306.49860	6306.49860	From 81 K
 6216.6211	7.791E-26	6216.6223	7.2390E-26		156.29		    6216.78333   2.73252E-26   7.00213E-05  4 A2    1    3 A1  315     89.901358     3 A2     2 E         0 0 0 0 0 0 A1      0 1 0 0 2 1 E        89.901800    0.000442      6306.52290	6306.52290	From 81 K
 6216.6929	4.972E-25
 6216.7277	1.226E-24	6216.7272	1.0430E-25		341.59		    6217.02162   1.28303E-24   4.76545E-03  9 A2    1    8 A1  819    348.779906     0 A2     1 E         0 0 0 0 0 0 A1      0 1 0 0 2 1 E       348.792100    0.012194      6565.51980	6565.51955
 6216.8166	1.605E-24	6216.8190	7.9260E-27		562.21		    6217.23543   5.18418E-25   2.52387E-03 10 E     3   10 E  1919    447.904652     4 E      5 E         0 0 0 0 0 0 A1      0 1 0 0 2 1 E       447.916100    0.011448      6664.73270	6664.73390	D
 6216.8821	9.507E-26
 6216.9055	6.090E-26
 6216.9304	4.782E-26
 6216.9910	6.209E-25	6216.9907	6.8230E-25		143.28		    6217.15501   6.64238E-25   1.37030E-03  5 E     3    5 E  1021    138.247500     4 E      5 E         0 0 0 0 0 0 A1      0 1 0 0 2 1 E       138.247700    0.000200      6355.23870	6355.23877
 6217.0589	3.449E-26
 6217.0794	2.504E-25								    6217.51414   4.17223E-25   5.93787E-03 13 A2    1   12 A1 1199    704.435617     0 A2     0 A1        0 0 0 0 0 0 A1      0 1 0 1 0 1 A1      704.461000    0.025383      6921.54040	6921.54285
 6217.1057	3.734E-25
 6217.1359	6.468E-26
 6217.1837	1.480E-26
 6217.2673	9.041E-26	6217.2680	5.7280E-27		364.43
 6217.3202	8.079E-26
 6217.3362	3.610E-26
 6217.3573	8.324E-26
 6217.3939	9.074E-25	6217.3938	5.2270E-25		193.34		    6217.59461   9.73224E-25   2.12991E-03  6 E     3    6 E  1202    184.738658     4 E      5 E         0 0 0 0 0 0 A1      0 1 0 0 2 1 E       184.740400    0.001742      6402.13430	6402.13387
 6217.4510	7.848E-25	6217.4507	2.2280E-25		248.19		    6217.70661   8.58335E-25   2.11903E-03  7 E     3    7 E  1383    238.959317     4 E      5 E         0 0 0 0 0 0 A1      0 1 0 0 2 1 E       238.963000    0.003683      6456.41400	6456.41395
 6217.5069	7.898E-25	6217.5059	3.8610E-26		384.53		    6217.85563   7.03823E-25   2.60080E-03  9 E     3    9 E  1743    370.552905     4 E      5 E         0 0 0 0 0 0 A1      0 1 0 0 2 1 E       370.561500    0.008595      6588.06840	6588.06747
 6217.5277	1.188E-25
 6217.5926	1.561E-26
 6217.6389	2.526E-26
 6217.6582	5.426E-26
 6217.6807	2.466E-26	6217.6779	3.9940E-26		113.22
 6217.7207	1.834E-25
 6217.7413	2.874E-26
 6217.7781	1.087E-25
 6217.7906	3.274E-25
 6217.8453	1.232E-25
 6217.8598	6.022E-26
 6217.8951	1.612E-25
 6217.9208	6.078E-25	6217.9204	7.4960E-26		312.81		    6218.18895   7.70260E-25   2.26773E-03  8 E     3    8 E  1564    300.900726     4 E      5 E         0 0 0 0 0 0 A1      0 1 0 0 2 1 E       300.906700    0.005974      6518.82750	6518.82803
 6217.9700	5.990E-26								    6218.64005   4.88352E-26   4.52734E-04 12 A2    1   12 A1 1148    616.182594     3 A2     1 E         0 0 0 0 0 0 A1      0 1 2 0 1 0 E       616.201600    0.019006      6834.17160	6834.17280
 6217.9964	3.729E-26	6217.9980	2.6300E-26		177.66		    6218.23795   2.98618E-26   6.77149E-05  5 A2    1    4 A1  439    116.354416     0 A2     0 A1        0 0 0 0 0 0 A1      0 1 0 0 2 1 A1      116.358200    0.003784      6334.35460	6334.35605	From 81 K
 6218.0568	2.714E-25	6218.0564	3.4810E-26		309.77		    6218.34703   3.53626E-25   1.12648E-03  8 A1    2    7 A2  728    291.354394     3 A1     4 E         0 0 0 0 0 0 A1      1 1 0 0 0 1 E       291.362000    0.007606      6509.41880	6509.41845
 6218.0827	8.702E-26	6218.0806	4.2830E-25		27.07
 6218.1041	2.534E-26
 6218.1829	4.555E-25	6218.1827	4.8890E-26		323.58		    6218.42408   4.33520E-25   1.38102E-03  8 A2    1    7 A1  695    291.354412     3 A2     4 E         0 0 0 0 0 0 A1      1 1 0 0 0 1 E       291.361800    0.007388      6509.54470	6509.54470
 6218.2112	9.420E-26
 6218.3070	2.422E-25	6218.3083	2.6560E-26		321.91		    6218.63718   8.39670E-26   2.67504E-04  8 A1    2    7 A2  729    291.354394     3 A1     1 E         0 0 0 0 0 0 A1      0 1 0 0 2 1 E       291.362000    0.007606      6509.66900	6509.66902
 6218.3373	3.678E-26
 6218.4150	7.434E-25								    6219.00066   5.70482E-25   6.02023E-03 12 E     3   11 E  2208    625.655989     4 E      4 E         0 0 0 0 0 0 A1      0 1 0 1 0 1 A1      625.674200    0.018211      6844.08920	6844.08760
 6218.5097	1.714E-25	6218.5102	4.1720E-26		260.11		    6218.79575   1.55959E-25   3.85148E-04  7 E     3    7 E  1385    238.959317     4 E      3 A2        0 0 0 0 0 0 A1      0 1 2 0 1 0 E       238.963000    0.003683      6457.47270	6457.47390	From 81 K
 6218.5310	2.505E-26	6218.5322	1.1600E-26		210.26
 6218.6282	6.577E-26	6218.6281	1.1960E-25		104.25		    6219.09758   1.04278E-25   1.94813E-04  5 E     1    5 E  1009    117.721553     1 E      0 A2        0 0 0 0 0 0 A1      0 0 1 0 1 3 E       117.725100    0.003547      6336.35330	6336.35350	From 81 K
 6218.6484	6.518E-26
 6218.6713	1.830E-25
 6218.6965	2.374E-25
 6218.7207	1.210E-24	6218.7217	3.1810E-24		75.68		    6218.86287   9.89177E-25   3.05408E-03  3 A2    2    2 A1  252     58.883437     3 A2     0 A1        0 0 0 0 0 0 A1      0 1 0 0 2 1 A1       58.882900   -0.000537      6277.60360	6277.60360	From 81 K
 6218.7782	5.202E-25
 6218.8286	8.635E-26	6218.8276	4.1890E-26		206.66
 6218.8992	6.597E-25
 6218.9339	2.199E-26								    6219.49972   3.20996E-26   1.13744E-04  8 E     4    7 E  1448    313.185854     5 E      6 A2        0 0 0 0 0 0 A1      0 1 2 0 1 0 E       313.189900    0.004046      6532.12380	6532.12560
 6218.9653	3.985E-26
 6219.0011	2.352E-25
 6219.0506	1.587E-24	6219.0511	4.7870E-24		65.02		    6219.24795   1.67666E-24   5.17738E-03  3 A1    1    2 A2  219     58.883437     3 A1     2 E         0 0 0 0 0 0 A1      0 1 0 0 2 1 E        58.882900   -0.000537      6277.93350	6277.93350
 6219.0947	1.358E-25
 6219.1363	4.303E-26	6219.1388	1.8440E-26		216.27		    6219.36667   1.12402E-26   2.56676E-05  5 E     1    4 E   852    117.721553     1 E      2 E         0 0 0 0 0 0 A1      0 1 0 0 2 1 A1      117.725100    0.003547      6336.86140	6336.86190	From 81 K
 6219.1743	1.872E-25
 6219.2278	1.047E-25
 6219.2615	7.060E-25
 6219.2945	5.527E-25	6219.2943	2.7750E-24		25.53		    6219.48137   5.64943E-25   2.46194E-03  2 E     1    1 E   279     24.648618     1 E      0 A2        0 0 0 0 0 0 A1      0 1 0 0 2 1 E        24.649100    0.000482      6243.94360	6243.94370
 6219.3187	7.838E-26	6219.3185	7.6720E-26		152.25		    6219.33265   4.85393E-26   7.66246E-05  4 E     2    5 E   995     83.054654     2 E      3 A2        0 0 0 0 0 0 A1      0 0 1 0 1 3 E        83.056200    0.001546      6302.37490	6302.37385	From 81 K
 6219.3355	9.774E-26	6219.3373	2.3150E-25		83.76		    6219.41727   6.17766E-26   1.15375E-04  2 E     1    3 E   636     24.648618     1 E      2 E         0 0 0 0 0 0 A1      0 0 1 0 1 3 E        24.649100    0.000482      6243.98460	6243.98460	From 81 K
 6219.3553	3.890E-25								    6219.89972   3.12257E-25   2.00560E-03 11 A1    1   11 A2 1061    523.449428     3 A1     4 E         0 0 0 0 0 0 A1      1 1 0 0 0 1 E       523.465100    0.015672      6742.82040	6742.82050
 6219.3733	2.116E-26
 6219.4005	4.081E-25								    6219.94004   3.26557E-25   2.09747E-03 11 A2    2   11 A1 1028    523.449314     3 A2     4 E         0 0 0 0 0 0 A1      1 1 0 0 0 1 E       523.466100    0.016786      6742.86660	6742.86545
 6219.4416	1.478E-24
 6219.4937	2.708E-25	6219.4961	7.6040E-27		427.50
 6219.5254	5.500E-26
 6219.5487	2.427E-26
 6219.6029	9.600E-26
 6219.7029	5.711E-25	6219.7026	1.8400E-24		59.91
 6219.7911	8.463E-26
 6219.8106	7.429E-26
 6219.8237	1.229E-25
 6219.8567	1.135E-25
 6219.9041	1.450E-25	6219.9011	8.0780E-27		374.40
 6219.9263	2.349E-26
 6220.1092	9.601E-26	6220.1091	1.0890E-25		140.83
 6220.1393	4.395E-26
 6220.1611	1.829E-26
 6220.2127	1.135E-25	6220.2127	2.8480E-25		79.29		    6220.60745   1.41097E-25   2.66967E-04  4 E     1    4 E   828     78.948521     1 E      0 A1        0 0 0 0 0 0 A1      0 0 1 0 1 3 E        78.950800    0.002279      6299.16350	6299.16420	From 81 K
 6220.2713	4.477E-25								    6220.29000   1.63958E-25   1.35915E-03 10 A2    3    9 A1  955    536.607009     9 A2     9 A1        0 0 0 0 0 0 A1      0 1 0 1 0 1 A1      536.604900   -0.002109      6756.87620	6756.87625
 6220.2713										    6220.29000   1.63958E-25   1.35915E-03 10 A2    3    9 A1  955    536.607009     9 A2     9 A1        0 0 0 0 0 0 A1      0 1 0 1 0 1 A1      536.604900   -0.002109      6756.87620	6756.87625
 6220.3227	2.256E-26	6220.3234	3.6230E-27		292.34		    6220.55773   8.89421E-28   3.87730E-06  2 E     1    1 E   280     24.648618     1 E      1 E         0 0 0 0 0 0 A1      0 0 1 0 1 3 E        24.649100    0.000482      6244.97180	6244.97395	From 81 K
 6220.3568	2.792E-26	6220.3566	7.4690E-26		74.33
 6220.4743	3.107E-26	6220.4714	4.9330E-27		293.23
 6220.5423	3.948E-26
 6220.5650	5.350E-25								    6221.03179   4.87346E-25   2.26815E-03 10 A1    2   10 A2  941    438.391389     3 A1     4 E         0 0 0 0 0 0 A1      1 1 0 0 0 1 E       438.404800    0.013411      6658.96980	6658.96933
 6220.5828	8.237E-25								    6221.04573   4.74312E-25   2.20750E-03 10 A2    1   10 A1  974    438.391454     3 A2     4 E         0 0 0 0 0 0 A1      1 1 0 0 0 1 E       438.404100    0.012646      6658.98690	6658.98515	D
 6220.6127	7.522E-25	6220.6127	1.5040E-24		96.89		    6220.75719   7.73089E-25   1.54281E-03  4 A2    1    4 A1  434     89.901358     3 A2     4 E         0 0 0 0 0 0 A1      0 1 0 0 2 1 E        89.901800    0.000442      6310.51450	6310.51550
 6220.6412	3.480E-25	6220.6411	7.4670E-25		91.42		    6220.84589   8.32269E-26   1.66096E-04  4 A1    2    4 A2  401     89.901358     3 A1     1 E         0 0 0 0 0 0 A1      0 1 0 0 2 1 E        89.901800    0.000442      6310.54300	6310.54293
 6220.6855	1.476E-25	6220.6863	1.7130E-26		317.52		    6220.89528   7.27165E-26   2.31830E-04  8 A2    1    7 A1  697    291.354412     3 A2     6 A1        0 0 0 0 0 0 A1      0 1 0 0 2 1 A1      291.361800    0.007388      6512.04730	6512.04720
 6220.6855										    6220.89556   7.30514E-26   2.32898E-04  8 A1    2    7 A2  731    291.354394     3 A1     6 A2        0 0 0 0 0 0 A1      0 1 0 0 2 1 A1      291.362000    0.007606      6512.04750	6512.04727
 6220.7140	4.928E-25								    6220.95953   3.78255E-25   3.18104E-03 11 A1    2   10 A2 1015    560.111866     6 A1     6 A2        0 0 0 0 0 0 A1      0 1 0 1 0 1 A1      560.122400    0.010534      6780.83640	6780.83478
 6220.7393	4.895E-25								    6221.07578   4.57876E-25   4.61753E-03 12 A1    2   11 A2 1116    616.182404     3 A1     3 A2        0 0 0 0 0 0 A1      0 1 0 1 0 1 A1      616.202900    0.020496      6836.94220	6836.94150
 6220.7552	5.004E-25								    6221.03512   3.29735E-25   2.77306E-03 11 A2    3   10 A1 1049    560.111866     6 A2     6 A1        0 0 0 0 0 0 A1      0 1 0 1 0 1 A1      560.122400    0.010534      6780.87760	6780.87842
 6220.7816	1.495E-26
 6220.8236	5.017E-26	6220.8251	2.6400E-26		200.36		    6221.38014   2.91062E-26   1.41890E-04 10 E     3   10 E  1924    447.904652     4 E      0 A1        0 0 0 0 0 0 A1      1 1 0 0 0 1 E       447.916100    0.011448      6668.73970	6668.73817	D
 6220.9092	1.643E-25	6220.9088	1.8340E-25		142.07		    6221.13682   4.32780E-25   8.53251E-04  5 A2    2    5 A1  491    128.664319     3 A2     1 E         0 0 0 0 0 0 A1      0 1 0 0 2 1 E       128.666100    0.001781      6349.57530	6349.57493	From 81 K
 6220.9376	1.080E-24	6220.9374	5.5810E-26		380.23		    6221.36663   6.23971E-25   2.20383E-03  9 A1    1    9 A2  886    361.022306     3 A1     4 E         0 0 0 0 0 0 A1      0 1 0 0 2 1 E       361.032200    0.009894      6581.96980	6581.97053
 6220.9376										    6221.36119   6.55192E-25   2.31410E-03  9 A2    2    9 A1  853    361.022270     3 A2     4 E         0 0 0 0 0 0 A1      0 1 0 0 2 1 E       361.032600    0.010330      6581.97020	6581.97037
 6220.9627	9.362E-26
 6220.9754	8.548E-25								    6221.31496   7.61898E-25   7.68409E-03 12 A2    1   11 A1 1084    616.182594     3 A2     3 A1        0 0 0 0 0 0 A1      0 1 0 1 0 1 A1      616.201600    0.019006      6837.17700	6837.17715
 6221.0288	1.074E-24	6221.0285	1.3470E-24		133.04		    6221.20233   1.14745E-24   2.26236E-03  5 A1    1    5 A2  525    128.664320     3 A1     4 E         0 0 0 0 0 0 A1      0 1 0 0 2 1 E       128.666000    0.001680      6349.69480	6349.69510	From 81 K
 6221.0491	1.070E-24	6221.0485	1.1640E-24		144.07		    6221.24420   7.12936E-25   1.40564E-03  5 A2    2    5 A1  492    128.664319     3 A2     4 E         0 0 0 0 0 0 A1      0 1 0 0 2 1 E       128.666100    0.001781      6349.71520	6349.71543	From 81 K
 6221.0869	9.167E-25	6221.0866	3.2890E-24		51.57		    6221.28324   9.85876E-25   2.94650E-03  3 E     2    2 E   471     52.031687     2 E      1 E         0 0 0 0 0 0 A1      0 1 0 0 2 1 E        52.032200    0.000513      6273.11910	6273.11910
 6221.1235	4.793E-25								    6221.55526   3.67754E-25   1.89204E-03 10 A1    2    9 A2  923    438.391389     3 A1     2 E         0 0 0 0 0 0 A1      0 1 0 0 2 1 E       438.404800    0.013411      6659.52830	6659.52820
 6221.1475	5.485E-26	6221.1488	1.6920E-26		241.75
 6221.1788	2.855E-26
 6221.2280	2.104E-26
 6221.2552	3.572E-26
 6221.3115	1.388E-25	6221.3107	2.4940E-25		105.17
 6221.3254	2.831E-25								    6221.76316   3.73210E-25   1.92024E-03 10 A2    1    9 A1  890    438.391454     3 A2     2 E         0 0 0 0 0 0 A1      0 1 0 0 2 1 E       438.404100    0.012646      6659.72950	6659.72975
 6221.3604	2.209E-24	6221.3630	7.2590E-25		236.85		    6221.57769   1.17476E-24   2.45716E-03  6 A1    2    6 A2  584    175.166036     3 A1     4 E         0 0 0 0 0 0 A1      0 1 0 0 2 1 E       175.169400    0.003364      6396.52980	6396.52970	From 81 K
 6221.3604			6221.3577	8.075E-25		228.36			    6221.57769   1.17473E-24   2.45716E-03  6 A1    2    6 A2  584    175.166036     3 A1     4 E         0 0 0 0 0 0 A1      0 1 0 0 2 1 E       175.169400    0.003364      6396.52980	6396.52970
 6221.3849	1.978E-26
 6221.4089	9.630E-25	6221.4067	7.8460E-26		344.94		    6221.84483   8.67281E-25   2.44046E-03  8 A1    2    8 A2  765    291.354394     3 A1     4 E         0 0 0 0 0 0 A1      0 1 0 0 2 1 E       291.362000    0.007606      6512.77090	6512.77080	Different Assignment compared to 80K
 6221.4554	3.443E-26
 6221.4897	1.726E-24								    6221.75028   1.11096E-24   2.62156E-03  7 A2    2    7 A1  674    229.398984     3 A2     4 E         0 0 0 0 0 0 A1      0 1 0 0 2 1 E       229.404300    0.005316      6450.89400	6450.89370
 6221.5090	1.865E-24								    6221.76756   1.14408E-24   2.69974E-03  7 A1    1    7 A2  707    229.398992     3 A1     4 E         0 0 0 0 0 0 A1      0 1 0 0 2 1 E       229.404200    0.005208      6450.91320	6450.91200
 6221.5457	1.478E-25	6221.5455	7.2560E-25		27.27		    6221.68501   2.14222E-25   6.27666E-04  3 E     1    2 E   470     47.922529     1 E      0 A1        0 0 0 0 0 0 A1      0 1 2 0 1 0 E        47.923800    0.001271      6269.46950	6269.46955	From 81 K
 6221.5625	1.517E-25
 6221.6271	4.272E-26
 6221.6518	2.595E-25	6221.6503	4.4960E-26		286.46		    6221.98755   1.61275E-25   4.53835E-04  8 A2    1    8 A1  798    291.354412     3 A2     2 E         0 0 0 0 0 0 A1      0 1 2 0 1 0 E       291.361800    0.007388      6513.01360	6513.01490
 6221.6889	6.944E-26
 6221.7536	7.133E-25	6221.7533	1.0780E-25		297.05		    6222.00536   7.27788E-25   2.24549E-03  8 E     2    7 E  1427    284.540304     2 E      3 A1        0 0 0 0 0 0 A1      0 1 0 0 2 1 E       284.548900    0.008596      6506.30250	6506.30233
 6221.7842	3.040E-26
 6221.8075	3.124E-26
 6221.8686	4.669E-26
 6221.8890	1.862E-26
 6221.9298	1.461E-26
 6221.9654	1.935E-26
 6221.9814	1.624E-26	6221.9816	1.2830E-26		168.86
 6222.0231	1.516E-26
 6222.0491	3.513E-25	6222.0485	1.3180E-26		405.04
 6222.0919	1.505E-25
 6222.1185	1.399E-25	6222.1189	1.6900E-25		135.95
 6222.2656	1.721E-25	6222.2644	8.1060E-25		30.48		    6222.56513   1.92461E-25   5.03729E-04  2 E     1    2 E   462     24.648618     1 E      0 A1        0 0 0 0 0 0 A1      0 0 1 0 1 3 E        24.649100    0.000482      6246.91470	6246.91407	From 81 K
 6222.2802	4.130E-25								    6222.64451   2.18361E-25   1.70857E-03 11 E     4   10 E  2036    545.161579     5 E      4 E         0 0 0 0 0 0 A1      0 1 0 0 2 1 E       545.174400    0.012821      6767.45460	6767.45483
 6222.3212	6.014E-26
 6222.3616	4.229E-25
 6222.3847	3.117E-25
 6222.4617	1.011E-25	6222.4615	7.4430E-27		352.80		    6222.82914   5.28340E-26   2.07560E-04  9 E     4    9 E  1757    382.817822     5 E      4 E         0 0 0 0 0 0 A1      0 1 0 0 2 1 E       382.824500    0.006678      6605.28620	6605.28547
 6222.5250	4.834E-26
 6222.5520	1.192E-25	6222.5532	3.5080E-27		423.86
 6222.6268	2.000E-25
 6222.6649	6.153E-25
 6222.6957	3.099E-26	6222.6933	9.2960E-27		243.92
 6222.7799	1.959E-26	6222.7806	2.1000E-26		145.21
 6222.7916	1.309E-25	6222.7924	8.1630E-25		8.73		    6223.06810   1.57816E-25   6.38506E-04  1 E     1    1 E   277      9.130574     1 E      0 A2        0 0 0 0 0 0 A1      0 0 1 0 1 3 E         9.130600    0.000026      6231.92220	6231.92250	From 81 K
 6222.8294	1.250E-26
 6222.8696	4.502E-26
 6222.8961	6.595E-26
 6222.9698	1.549E-26
 6223.0428	8.512E-25	6223.0432	4.6520E-26		375.89
 6223.0605	1.059E-25	6223.0599	7.4050E-26		178.32		    6223.23858   1.81444E-26   4.38839E-05  4 A1    1    3 A2  346     77.580125     0 A1     0 A2        0 0 0 0 0 0 A1      0 1 0 0 2 1 A1       77.582600    0.002475      6300.64310	6300.64520	D
 6223.0822	4.507E-26								    6223.39475   6.55367E-26   1.54731E-04  7 A2    2    7 A1  675    229.398984     3 A2     2 E         0 0 0 0 0 0 A1      0 1 2 0 1 0 E       229.404300    0.005316      6452.48650	6452.48565
 6223.1434	1.227E-26
 6223.2505	1.122E-25	6223.2497	6.3700E-25		16.00		    6223.95719   1.76179E-25   4.58258E-04  2 A1    1    2 A2  214     23.278457     0 A1     1 E         0 0 0 0 0 0 A1      0 0 1 0 1 3 E        23.279200    0.000743      6246.52970	6246.52970	From 81 K
 6223.2711	7.486E-26								    6223.73876   9.03104E-26   4.67603E-04 10 E     4   10 E  1939    460.147193     5 E      4 E         0 0 0 0 0 0 A1      0 1 0 0 2 1 E       460.156800    0.009607      6683.42790	6683.42727
 6223.3635	2.708E-25
 6223.4031	1.502E-26
 6223.4887	2.122E-26
 6223.5157	7.405E-26
 6223.5335	4.908E-26
 6223.5658	3.610E-26
 6223.5965	3.807E-25	6223.5938	8.0750E-27		449.25		    6224.28450   2.57697E-25   2.51735E-03 12 E     2   11 E  2188    609.420388     2 E      2 E         0 0 0 0 0 0 A1      0 1 0 1 0 1 A1      609.441200    0.020812      6833.03770	6833.03473
 6223.6367	1.047E-25
 6223.6541	3.397E-26
 6223.6679	6.747E-26
 6223.7024	8.088E-25
 6223.7127	4.732E-25	6223.7104	1.7610E-24		48.74		    6223.89707   8.39455E-25   1.62205E-03  4 E     2    4 E   831     83.054654     2 E      3 A2        0 0 0 0 0 0 A1      0 1 0 0 2 1 E        83.056200    0.001546      6306.76890	6306.76670
 6223.7773	1.344E-24								    6223.91826   7.51332E-25   1.60530E-03  3 E     2    3 E   646     52.031687     2 E      3 A2        0 0 0 0 0 0 A1      0 1 0 0 2 1 E        52.032200    0.000513      6275.80950	6275.81080	D
 6223.8157	3.428E-26
 6223.8661	8.698E-26	6223.8656	6.0940E-25		-0.30		    6224.52987   1.36403E-25   5.48466E-04  1 A2    1    1 A1  122      7.759907     0 A2     1 E         0 0 0 0 0 0 A1      0 0 1 0 1 3 E         7.760100    0.000193      6231.62620	6231.62620	From 81 K
 6223.9200	7.901E-26								    6224.51486   7.47035E-26   7.70916E-04 12 E     4   12 E  2291    637.847392     5 E      4 E         0 0 0 0 0 0 A1      0 1 0 0 2 1 E       637.863700    0.016308      6861.78370	6861.78230
 6223.9598	2.910E-26
 6223.9819	6.874E-26
 6224.0068	2.034E-26
 6224.0529	9.570E-26								    6224.71560   4.67949E-25   2.10966E-03 10 E     2   10 E  1911    431.600944     2 E      3 A2        0 0 0 0 0 0 A1      1 1 0 0 0 1 E       431.615100    0.014156      6655.66800	6655.66655
 6224.1096	2.350E-25	6224.1075	1.3940E-25		191.07
 6224.1657	3.277E-25	6224.1656	1.0560E-25		238.37		    6224.56425   3.75979E-25   8.59041E-04  7 E     2    7 E  1374    222.574891     2 E      3 A2        0 0 0 0 0 0 A1      0 1 0 0 2 1 E       222.581300    0.006409      6446.74700	6446.74684
 6224.1858	3.951E-26
 6224.2238	4.363E-25	6224.2235	8.8060E-27		453.10		    6224.76788   3.41913E-25   5.55348E-03 12 A2    3   11 A1 1164    713.987865     9 A2     8 E         0 0 0 0 0 0 A1      1 1 0 0 0 1 E       713.992100    0.004235      6938.21590	6938.21455
 6224.2455	1.470E-25	6224.2443	1.1530E-26		347.89		    6224.69373   1.50895E-25   5.16168E-04  9 E     2    9 E  1734    354.219399     2 E      0 A2        0 0 0 0 0 0 A1      0 1 2 0 1 0 E       354.230600    0.011201      6578.47610	6578.47512
 6224.2756	9.972E-25	6224.2754	1.6310E-25		290.93		    6224.54039   1.07855E-24   3.26492E-03  8 E     1    7 E  1426    280.453726     1 E      2 E         0 0 0 0 0 0 A1      0 1 0 0 2 1 E       280.463100    0.009374      6504.73870	6504.73850
 6224.3403	3.867E-25								    6224.46039   3.02782E-25   2.24459E-03 10 E     6    9 E  1921    513.344299     8 E      8 E         0 0 0 0 0 0 A1      0 1 0 1 0 1 A1      513.345900    0.001601      6737.68620	6737.68570
 6224.4784	5.823E-25
 6224.5220	8.027E-26
 6224.5739	8.899E-26
 6224.5942	3.495E-25	6224.5954	5.7010E-26		291.14		    6224.81970   2.21014E-25   6.31018E-04  7 E     3    6 E  1249    238.959317     4 E      5 E         0 0 0 0 0 0 A1      1 1 0 0 0 1 E       238.963000    0.003683      6463.55720	6463.55807	D
 6224.6123	1.672E-25
 6224.6455	2.320E-25	6224.6453	2.9230E-25		132.69		    6224.99716   3.15472E-25   6.02389E-04  5 E     2    5 E  1014    121.823910     2 E      1 E         0 0 0 0 0 0 A1      0 0 1 0 1 3 E       121.826800    0.002890      6346.47230	6346.47100
 6224.6682	5.260E-25
 6224.7164	1.014E-25	6224.7179	4.0600E-27		400.00
 6224.7540	1.498E-25
 6224.7957	1.786E-24	6224.7960	1.3480E-26		529.33		    6225.35774   7.95437E-25   6.69890E-03 11 A2    3   10 A1 1050    560.111866     6 A2     5 E         0 0 0 0 0 0 A1      0 1 0 0 2 1 E       560.122400    0.010534      6784.91810	6784.91747
 6224.7957										    6225.35832   7.94789E-25   6.69345E-03 11 A1    2   10 A2 1016    560.111866     6 A1     5 E         0 0 0 0 0 0 A1      0 1 0 0 2 1 E       560.122400    0.010534      6784.91810	6784.91747
 6224.8452	7.371E-25	6224.8448	5.8870E-25		168.02		    6225.12597   8.94030E-25   1.81101E-03  6 E     2    6 E  1195    168.333168     2 E      3 A1        0 0 0 0 0 0 A1      0 1 0 0 2 1 E       168.337600    0.004432      6393.18280	6393.18352
 6224.8786	5.406E-26
 6224.8916	4.972E-26	6224.8913	3.8380E-26		170.66
 6224.9119	1.806E-25
 6224.9268	3.640E-26
 6225.0105	6.676E-26	6225.0079	3.5310E-26		199.96		    6225.26346   5.68566E-26   1.19064E-04  6 A2    1    6 A1  619    175.166039     3 A2     2 E         0 0 0 0 0 0 A1      0 1 2 0 1 0 E       175.169300    0.003261      6400.17980	6400.17765	From 81 K
 6225.0573	2.130E-25	6225.0576	1.2420E-26		370.87		    6225.48948   2.24141E-25   8.40315E-04  9 E     1    8 E  1616    350.139545     1 E      0 A1        0 0 0 0 0 0 A1      0 1 0 0 2 1 E       350.151500    0.011955      6575.20880	6575.20950	From 81 K
 6225.0964	3.425E-26	6225.0956	4.8120E-26		124.24		    6225.24849   3.59818E-26   8.70817E-05  4 A1    1    3 A2  347     77.580125     0 A1     0 A2        0 0 0 0 0 0 A1      0 1 0 0 2 1 A1       77.582600    0.002475      6302.67900	6302.67863
 6225.1104	1.002E-25
 6225.1889	8.914E-25	6225.1882	1.1800E-24		128.85		    6225.45987   7.75830E-25   1.48165E-03  5 E     2    5 E  1015    121.823910     2 E      3 A2        0 0 0 0 0 0 A1      0 1 0 0 2 1 E       121.826800    0.002890      6347.01570	6347.01483
 6225.2158	7.139E-26
 6225.2470	2.181E-25
 6225.2602	1.856E-25	6225.2596	7.0360E-26		225.77
 6225.3017	6.282E-25	6225.3015	4.1150E-26		361.85		    6225.76145   6.30099E-25   2.15613E-03  9 E     2    9 E  1735    354.219399     2 E      3 A1        0 0 0 0 0 0 A1      0 1 0 0 2 1 E       354.230600    0.011201      6579.53230	6579.53237
 6225.3321	2.480E-26
 6225.4179	4.746E-26	6225.4161	6.2660E-26		129.06		    6225.54498   3.54472E-26   8.63676E-05  4 E     1    3 E   662     78.948521     1 E      1 E         0 0 0 0 0 0 A1      0 1 0 0 2 1 A1       78.950800    0.002279      6304.36870	6304.36780	From 81 K
 6225.4624	3.479E-25
 6225.4743	4.841E-25	6225.4729	9.7510E-26		274.79		    6225.86883   6.59565E-25   1.79782E-03  8 E     2    8 E  1555    284.540304     2 E      1 E         0 0 0 0 0 0 A1      0 1 2 0 1 0 E       284.548900    0.008596      6510.02320	6510.02233
 6225.5211	2.400E-26
 6225.5663	1.932E-26
 6225.6350	7.134E-26
 6225.6933	2.682E-25	6225.6927	2.0760E-25		170.44		    6226.30086   2.99651E-25   5.95246E-04  6 E     1    6 E  1192    164.235332     1 E      2 E         0 0 0 0 0 0 A1      0 0 1 0 1 3 E       164.240500    0.005168      6389.93380	6389.93380
 6225.7419	1.510E-24	6225.7401	4.1210E-25		251.24		    6225.97610   1.59346E-24   4.79403E-03  8 A1    1    7 A2  727    279.091847     0 A1     1 E         0 0 0 0 0 0 A1      0 1 0 0 2 1 E       279.101400    0.009553      6504.84330	6504.84340
 6225.7965	1.998E-26
 6225.8219	2.153E-25	6225.8228	8.0280E-27		405.52		    6226.04955   1.31281E-25   9.25335E-04 11 A2    2   10 A1 1022    523.449314     3 A2     0 A1        0 0 0 0 0 0 A1      0 1 0 1 0 1 A1      523.466100    0.016786      6749.28800	6749.28814
 6225.8454	9.808E-26
 6225.8923	1.893E-25	6225.8919	1.7770E-25		155.49		    6226.67980   1.36507E-25   3.45237E-04  5 E     3    4 E   864    138.247500     4 E      3 A2        0 0 0 0 0 0 A1      0 0 1 0 1 3 E       138.247700    0.000200      6364.14000	6364.14000	From 81 K
 6225.9211	6.326E-26	6225.9210	1.0630E-25		110.37		    6226.06692   2.90007E-26   8.45262E-05  3 A2    1    2 A1  251     46.553125     0 A2     1 E         0 0 0 0 0 0 A1      0 1 2 0 1 0 E        46.554600    0.001475      6272.47570	6272.47620	From 81 K
 6225.9866	1.630E-26
 6226.0856	9.270E-26
 6226.1120	1.880E-26
 6226.2770	8.899E-26	6226.2762	1.0880E-25		135.02		    6226.49838   9.52918E-26   1.88198E-04  5 A2    2    5 A1  494    128.664319     3 A2     2 E         0 0 0 0 0 0 A1      0 1 2 0 1 0 E       128.666100    0.001781      6354.94310	6354.94283	From 81 K
 6226.3411	3.844E-25	6226.3407	8.6090E-25		88.10
 6226.3764	7.273E-26	6226.3746	1.0840E-25		119.66		    6226.59330   8.79881E-26   1.73779E-04  5 A1    1    5 A2  527    128.664320     3 A1     2 E         0 0 0 0 0 0 A1      0 1 2 0 1 0 E       128.666000    0.001680      6355.04240	6355.04103	From 81 K
 6226.3999	2.364E-25
 6226.4112	3.229E-25	6226.4096	6.6190E-26		273.43		    6226.98888   3.65584E-25   9.96853E-04  8 E     2    8 E  1558    284.540304     2 E      1 E         0 0 0 0 0 0 A1      0 0 1 0 1 3 E       284.548900    0.008596      6510.96010	6510.95833	From 81 K
 6226.4785	3.856E-26	6226.4798	6.1630E-26		114.25		    6226.81141   2.36334E-26   4.57089E-05  4 E     2    4 E   833     83.054654     2 E      1 E         0 0 0 0 0 0 A1      0 0 1 0 1 3 E        83.056200    0.001546      6309.53470	6309.53597
 6226.5346	5.976E-25	6226.5344	9.0900E-25		118.09		    6227.06076   8.29248E-25   1.55320E-03  5 E     1    5 E  1013    117.721553     1 E      2 E         0 0 0 0 0 0 A1      0 0 1 0 1 3 E       117.725100    0.003547      6344.25970	6344.26050
 6226.5684	8.612E-25	6226.5678	3.0490E-25		231.07		    6226.96070   8.60313E-25   1.96716E-03  7 E     2    7 E  1378    222.574891     2 E      1 E         0 0 0 0 0 0 A1      0 1 2 0 1 0 E       222.581300    0.006409      6449.14970	6449.14920
 6226.5985	3.633E-26
 6226.6906	2.429E-25
 6226.7383	1.961E-25	6226.7406	1.0610E-25		198.20		    6227.27104   2.69410E-25   5.35327E-04  6 E     1    6 E  1193    164.235332     1 E      1 E         0 0 0 0 0 0 A1      0 0 1 0 1 3 E       164.240500    0.005168      6390.97880	6390.97880	From 81 K
 6226.7897	1.060E-25	6226.7870	2.4180E-26		265.14		    6227.04904   6.30482E-26   3.40326E-04 10 E     3    9 E  1826    447.904652     4 E      1 E         0 0 0 0 0 0 A1      0 1 0 1 0 1 A1      447.916100    0.011448      6674.70580	6674.70764
 6226.8494	4.439E-26
 6226.8748	6.349E-25	6226.8741	1.8420E-25		246.50		    6227.05367   3.02635E-25   8.25412E-04  7 A1    1    6 A2  605    229.398992     3 A1     4 E         0 0 0 0 0 0 A1      1 1 0 0 0 1 E       229.404200    0.005208      6456.27900	6456.27863
 6226.8748										    6227.05762   2.96838E-25   8.09600E-04  7 A2    2    6 A1  639    229.398984     3 A2     4 E         0 0 0 0 0 0 A1      1 1 0 0 0 1 E       229.404300    0.005316      6456.27910	6456.27867
 6226.8912	4.981E-25	6226.8896	2.9520E-26		369.61		    6227.25227   5.09754E-25   1.95047E-03  9 E     2    8 E  1620    354.219399     2 E      1 E         0 0 0 0 0 0 A1      0 1 0 0 2 1 E       354.230600    0.011201      6581.12180	6581.12100
 6226.9165	8.950E-25	6226.9162	2.2560E-24		78.94		    6227.31062   1.12713E-24   2.13723E-03  4 E     1    4 E   830     78.948521     1 E      2 E         0 0 0 0 0 0 A1      0 1 0 0 2 1 E        78.950800    0.002279      6305.86730	6305.86683
 6226.9379	4.574E-25
 6227.0151	6.980E-25	6227.0148	3.6030E-24		23.38		    6227.25408   8.08789E-25   2.12003E-03  2 E     1    2 E   463     24.648618     1 E      2 E         0 0 0 0 0 0 A1      0 1 0 0 2 1 E        24.649100    0.000482      6251.66420	6251.66420	From 81 K
 6227.0332	8.982E-25	6227.0330	3.7180E-24		40.49		    6227.33158   1.14442E-24   2.39944E-03  3 E     1    3 E   645     47.922529     1 E      2 E         0 0 0 0 0 0 A1      0 1 0 0 2 1 E        47.923800    0.001271      6274.95700	6274.95690
 6227.0515	4.235E-25	6227.0518	2.5420E-24		11.69		    6227.23270   4.20899E-25   5.11558E-03  1 E     1    0 E    93      9.130574     1 E      0 A1        0 0 0 0 0 0 A1      0 1 0 0 2 1 E         9.130600    0.000026      6236.18210	6236.18210	From 81 K
 6227.1011	1.099E-25
 6227.1280	4.487E-26
 6227.2066	6.079E-26
 6227.2247	1.526E-26	6227.2277	7.8440E-27		202.17		    6227.85761   2.31908E-27   4.96118E-06  3 E     2    3 E   647     52.031687     2 E      2 E         0 0 0 0 0 0 A1      0 0 1 0 1 3 E        52.032200    0.000513      6279.25690	6279.25958	From 81 K (D)
 6227.2569	3.384E-26	6227.2592	5.0730E-27		297.68
 6227.3128	3.528E-26
 6227.3259	2.796E-26
 6227.3573	2.028E-26
 6227.4007	6.754E-27
 6227.4284	8.890E-25								    6227.71313   6.41979E-25   6.11533E-03 12 A1    1   11 A2 1111    604.013500     0 A1     0 A2        0 0 0 0 0 0 A1      0 1 0 1 0 1 A1      604.035200    0.021700      6831.46360	6831.46280
 6227.4420	6.783E-26	6227.4399	2.1780E-25		60.18		    6227.62972   1.08877E-25   2.17758E-04  4 A1    2    4 A2  402     89.901358     3 A1     2 E         0 0 0 0 0 0 A1      0 1 2 0 1 0 E        89.901800    0.000442      6317.34380	6317.34380	From 81 K
 6227.4675	2.404E-25
 6227.4848	1.117E-25	6227.4843	2.1170E-25		101.04		    6227.67259   1.06145E-25   2.12297E-04  4 A2    1    4 A1  435     89.901358     3 A2     2 E         0 0 0 0 0 0 A1      0 1 2 0 1 0 E        89.901800    0.000442      6317.38660	6317.38647	From 81 K
 6227.5550	3.238E-26
 6227.5701	1.054E-25
 6227.6312	2.307E-25								    6227.98238   2.82067E-25   2.70484E-03 12 E     1   11 E  2186    605.364988     1 E      1 E         0 0 0 0 0 0 A1      0 1 0 1 0 1 A1      605.386500    0.021512      6833.01770	6833.01827	D
 6227.6692	2.428E-25	6227.6692	6.7460E-26		249.86		    6228.05718   1.71524E-25   3.92339E-04  7 E     2    7 E  1379    222.574891     2 E      0 A2        0 0 0 0 0 0 A1      0 1 2 0 1 0 E       222.581300    0.006409      6450.25050	6450.25080
 6227.7297	8.300E-26
 6227.8485	6.783E-25	6227.8478	4.7440E-25		178.31		    6228.21651   6.92498E-25   1.40416E-03  6 E     2    6 E  1198    168.333168     2 E      1 E         0 0 0 0 0 0 A1      0 1 2 0 1 0 E       168.337600    0.004432      6396.18610	6396.18610
 6227.8829	3.815E-25	6227.8831	2.4300E-25		185.55		    6228.04851   1.47656E-25   4.02847E-04  7 A2    2    6 A1  640    229.398984     3 A2     6 A1        0 0 0 0 0 0 A1      0 1 0 0 2 1 A1      229.404300    0.005316      6457.28720	6457.28590
 6227.8829										    6228.04740   1.47755E-25   4.03117E-04  7 A1    1    6 A2  606    229.398992     3 A1     6 A2        0 0 0 0 0 0 A1      0 1 0 0 2 1 A1      229.404200    0.005208      6457.28710	6457.28587
 6227.8992	1.669E-25								    6228.30277   1.50038E-25   4.01237E-04  8 E     1    8 E  1554    280.453726     1 E      2 E         0 0 0 0 0 0 A1      0 1 0 0 2 1 E       280.463100    0.009374      6508.36230	6508.35970
 6227.9420	4.503E-25
 6228.0039	9.589E-26
 6228.0203	8.762E-26
 6228.0521	3.931E-25
 6228.1142	6.018E-26	6228.1159	1.1620E-26		278.06
 6228.1387	6.216E-26	6228.1390	1.9740E-26		239.50
 6228.2186	6.858E-26
 6228.2471	6.521E-26
 6228.3080	7.385E-25								    6228.91309   5.97181E-25   5.48720E-03 11 E     5   10 E  2099    577.804688     7 E      6 A2        0 0 0 0 0 0 A1      0 1 0 0 2 1 E       577.812600    0.007912      6806.12060	6806.11997
 6228.3235	2.905E-25	6228.3229	3.1450E-25		144.44		    6228.48787   8.91405E-26   1.97197E-04  3 A2    2    3 A1  311     58.883437     3 A2     2 E         0 0 0 0 0 0 A1      0 1 2 0 1 0 E        58.882900   -0.000537      6287.20640	6287.20645	From 81 K
 6228.3304	3.327E-25								    6228.66855   4.26984E-25   7.87725E-03 12 E     7   11 E  2418    739.931851    10 E      9 A1        0 0 0 0 0 0 A1      1 1 0 0 0 1 E       739.932100    0.000249      6968.26250	6968.26225	D
 6228.3955	8.437E-26
 6228.4096	5.047E-25	6228.4070	5.8810E-27		495.67		    6228.45696   4.67814E-25   3.14330E-03 10 E     5    9 E  1898    492.855792     7 E      7 E         0 0 0 0 0 0 A1      0 1 0 1 0 1 A1      492.860500    0.004708      6721.27010	6721.26953
 6228.4361	3.711E-25
 6228.4545	1.545E-25
 6228.4963	1.633E-26
 6228.5497	2.933E-26	6228.5498	7.7120E-27		254.13
 6228.5882	1.119E-24	6228.5881	3.4000E-25		242.92		    6228.74834   9.42285E-25   6.96145E-03 11 E     3   10 E  2027    532.943552     4 E      4 E         0 0 0 0 0 0 A1      0 1 0 1 0 1 A1      532.958300    0.014748      6761.54650	6761.54555	D
 6228.6308	1.085E-25
 6228.6453	4.272E-26	6228.6448	2.7870E-27		362.16		    6229.24487   4.76043E-26   3.06677E-04 11 A2    2   11 A1 1031    523.449314     3 A2     1 E         0 0 0 0 0 0 A1      1 1 0 0 0 1 E       523.466100    0.016786      6752.11140	6752.10990
 6228.7468	9.043E-26	6228.7470	6.5730E-26		175.32		    6229.09886   7.37134E-26   1.38157E-04  5 E     1    5 E  1014    117.721553     1 E      1 E         0 0 0 0 0 0 A1      0 0 1 0 1 3 E       117.725100    0.003547      6346.47190	6346.47100	D
 6228.8507	2.181E-25	6228.8487	1.0820E-25		204.92		    6229.18771   1.54353E-25   3.13077E-04  6 E     2    6 E  1199    168.333168     2 E      0 A1        0 0 0 0 0 0 A1      0 1 2 0 1 0 E       168.337600    0.004432      6397.18830	6397.18680
 6228.8716	4.667E-25	6228.8713	1.3940E-25		244.25		    6229.26010   3.42870E-25   7.69121E-04  7 E     1    7 E  1376    218.482317     1 E      2 E         0 0 0 0 0 0 A1      0 1 0 0 2 1 E       218.489400    0.007083      6447.36100	6447.36090
 6228.8933	5.802E-26
 6228.9100	1.270E-25
 6228.9827	3.406E-25	6228.9823	1.2140E-26		409.02
 6229.0032	3.522E-26
 6229.0563	7.287E-25	6229.0534	6.6250E-25		157.98		    6229.37984   5.52669E-25   1.05680E-03  5 E     2    5 E  1018    121.823910     2 E      1 E         0 0 0 0 0 0 A1      0 1 2 0 1 0 E       121.826800    0.002890      6350.88310	6350.88240
 6229.0638	7.239E-25	6229.0625	4.5020E-24		8.94		    6229.24901   9.82906E-25   4.38356E-03  2 E     2    1 E   284     28.760049     2 E      1 E         0 0 0 0 0 0 A1      0 1 0 0 2 1 E        28.759900   -0.000149      6257.82370	6257.82370
 6229.1171	1.378E-25
 6229.1636	1.990E-25
 6229.2093	7.006E-26	6229.2088	1.4750E-26		271.36
 6229.2244	6.887E-26								    6229.65879   6.09934E-26   2.16000E-04  9 A2    2    9 A1  856    361.022270     3 A2     1 E         0 0 0 0 0 0 A1      1 1 0 0 0 1 E       361.032600    0.010330      6590.25700	6590.25680
 6229.3811	1.377E-25	6229.3804	9.3130E-27		359.37		    6229.84055   1.54428E-25   5.18739E-04  9 E     1    9 E  1735    350.139545     1 E      3 A1        0 0 0 0 0 0 A1      0 1 0 0 2 1 E       350.151500    0.011955      6579.53260	6579.53237
 6229.4093	1.554E-26
 6229.4658	4.559E-26
 6229.5177	5.219E-25	6229.5173	4.4310E-25		163.28		    6229.94844   4.85591E-25   9.65740E-04  6 E     1    6 E  1196    164.235332     1 E      2 E         0 0 0 0 0 0 A1      0 1 0 0 2 1 E       164.240500    0.005168      6393.75820	6393.75760
 6229.5559	7.130E-25	6229.5573	5.8460E-26		344.45		    6229.92793   5.30864E-25   2.10134E-03  9 A2    2    8 A1  831    361.022270     3 A2     2 E         0 0 0 0 0 0 A1      0 1 0 0 2 1 E       361.032600    0.010330      6590.58850	6590.58780
 6229.6094	4.136E-26
 6229.6293	1.468E-25
 6229.6697	1.862E-26
 6229.6936	5.183E-25	6229.6926	2.6740E-26		380.35		    6230.04600   6.08686E-25   2.40948E-03  9 A1    1    8 A2  798    361.022306     3 A1     2 E         0 0 0 0 0 0 A1      0 1 0 0 2 1 E       361.032200    0.009894      6590.72580	6590.72587
 6229.7167	1.917E-25	6229.7171	2.4660E-25		131.07		    6230.00163   1.96401E-25   3.75628E-04  5 E     2    5 E  1019    121.823910     2 E      0 A2        0 0 0 0 0 0 A1      0 1 2 0 1 0 E       121.826800    0.002890      6351.54350	6351.54330
 6229.8017	1.365E-25	6229.8016	8.4110E-25		9.66		    6229.92848   1.81021E-25   7.91514E-04  2 E     1    1 E   283     24.648618     1 E      0 A2        0 0 0 0 0 0 A1      0 1 2 0 1 0 E        24.649100    0.000482      6254.45080	6254.45110
 6229.8135	2.982E-26
 6229.8539	4.985E-26								    6230.24838   3.60664E-26   3.52996E-04 12 E     2   11 E  2196    609.420388     2 E      3 A1        0 0 0 0 0 0 A1      0 1 0 1 0 1 E       609.441200    0.020812      6839.29510	6839.29283
 6229.8766	6.469E-26	6229.8759	1.0150E-26		294.15		    6230.24554   6.77006E-26   1.91019E-04  8 A1    2    8 A2  767    291.354394     3 A1     1 E         0 0 0 0 0 0 A1      0 1 2 0 1 0 E       291.362000    0.007606      6521.23860	6521.23785
 6229.8918	1.547E-25
 6229.9624	5.881E-25	6229.9636	1.2230E-26		450.78		    6230.04203   5.67823E-25   3.50204E-03 10 A2    2    9 A1  923    475.127475     6 A2     6 A1        0 0 0 0 0 0 A1      0 1 0 1 0 1 A1      475.134800    0.007325      6705.09720	6705.09640
 6229.9736	7.474E-25	6229.9765	1.4930E-26		453.90		    6230.06260   5.48559E-25   3.38325E-03 10 A1    3    9 A2  957    475.127475     6 A1     6 A2        0 0 0 0 0 0 A1      0 1 0 1 0 1 A1      475.134800    0.007325      6705.10840	6705.10800
 6229.9894	2.530E-25	6229.9895	5.6750E-25		87.98		    6230.27580   2.41081E-25   4.66789E-04  4 E     2    4 E   835     83.054654     2 E      1 E         0 0 0 0 0 0 A1      0 1 2 0 1 0 E        83.056200    0.001546      6313.04560	6313.04624
 6230.0950	6.565E-25	6230.0941	9.1480E-25		124.88		    6230.60419   4.79872E-25   8.99835E-04  5 E     1    5 E  1016    117.721553     1 E      2 E         0 0 0 0 0 0 A1      0 0 1 0 1 3 E       117.725100    0.003547      6347.82010	6347.81893
 6230.1392	7.246E-25	6230.1390	2.4790E-24		55.26
 6230.2352	8.171E-25	6230.2351	2.7610E-25		234.69		    6230.43450   7.53320E-25   1.98974E-03  7 E     2    6 E  1241    222.574891     2 E      3 A1        0 0 0 0 0 0 A1      1 1 0 0 0 1 E       222.581300    0.006409      6452.81650	6452.81673
 6230.2574	2.181E-25	6230.2561	1.3740E-26		364.87
 6230.3124	4.424E-25	6230.3113	8.6480E-25		98.64		    6230.56015   4.37185E-25   8.46570E-04  4 E     2    4 E   836     83.054654     2 E      0 A1        0 0 0 0 0 0 A1      0 1 2 0 1 0 E        83.056200    0.001546      6313.36860	6313.36798
 6230.3300	2.398E-26
 6230.3661	7.589E-26
 6230.3798	2.634E-26
 6230.4138	3.132E-26
 6230.4460	4.409E-26
 6230.4929	5.048E-25	6230.4956	4.5670E-26		336.82		    6231.07469   2.11097E-25   5.65027E-04  8 E     1    8 E  1558    280.453726     1 E      1 E         0 0 0 0 0 0 A1      0 0 1 0 1 3 E       280.463100    0.009374      6510.95600	6510.95833	From 81 K
 6230.5663	2.639E-26								    6230.89778   4.49824E-26   1.35546E-04  8 A1    1    7 A2  729    279.091847     0 A1     1 E         0 0 0 0 0 0 A1      0 1 0 0 2 1 E       279.101400    0.009553      6509.66770	6509.66902
 6230.5869	4.942E-26	6230.5853	1.0030E-25		95.73		    6230.91682   2.50562E-26   4.75656E-05  4 E     1    4 E   833     78.948521     1 E      1 E         0 0 0 0 0 0 A1      0 0 1 0 1 3 E        78.950800    0.002279      6309.53770	6309.53597
 6230.6165	4.155E-26
 6230.6434	5.415E-26	6230.6437	3.1720E-26		192.05		    6230.84628   1.08030E-26   2.89224E-05  2 E     2    2 E   466     28.760049     2 E      0 A1        0 0 0 0 0 0 A1      0 1 0 0 2 1 E        28.759900   -0.000149      6259.40330	6259.40328	D
 6230.6599	1.362E-25	6230.6597	5.1710E-26		225.66		    6231.05260   1.50575E-25   3.37962E-04  7 E     1    7 E  1378    218.482317     1 E      1 E         0 0 0 0 0 0 A1      0 1 2 0 1 0 E       218.489400    0.007083      6449.14930	6449.14920
 6230.6878	4.231E-26
 6230.7144	5.801E-25								    6230.94726   5.75294E-25   4.06135E-03 11 A2    2   10 A1 1026    523.449314     3 A2     3 A1        0 0 0 0 0 0 A1      0 1 0 1 0 1 A1      523.466100    0.016786      6754.18050	6754.17983
 6230.7630	5.056E-25	6230.7627	1.2120E-24		82.83		    6231.30599   4.07212E-25   7.73131E-04  4 E     1    4 E   834     78.948521     1 E      2 E         0 0 0 0 0 0 A1      0 0 1 0 1 3 E        78.950800    0.002279      6309.71380	6309.71363
 6230.8086	3.009E-26
 6230.8502	3.222E-26
 6230.8913	5.137E-25	6230.8912	1.7920E-24		53.75		    6231.14059   5.54487E-25   1.18747E-03  3 E     2    3 E   651     52.031687     2 E      1 E         0 0 0 0 0 0 A1      0 0 1 0 1 3 E        52.032200    0.000513      6282.92350	6282.92450
 6230.9210	6.767E-26
 6230.9409	4.970E-26
 6230.9527	1.376E-25	6230.9523	4.9870E-26		229.26
 6231.0194	8.669E-25	6231.0166	1.1170E-26		487.88		    6231.31634   1.03292E-24   7.29289E-03 11 A1    1   10 A2  993    523.449428     3 A1     2 E         0 0 0 0 0 0 A1      0 1 0 1 0 1 E       523.465100    0.015672      6754.48450	6754.48447
 6231.0817	2.857E-26
 6231.1357	2.103E-26
 6231.1773	5.570E-26
 6231.1976	2.747E-26	6231.1977	5.3220E-27		277.80
 6231.2218	1.593E-25
 6231.2490	5.414E-25	6231.2484	4.0650E-26		351.27		    6231.69752   5.46964E-25   1.82629E-03  9 A2    1    9 A1  852    348.779906     0 A2     1 E         0 0 0 0 0 0 A1      0 1 2 0 1 0 E       348.792100    0.012194      6580.04110	6580.04230
 6231.3245	1.131E-25
 6231.3359	1.906E-24	6231.3359	1.1560E-24		189.35		    6231.96601   1.66836E-25   3.50318E-04  3 E     1    3 E   647     47.922529     1 E      2 E         0 0 0 0 0 0 A1      0 0 1 0 1 3 E        47.923800    0.001271      6279.25970	6279.25958	From 81 K
 6231.3627	3.366E-25	6231.3616	7.3220E-27		447.29
 6231.3792	7.556E-26
 6231.4021	8.200E-25
 6231.4304	7.750E-26
 6231.4843	2.539E-26
 6231.5041	3.150E-26
 6231.5317	1.814E-25	6231.5318	2.1420E-25		137.71
 6231.5702	1.426E-26
 6231.5947	3.451E-26								    6232.13403   2.73208E-26   1.66030E-04 11 A2    1   11 A1 1028    511.253795     0 A2     4 E         0 0 0 0 0 0 A1      1 1 0 0 0 1 E       511.272100    0.018305      6742.86680	6742.86545
 6231.6126	2.747E-26
 6231.6328	8.718E-26	6231.6335	5.0170E-25		14.95
 6231.6575	3.114E-26
 6231.6990	2.152E-25	6231.6973	1.3380E-26		365.89
 6231.7202	1.421E-25
 6231.7617	8.140E-25	6231.7609	2.6830E-25		236.62		    6232.14909   8.28143E-25   1.85940E-03  7 E     1    7 E  1379    218.482317     1 E      0 A2        0 0 0 0 0 0 A1      0 1 2 0 1 0 E       218.489400    0.007083      6450.25110	6450.25080
 6231.7843	1.769E-26
 6231.8486	2.458E-26
 6231.8858	4.973E-26
 6231.9185	1.783E-25	6231.9182	9.2600E-25		22.91		    6232.29146   9.93647E-26   3.85707E-04  0 A1    1    1 A2  155      0.000000     0 A1     1 E         0 0 0 0 0 0 A1      0 0 1 0 1 3 E         0.000000    0.000000      6231.91850	6231.91850	From 81 K
 6231.9463	2.433E-25	6231.9451	1.2930E-25		199.59		    6232.31360   1.74360E-25   3.47030E-04  6 E     1    6 E  1198    164.235332     1 E      1 E         0 0 0 0 0 0 A1      0 1 2 0 1 0 E       164.240500    0.005168      6396.18680	6396.18610
 6231.9777	1.249E-25	6231.9771	5.2550E-25		39.23		    6232.19808   1.24183E-25   2.31333E-04  2 A1    1    3 A2  336     23.278457     0 A1     1 E         0 0 0 0 0 0 A1      0 0 1 0 1 3 E        23.279200    0.000743      6255.25690	6255.25690	From 81 K
 6231.9934	1.004E-25	6231.9925	3.7610E-25		48.23		    6232.22033   1.64269E-25   3.44953E-04  3 E     1    3 E   648     47.922529     1 E      1 E         0 0 0 0 0 0 A1      0 0 1 0 1 3 E        47.923800    0.001271      6279.91720	6279.91600	From 81 K
 6232.0228	1.638E-24	6232.0226	1.0470E-23		6.82		    6232.20314   1.66608E-24   6.71569E-03  1 A2    1    1 A1  124      7.759907     0 A2     1 E         0 0 0 0 0 0 A1      0 1 0 0 2 1 E         7.760100    0.000193      6239.78290	6239.78290
 6232.0477	3.021E-26
 6232.0800	9.254E-25	6232.0797	1.5480E-25		289.18
 6232.0988	3.418E-25
 6232.1271	1.007E-24	6232.1266	1.6120E-25		292.59
 6232.1806	2.347E-26
 6232.2572	2.449E-24	6232.2569	1.3040E-23		20.98		    6232.44390   2.61491E-24   6.82020E-03  2 A1    1    2 A2  216     23.278457     0 A1     1 E         0 0 0 0 0 0 A1      0 1 0 0 2 1 E        23.279200    0.000743      6255.53640	6255.53640
 6232.3626	3.218E-26
 6232.4060	2.444E-26
 6232.4482	3.140E-25
 6232.4880	3.158E-26
 6232.5007	1.337E-25
 6232.5786	3.047E-24	6232.5784	1.1950E-23		44.67		    6232.77866   3.30443E-24   6.89430E-03  3 A2    1    3 A1  310     46.553125     0 A2     1 E         0 0 0 0 0 0 A1      0 1 0 0 2 1 E        46.554600    0.001475      6279.13320	6279.13320
 6232.5921	5.498E-26
 6232.6431	3.351E-26	6232.6428	1.4670E-26		214.62
 6232.6745	2.710E-26
 6232.7437	4.818E-26	6232.7419	1.6430E-26		233.98
 6232.7838	5.499E-26								    6233.25020   4.44784E-26   1.95835E-04 10 A1    1   10 A2  941    426.171375     0 A1     4 E         0 0 0 0 0 0 A1      1 1 0 0 0 1 E       426.186400    0.015025      6658.97020	6658.96933
 6232.8578	9.972E-25	6232.8576	3.7400E-25		226.60		    6233.06804   1.12952E-24   2.92710E-03  7 E     1    6 E  1239    218.482317     1 E      2 E         0 0 0 0 0 0 A1      1 1 0 0 0 1 E       218.489400    0.007083      6451.34720	6451.34717
 6232.8751	3.137E-26
 6232.9064	1.525E-24	6232.9062	3.9690E-24		76.46		    6233.06721   3.13992E-25   5.92521E-04  4 A1    1    4 A2  400     77.580125     0 A1     4 E         0 0 0 0 0 0 A1      0 1 0 0 2 1 E        77.582600    0.002475      6310.48900	6310.48857	From 81 K
 6232.9448	6.802E-25	6232.9462	7.8120E-25		139.86		    6233.28480   1.04617E-24   2.08285E-03  6 E     1    6 E  1199    164.235332     1 E      0 A1        0 0 0 0 0 0 A1      0 1 2 0 1 0 E       164.240500    0.005168      6397.18530	6397.18680
 6232.9601	2.208E-24	6232.9604	4.5010E-24		95.39		    6233.16509   3.32245E-24   6.26991E-03  4 A1    1    4 A2  401     77.580125     0 A1     1 E         0 0 0 0 0 0 A1      0 1 0 0 2 1 E        77.582600    0.002475      6310.54270	6310.54293
 6233.0294	3.786E-25
 6233.0692	2.043E-24	6233.0690	7.9850E-25		223.41		    6233.39833   2.07569E-24   4.63138E-03  7 A2    1    7 A1  673    217.118439     0 A2     1 E         0 0 0 0 0 0 A1      0 1 0 0 2 1 E       217.125700    0.007261      6450.19490	6450.19490	From 81 K
 6233.1562	3.585E-25	6233.1555	3.8560E-25		144.95		    6233.48154   2.80096E-25   5.25710E-04  5 E     1    5 E  1018    117.721553     1 E      1 E         0 0 0 0 0 0 A1      0 1 2 0 1 0 E       117.725100    0.003547      6350.88130	6350.88240
 6233.1757	3.211E-25	6233.1741	5.9180E-26		281.67		    6233.54105   3.79429E-25   1.15191E-03  8 E     1    7 E  1435    280.453726     1 E      0 A2        0 0 0 0 0 0 A1      0 1 0 0 2 1 E       280.463100    0.009374      6513.63880	6513.63770	From 81 K
 6233.2164	2.838E-24	6233.2163	4.2050E-24		120.12		    6233.44473   2.07323E-24   3.86535E-03  5 A2    1    5 A1  491    116.354416     0 A2     1 E         0 0 0 0 0 0 A1      0 1 0 0 2 1 E       116.358200    0.003784      6349.57460	6349.57493	From 81 K
 6233.2334	8.491E-26
 6233.2872	1.335E-25
 6233.3122	3.266E-25	6233.3126	6.2880E-26		278.29		    6233.69156   3.46146E-25   9.21162E-04  8 A1    1    8 A2  764    279.091847     0 A1     1 E         0 0 0 0 0 0 A1      0 1 2 0 1 0 E       279.101400    0.009553      6512.41360	6512.41300
 6233.3393	2.748E-24	6233.3390	2.1590E-24		169.29		    6233.62020   2.82043E-24   5.57871E-03  6 A1    1    6 A2  583    162.869701     0 A1     1 E         0 0 0 0 0 0 A1      0 1 0 0 2 1 E       162.875100    0.005399      6396.21440	6396.21535
 6233.3569	4.826E-25	6233.3564	7.8770E-25		112.62		    6233.55210   1.47732E-24   2.75443E-03  5 A2    1    5 A1  492    116.354416     0 A2     4 E         0 0 0 0 0 0 A1      0 1 0 0 2 1 E       116.358200    0.003784      6349.71510	6349.71543	From 81 K
 6233.4350	9.562E-27
 6233.4701	6.216E-25	6233.4694	1.0430E-26		467.41		    6233.71719   5.49355E-25   2.97170E-03 10 E     3    9 E  1839    447.904652     4 E      3 A2        0 0 0 0 0 0 A1      0 1 0 1 0 1 E       447.916100    0.011448      6681.38620	6681.38583
 6233.5243	3.540E-25
 6233.5571	2.679E-26
 6233.6100	1.478E-24	6233.6078	1.9640E-25		307.03		    6233.76195   3.21031E-26   1.30332E-04  1 E     1    1 E   278      9.130574     1 E      1 E         0 0 0 0 0 0 A1      0 0 1 0 1 3 E         9.130600    0.000026      6242.74060	6242.73935	From 81 K
 6233.6100										    6234.31484   6.85544E-25   7.80205E-03 11 A2    4   10 A1 1106    621.468319     9 A2     8 E         0 0 0 0 0 0 A1      1 1 0 0 0 1 E       621.469300    0.000981      6855.07930	6855.07785
 6233.6335	3.454E-26
 6233.6649	2.485E-24	6233.6653	3.7230E-26		476.19		    6234.13817   1.26033E-24   7.78330E-03 10 A2    2    9 A1  925    475.127475     6 A2     5 E         0 0 0 0 0 0 A1      1 1 0 0 0 1 E       475.134800    0.007325      6708.79970	6708.79997
 6233.6649										    6234.13795   1.26066E-24   7.78533E-03 10 A1    3    9 A2  959    475.127475     6 A1     5 E         0 0 0 0 0 0 A1      1 1 0 0 0 1 E       475.134800    0.007325      6708.79970	6708.79997
 6233.7142	8.013E-26
 6233.7550	8.989E-26								    6234.08750   5.10905E-26   1.89779E-04  9 E     3    9 E  1755    370.552905     4 E      3 A1        0 0 0 0 0 0 A1      0 1 0 0 2 1 E       370.561500    0.008595      6604.31650	6604.31577
 6233.7758	9.397E-26
 6233.8187	1.104E-24	6233.8188	1.5490E-24		124.34		    6234.10333   1.13220E-24   2.12544E-03  5 E     1    5 E  1019    117.721553     1 E      0 A2        0 0 0 0 0 0 A1      0 1 2 0 1 0 E       117.725100    0.003547      6351.54380	6351.54330
 6233.8818	3.850E-26
 6233.9036	1.104E-25								    6234.30307   2.77579E-26   2.66721E-04 12 E     1   11 E  2196    605.364988     1 E      3 A1        0 0 0 0 0 0 A1      0 1 0 1 0 1 E       605.386500    0.021512      6839.29010	6839.29283	D
 6233.9281	3.249E-25
 6233.9543	8.126E-26								    6234.16538   6.63951E-26   3.25001E-04 10 E     3   10 E  1935    447.904652     4 E      6 A1        0 0 0 0 0 0 A1      0 1 0 0 2 1 E       447.916100    0.011448      6681.87040	6681.86970
 6233.9745	3.908E-25	6233.9735	5.5960E-27		479.70		    6234.23795   1.62105E-25   9.25610E-04  9 E     6    8 E  1730    436.112142     8 E      8 E         0 0 0 0 0 0 A1      0 1 0 1 0 1 A1      436.110800   -0.001342      6670.08530	6670.08520
 6234.0031	8.861E-26								    6234.36077   1.28589E-25   7.38397E-04 10 E     4    9 E  1857    460.147193     5 E      7 E         0 0 0 0 0 0 A1      0 1 0 0 2 1 E       460.156800    0.009607      6694.15990	6694.15932
 6234.0195	1.784E-25	6234.0206	8.8540E-26		204.89
 6234.0812	8.236E-25
 6234.0955	7.235E-25	6234.0950	1.7040E-24		84.20		    6234.38120   7.94579E-25   1.51007E-03  4 E     1    4 E   835     78.948521     1 E      1 E         0 0 0 0 0 0 A1      0 1 2 0 1 0 E        78.950800    0.002279      6313.04630	6313.04624
 6234.1210	2.085E-25
 6234.1428	1.315E-25	6234.1418	9.6890E-27		352.73
 6234.1803	3.600E-26
 6234.2352	3.795E-26
 6234.2656	5.455E-26
 6234.3278	4.709E-26	6234.3266	1.3340E-26		248.35
 6234.3681	5.294E-25
 6234.3959	1.152E-24	6234.3956	1.5710E-26		483.48		    6234.51308   8.16153E-25   4.68683E-03 10 E     4    9 E  1858    460.147193     5 E      5 E         0 0 0 0 0 0 A1      0 1 0 1 0 1 A1      460.156800    0.009607      6694.55270	6694.55154
 6234.4159	7.537E-25	6234.4168	1.6040E-24		92.06		    6234.66555   6.36286E-25   1.20935E-03  4 E     1    4 E   836     78.948521     1 E      0 A1        0 0 0 0 0 0 A1      0 1 2 0 1 0 E        78.950800    0.002279      6313.36670	6313.36798
 6234.4321	7.490E-26
 6234.4507	3.885E-26
 6234.4953	7.891E-26
 6234.5090	6.351E-26								    6234.83863   1.41522E-25   1.00034E-03 11 A2    2   10 A1 1029    523.449314     3 A2     2 E         0 0 0 0 0 0 A1      0 1 0 1 0 1 E       523.466100    0.016786      6757.97510	6757.97703
 6234.5364	2.486E-25
 6234.5549	1.521E-24	6234.5546	7.1370E-25		209.24		    6234.74694   1.71423E-24   4.41539E-03  7 A2    1    6 A1  637    217.118439     0 A2     1 E         0 0 0 0 0 0 A1      0 1 0 0 2 1 E       217.125700    0.007261      6451.68060	6451.68065
 6234.5755	1.122E-24	6234.5754	4.3760E-24		45.10		    6234.80631   1.24049E-24   2.60711E-03  3 E     1    3 E   650     47.922529     1 E      0 A2        0 0 0 0 0 0 A1      0 1 0 0 2 1 E        47.923800    0.001271      6282.49930	6282.50010	From 81 K
 6234.6458	8.985E-26
 6234.6971	1.573E-26
 6234.7549	1.234E-24	6234.7543	4.6370E-24		47.99		    6234.95708   9.40961E-25   2.47260E-03  2 E     1    2 E   466     24.648618     1 E      0 A1        0 0 0 0 0 0 A1      0 1 0 0 2 1 E        24.649100    0.000482      6259.40400	6259.40328
 6234.7963	1.837E-25
 6234.8132	5.109E-25	6234.8127	3.5180E-24		1.05		    6234.99986   5.84657E-25   2.37454E-03  1 E     1    1 E   279      9.130574     1 E      0 A2        0 0 0 0 0 0 A1      0 1 0 0 2 1 E         9.130600    0.000026      6243.94380	6243.94370
 6234.8552	4.392E-25								    6235.31406   3.60535E-25   2.54881E-03 11 A2    2   10 A1 1030    523.449314     3 A2     2 E         0 0 0 0 0 0 A1      0 1 0 1 0 1 E       523.466100    0.016786      6758.32130	6758.32120
 6234.8898	2.019E-26
 6234.9222	3.911E-26
 6234.9710	1.447E-25	6234.9700	2.9830E-25		94.52		    6235.71471   1.45414E-25   3.92792E-04  4 E     3    3 E   673     99.493359     4 E      3 A1        0 0 0 0 0 0 A1      0 0 1 0 1 3 E        99.492200   -0.001159      6334.46320	6334.46320	From 81 K
 6235.0014	4.021E-26	6234.9999	8.3210E-26		94.23		    6235.24899   1.01892E-26   2.14173E-05  3 E     1    3 E   651     47.922529     1 E      1 E         0 0 0 0 0 0 A1      0 0 1 0 1 3 E        47.923800    0.001271      6282.92520	6282.92450	From 81 K
 6235.0585	2.275E-26
 6235.0837	9.329E-26	6235.0826	1.0610E-25		140.62
 6235.1429	7.903E-26
 6235.2068	2.287E-26	6235.2078	4.6030E-27		274.85
 6235.2370	8.085E-25	6235.2371	1.6590E-25		273.35		    6235.52727   8.08448E-25   2.50521E-03  8 E     2    7 E  1437    284.540304     2 E      1 E         0 0 0 0 0 0 A1      0 1 0 0 2 1 E       284.548900    0.008596      6519.78590	6519.78497
 6235.2779	7.006E-26
 6235.2947	1.087E-25
 6235.3353	4.287E-26	6235.3367	1.5010E-26		231.93
 6235.3591	2.339E-25	6235.3597	7.1300E-26		242.67		    6235.67335   2.32200E-25   5.18491E-04  7 A2    1    7 A1  675    217.118439     0 A2     2 E         0 0 0 0 0 0 A1      0 1 2 0 1 0 E       217.125700    0.007261      6452.48480	6452.48565
 6235.4085	3.332E-26
 6235.4366	3.319E-26
 6235.4577	6.857E-26
 6235.4816	2.173E-26
 6235.5155	4.611E-26
 6235.5925	5.847E-26
 6235.6435	2.601E-26
 6235.6690	4.151E-26
 6235.6974	6.041E-25	6235.6970	4.0030E-25		182.49		    6235.85305   3.24507E-25   8.05866E-04  6 A1    2    5 A2  546    175.166036     3 A1     4 E         0 0 0 0 0 0 A1      1 1 0 0 0 1 E       175.169400    0.003364      6410.86680	6410.86673
 6235.6974										    6235.85229   3.25508E-25   8.08351E-04  6 A2    1    5 A1  512    175.166039     3 A2     4 E         0 0 0 0 0 0 A1      1 1 0 0 0 1 E       175.169300    0.003261      6410.86670	6410.86673
 6235.7271	7.849E-26								    6235.94247   6.27841E-26   3.39869E-04 10 E     3    9 E  1841    447.904652     4 E      1 E         0 0 0 0 0 0 A1      0 1 0 1 0 1 E       447.916100    0.011448      6683.64320	6683.64340
 6235.7545	2.068E-26	6235.7516	9.3020E-27		212.52		    6236.57473   1.81019E-27   3.46934E-06  5 E     2    5 E  1023    121.823910     2 E      3 A1        0 0 0 0 0 0 A1      0 0 1 0 1 3 E       121.826800    0.002890      6357.58130	6357.57618	From 81 K
 6235.7762	4.521E-26	6235.7773	6.0340E-26		128.22
 6235.8376	2.219E-26
 6235.8801	1.802E-26
 6235.9242	3.338E-26
 6235.9927	5.881E-26	6235.9929	2.5370E-26		215.76
 6236.0286	3.690E-26	6236.0270	6.3670E-26		108.31
 6236.0767	6.618E-26
 6236.1446	5.222E-26
 6236.1670	2.528E-25	6236.1673	5.4460E-27		448.04		    6236.31912   2.03532E-25   1.05212E-03 10 A1    2    9 A2  932    438.391389     3 A1     0 A2        0 0 0 0 0 0 A1      0 1 0 1 0 1 A1      438.404800    0.013411      6674.57180	6674.57232
 6236.1814	5.342E-26	6236.1812	3.8990E-27		353.47
 6236.2129	8.185E-25
 6236.4087	1.970E-26
 6236.4314	5.275E-26
 6236.4593	2.737E-26
 6236.4941	4.133E-26
 6236.5284	2.043E-25
 6236.5622	2.329E-25	6236.5597	1.0510E-26		390.73
 6236.6063	5.698E-26
 6236.7660	8.782E-26
 6236.7884	4.919E-26	6236.7895	3.1450E-26		185.26		    6236.97825   2.83230E-26   5.88014E-05  5 E     3    5 E  1035    138.247500     4 E      1 E         0 0 0 0 0 0 A1      0 1 0 0 2 1 A1      138.247700    0.000200      6375.03610	6375.03720	From 81 K
 6236.8136	7.751E-26
 6236.8505	4.719E-26	6236.8484	1.8730E-26		222.21
 6236.9044	1.568E-25
 6236.9505	7.942E-26								    6237.25814   2.71551E-26   1.12851E-04  9 E     3    8 E  1642    370.552905     4 E      1 E         0 0 0 0 0 0 A1      0 1 0 1 0 1 A1      370.561500    0.008595      6607.51200	6607.51193
 6236.9618	8.079E-26	6236.9589	3.3190E-26		219.54
 6237.1176	1.751E-25
 6237.1325	1.810E-25	6237.1348	7.1020E-27		401.57
 6237.1503	5.072E-26
 6237.1819	3.978E-26								    6238.03991   1.23302E-26   1.18621E-04 12 E     1   11 E  2205    605.364988     1 E     11 E         0 0 0 0 0 0 A1      0 1 0 0 2 1 E       605.386500    0.021512      6842.56840	6842.56780
 6237.2070	4.035E-26								    6237.78351   2.63714E-26   1.04650E-04  9 A1    1    8 A2  801    361.022306     3 A1     7 E         0 0 0 0 0 0 A1      1 1 0 0 0 1 E       361.032200    0.009894      6598.23920	6598.23765	D
 6237.2310	1.419E-25	6237.2314	2.7190E-26		278.66
 6237.2726	5.513E-25
 6237.2813	1.842E-25	6237.2816	2.0230E-26		321.80		    6237.50272   3.77602E-26   8.31666E-05  6 E     3    6 E  1218    184.738658     4 E      1 E         0 0 0 0 0 0 A1      0 1 0 0 2 1 A1      184.740400    0.001742      6422.02170	6422.02107	From 81 K
 6237.3215	9.517E-25	6237.3225	1.5360E-26		470.42		    6237.99662   9.25356E-25   6.23664E-03 10 E     5    9 E  1910    492.855792     7 E      6 A1        0 0 0 0 0 0 A1      0 1 0 0 2 1 E       492.860500    0.004708      6730.18200	6730.18215
 6237.3350	7.035E-26	6237.3348	5.7880E-27		344.18
 6237.4345	6.166E-26
 6237.4732	3.405E-25	6237.4713	9.8570E-26		246.67		    6238.45455   3.92751E-25   9.31742E-04  7 A1    1    7 A2  712    229.398992     3 A1     4 E         0 0 0 0 0 0 A1      0 0 1 0 1 3 E       229.404200    0.005208      6466.87740	6466.87985	From 81 K
 6237.5428	2.469E-25	6237.5422	7.1490E-26		246.66
 6237.5784	1.303E-25
 6237.6041	1.244E-25
 6237.6275	4.294E-25
 6237.6537	3.983E-25
 6237.6661	5.304E-25	6237.6685	7.8750E-26		298.43		    6238.19482   2.52570E-25   6.55602E-04  7 E     1    6 E  1243    218.482317     1 E      2 E         0 0 0 0 0 0 A1      0 1 0 0 2 1 E       218.489400    0.007083      6456.15550	6456.15577	D
 6237.7173	7.473E-26
 6237.7444	6.710E-25								    6238.14779   4.65629E-25   3.12563E-03 11 E     1   10 E  2010    512.608235     1 E      1 E         0 0 0 0 0 0 A1      0 1 0 1 0 1 A1      512.626300    0.018065      6750.37070	6750.37094
 6237.7823	7.997E-26	6237.7829	3.5250E-25		35.62		    6238.08362   6.53206E-26   1.59334E-04  1 E     1    2 E   462      9.130574     1 E      0 A1        0 0 0 0 0 0 A1      0 0 1 0 1 3 E         9.130600    0.000026      6246.91290	6246.91407	From 81 K
 6237.8208	1.509E-25	6237.8232	7.7350E-25		23.92		    6237.94370   1.37986E-25   1.68285E-03  1 E     1    0 E    94      9.130574     1 E      0 A1        0 0 0 0 0 0 A1      0 1 2 0 1 0 E         9.130600    0.000026      6246.95140	6246.95140	From 81 K
 6237.8468	3.407E-26
 6237.9124	6.262E-26	6237.9129	3.4680E-27		374.86
 6237.9477	5.586E-25	6237.9484	1.8440E-26		414.96		    6237.94062   5.05645E-25   2.61615E-03  9 E     5    8 E  1709    415.586196     7 E      7 E         0 0 0 0 0 0 A1      0 1 0 1 0 1 A1      415.587900    0.001704      6653.53560	6653.53517
 6238.0159	1.259E-24								    6238.24355   8.21542E-25   5.47875E-03 11 A2    1   10 A1 1022    511.253795     0 A2     0 A1        0 0 0 0 0 0 A1      0 1 0 1 0 1 A1      511.272100    0.018305      6749.28800	6749.28814
 6238.0273	8.692E-25	6238.0277	1.2170E-25		302.97		    6238.31368   9.28883E-25   2.97801E-03  8 A1    2    7 A2  736    291.354394     3 A1     2 E         0 0 0 0 0 0 A1      0 1 0 0 2 1 E       291.362000    0.007606      6529.38930	6529.38912
 6238.0961	8.332E-25	6238.0964	1.2010E-25		300.72		    6238.38483   9.32901E-25   2.99096E-03  8 A2    1    7 A1  703    291.354412     3 A2     2 E         0 0 0 0 0 0 A1      0 1 0 0 2 1 E       291.361800    0.007388      6529.45790	6529.45795
 6238.1240	2.890E-25	6238.1227	8.7970E-26		242.78		    6238.45553   2.57772E-25   6.64738E-04  7 A2    1    6 A1  638    217.118439     0 A2     1 E         0 0 0 0 0 0 A1      0 1 0 0 2 1 E       217.125700    0.007261      6455.24970	6455.24885
 6238.1404	4.785E-26
 6238.1702	2.536E-25
 6238.2027	2.201E-25	6238.2034	1.0720E-26		384.82
 6238.2316	2.490E-25	6238.2287	2.7820E-26		320.47
 6238.2526	7.115E-26
 6238.2933	1.478E-24	6238.2933	2.7090E-26		460.57		    6238.37974   1.31773E-24   7.13885E-03 10 E     3    9 E  1843    447.904652     4 E      4 E         0 0 0 0 0 0 A1      0 1 0 1 0 1 A1      447.916100    0.011448      6686.20940	6686.20810	D
 6238.3223	7.739E-26
 6238.3726	9.189E-26	6238.3742	2.5610E-26		249.62		    6238.59983   1.93026E-26   3.70192E-05  5 E     2    5 E  1025    121.823910     2 E      0 A2        0 0 0 0 0 0 A1      0 1 2 0 1 0 E       121.826800    0.002890      6360.19940	6360.20070
 6238.4056	6.841E-26
 6238.4160	8.779E-26
 6238.4556	2.177E-25	6238.4535	6.7790E-26		241.02
 6238.4900	5.428E-26
 6238.5413	1.343E-25
 6238.5850	6.643E-26	6238.5849	9.5390E-26		122.55		    6238.80628   7.08041E-26   1.32234E-04  5 A2    1    5 A1  494    116.354416     0 A2     2 E         0 0 0 0 0 0 A1      0 1 2 0 1 0 E       116.358200    0.003784      6354.94320	6354.94283	From 81 K
 6238.6011	2.968E-25
 6238.6637	7.654E-26
 6238.6857	7.654E-25	6238.6858	4.3760E-25		193.93		    6238.83651   6.41388E-25   1.54223E-03  6 E     2    5 E  1055    168.333168     2 E      3 A1        0 0 0 0 0 0 A1      1 1 0 0 0 1 E       168.337600    0.004432      6407.02330	6407.02320
 6238.7309	5.800E-26
 6238.7820	5.375E-25	6238.7822	5.8240E-25		144.38
 6238.9144	2.071E-26
 6238.9643	3.263E-26
 6238.9865	2.733E-25
 6239.0384	1.429E-25	6239.0404	5.3830E-26		226.26
 6239.0497	2.149E-25
 6239.0741	2.279E-26
 6239.1360	2.080E-25	6239.1378	8.9100E-27		394.77
 6239.1789	1.816E-24	6239.1797	6.8750E-26		404.34		    6239.15314   6.74966E-25   3.20460E-03  9 A2    3    8 A1  863    397.825481     6 A2     6 A1        0 0 0 0 0 0 A1      0 1 0 1 0 1 A1      397.829800    0.004319      6637.00870	6637.00843
 6239.1789										    6239.15071   6.72675E-25   3.19372E-03  9 A1    2    8 A2  829    397.825481     6 A1     6 A2        0 0 0 0 0 0 A1      0 1 0 1 0 1 A1      397.829800    0.004319      6637.00870	6637.00843
 6239.2171	1.535E-25	6239.2158	3.2140E-26		271.78		    6239.40298   1.53445E-26   2.97972E-05  4 E     2    4 E   841     83.054654     2 E      0 A1        0 0 0 0 0 0 A1      0 1 2 0 1 0 E        83.056200    0.001546      6322.27330	6322.27180	From 81 K (D)
 6239.2514	1.868E-25
 6239.2999	2.003E-26
 6239.3450	4.429E-25
 6239.3725	1.302E-25
 6239.4088	1.724E-25
 6239.4216	2.040E-25
 6239.4439	3.850E-25
 6239.4689	1.044E-25
 6239.4940	3.249E-25	6239.4952	3.6860E-26		319.28
 6239.5250	6.972E-25	6239.5251	4.2790E-26		366.90		    6239.96771   7.62791E-25   2.57062E-03  9 E     1    9 E  1744    350.139545     1 E      2 E         0 0 0 0 0 0 A1      0 1 2 0 1 0 E       350.151500    0.011955      6589.67650	6589.67513
 6239.5611	2.857E-26
 6239.6204	1.071E-24	6239.6207	7.8680E-24		-3.97		    6239.80145   1.14659E-24   4.46149E-03  0 A1    1    1 A2  157      0.000000     0 A1     1 E         0 0 0 0 0 0 A1      0 1 0 0 2 1 E         0.000000    0.000000      6239.62040	6239.62045
 6239.6385	1.955E-26
 6239.6572	1.021E-25
 6239.6938	1.047E-24
 6239.7258	2.899E-25	6239.7262	4.6730E-26		292.06		    6240.10251   3.42605E-25   9.38134E-04  8 E     2    8 E  1568    284.540304     2 E      2 E         0 0 0 0 0 0 A1      0 1 2 0 1 0 E       284.548900    0.008596      6524.27470	6524.27523
 6239.7524	2.840E-25
 6239.7686	2.743E-25
 6239.8011	5.801E-26
 6239.9242	3.902E-25	6239.9242	2.4530E-25		186.57		    6240.76755   5.62783E-25   1.18441E-03  6 A1    2    6 A2  591    175.166036     3 A1     4 E         0 0 0 0 0 0 A1      0 0 1 0 1 3 E       175.169400    0.003364      6415.09360	6415.09360	From 81 K
 6239.9688	5.268E-25	6239.9689	6.3480E-26		314.61		    6240.23711   5.69977E-25   1.91533E-03  8 E     3    7 E  1451    300.900726     4 E      3 A2        0 0 0 0 0 0 A1      0 1 0 0 2 1 E       300.906700    0.005974      6540.87550	6540.87530
 6240.0237	2.980E-26	6240.0238	5.4930E-26		103.19		    6240.18189   9.53803E-27   2.04854E-05  3 E     2    3 E   656     52.031687     2 E      0 A2        0 0 0 0 0 0 A1      0 1 2 0 1 0 E        52.032200    0.000513      6292.05590	6292.05447	From 81 K
 6240.0583	4.631E-25
 6240.0928	2.969E-25
 6240.1416	6.095E-25	6240.1426	4.7440E-27		526.95
 6240.1727	2.218E-25
 6240.1885	5.357E-25
 6240.2009	1.376E-25
 6240.2286	7.694E-25	6240.2290	3.0750E-26		400.14		    6240.55946   1.04249E-24   4.60340E-03  9 E     4    8 E  1664    382.817822     5 E      4 E         0 0 0 0 0 0 A1      1 1 0 0 0 1 E       382.824500    0.006678      6623.05310	6623.05260
 6240.2416	1.712E-25	6240.2439	1.0250E-25		190.35
 6240.2934	5.809E-26
 6240.3302	5.998E-25	6240.3282	5.3030E-26		338.61
 6240.3467	8.231E-26
 6240.3729	2.784E-26
 6240.4039	1.203E-25	6240.4046	6.3080E-27		379.10
 6240.4444	5.285E-25	6240.4441	8.7450E-26		290.03		    6240.79449   4.05227E-25   1.32831E-03  7 A1    2    6 A2  623    266.316910     6 A1     5 E         0 0 0 0 0 0 A1      0 1 0 1 0 1 E       266.316400   -0.000510      6506.76080	6506.76115	Different Assignment compared to 80K
 6240.4592	1.013E-24								    6240.99340   5.97667E-25   1.41907E-03  7 A1    1    7 A2  714    229.398992     3 A1     0 A2        0 0 0 0 0 0 A1      0 1 0 0 2 1 A1      229.404200    0.005208      6469.86340	6469.86450
 6240.5004	1.030E-24	6240.4990	2.5490E-26		437.29
 6240.5456	8.763E-25	6240.5475	2.5780E-26		423.89
 6240.5663	6.707E-26
 6240.5992	8.461E-25	6240.5992	1.9290E-26		443.65		    6240.76091   7.51343E-25   3.88945E-03 10 A1    2    9 A2  935    438.391389     3 A1     3 A2        0 0 0 0 0 0 A1      0 1 0 1 0 1 A1      438.404800    0.013411      6679.00400	6679.00343
 6240.6341	1.026E-24	6240.6333	3.7970E-25		227.64		    6241.10450   1.31996E-24   2.97219E-03  7 E     1    7 E  1386    218.482317     1 E      0 A2        0 0 0 0 0 0 A1      1 1 0 0 0 1 E       218.489400    0.007083      6459.12350	6459.12153
 6240.6501	1.276E-24	6240.6499	2.6210E-25		273.27		    6241.04640   1.37013E-24   3.67906E-03  8 E     1    8 E  1566    280.453726     1 E      0 A1        0 0 0 0 0 0 A1      1 1 0 0 0 1 E       280.463100    0.009374      6521.11320	6521.11240
 6240.6917	2.134E-25
 6240.7166	2.591E-25
 6240.7420	1.377E-25
 6240.7793	1.229E-25
 6240.8363	1.248E-24	6240.8368	1.1070E-26		516.82		    6241.43887   1.39173E-24   8.48290E-03 11 A2    1   11 A1 1031    511.253795     0 A2     1 E         0 0 0 0 0 0 A1      1 1 0 0 0 1 E       511.272100    0.018305      6752.10840	6752.10990
 6240.8737	1.308E-25
 6240.9052	8.444E-25	6240.9054	1.0470E-24		133.93		    6241.22057   9.58030E-25   1.90106E-03  5 A1    1    5 A2  531    128.664320     3 A1     2 E         0 0 0 0 0 0 A1      0 1 0 0 2 1 E       128.666000    0.001680      6369.57120	6369.57210
 6240.9567	3.520E-25
 6241.0532	1.577E-24	6241.0537	3.4580E-26		446.67		    6241.24396   1.39458E-24   7.22041E-03 10 A2    1    9 A1  902    438.391454     3 A2     2 E         0 0 0 0 0 0 A1      0 1 0 1 0 1 E       438.404100    0.012646      6679.45730	6679.45690
 6241.1097	3.394E-25
 6241.1260	1.480E-24	6241.1259	3.8770E-26		432.89
 6241.1950	1.385E-24	6241.1958	2.8280E-26		452.20		    6241.75283   1.13887E-24   5.06134E-03 10 E     1   10 E  1924    427.528533     1 E      0 A1        0 0 0 0 0 0 A1      1 1 0 0 0 1 E       427.543400    0.014867      6668.73840	6668.73817
 6241.2293	5.128E-25	6241.2298	1.7630E-25		233.35		    6241.82663   6.24157E-25   1.48231E-03  7 A2    2    7 A1  681    229.398984     3 A2     4 E         0 0 0 0 0 0 A1      0 0 1 0 1 3 E       229.404300    0.005316      6470.63360	6470.63390	From 81 K
 6241.2860	1.339E-24	6241.2886	2.4160E-25		283.32		    6241.62463   7.11926E-25   1.63554E-03  7 E     2    7 E  1390    222.574891     2 E      2 E         0 0 0 0 0 0 A1      0 1 2 0 1 0 E       222.581300    0.006409      6463.86730	6463.86916
 6241.3211	5.926E-25	6241.3218	1.9950E-25		234.98		    6241.62272   5.55306E-25   1.44300E-03  7 E     1    6 E  1247    218.482317     1 E      0 A1        0 0 0 0 0 0 A1      0 1 0 0 2 1 E       218.489400    0.007083      6459.81050	6459.81070	From 81 K
 6241.3320	1.430E-25
 6241.3684	9.878E-26
 6241.3968	1.312E-24	6241.3962	7.2030E-25		197.07		    6241.56630   1.03683E-24   2.44605E-03  6 E     1    5 E  1053    164.235332     1 E      2 E         0 0 0 0 0 0 A1      1 1 0 0 0 1 E       164.240500    0.005168      6405.63730	6405.63680
 6241.4299	8.302E-25	6241.4306	1.4320E-24		108.34		    6241.64845   7.34275E-25   1.47519E-03  4 A2    1    4 A1  437     89.901358     3 A2     0 A1        0 0 0 0 0 0 A1      0 1 0 0 2 1 A1       89.901800    0.000442      6331.33170	6331.33170	From 81 K
 6241.4513	1.103E-25	6241.4502	1.6120E-26		299.65
 6241.4645	1.878E-24	6241.4647	1.1300E-25		368.43		    6241.89929   1.99111E-24   6.67001E-03  9 A2    1    9 A1  856    348.779906     0 A2     1 E         0 0 0 0 0 0 A1      1 1 0 0 0 1 E       348.792100    0.012194      6590.25660	6590.25680
 6241.5158	4.596E-25	6241.5132	4.2970E-27		512.74
 6241.5402	3.754E-25	6241.5423	9.6130E-27		434.65
 6241.5638	4.585E-26
 6241.5841	9.668E-25	6241.5839	1.0140E-24		146.90		    6242.00939   1.01713E-24   2.01884E-03  5 A2    2    5 A1  498    128.664319     3 A2     2 E         0 0 0 0 0 0 A1      0 1 0 0 2 1 E       128.666100    0.001781      6370.25020	6370.24942
 6241.5952	3.040E-25
 6241.6119	1.602E-25
 6241.6535	1.654E-24	6241.6530	1.0800E-24		183.63		    6241.93182   1.91548E-24   3.13538E-03  6 E     1    6 E  1205    164.235332     1 E      0 A1        0 0 0 0 0 0 A1      0 1 2 0 1 0 E       164.240500    0.005168      6405.89400	6405.89433	From 81 K
 6241.6699	2.580E-25
 6241.6859	3.218E-26
 6241.7060	1.068E-25
 6241.7632	3.273E-25	6241.7631	1.2580E-24		46.24		    6241.93828   4.26094E-25   9.46682E-04  3 A1    1    3 A2  346     58.883437     3 A1     0 A2        0 0 0 0 0 0 A1      0 1 0 0 2 1 A1       58.882900   -0.000537      6300.64610	6300.64520
 6241.8415	7.706E-25
 6241.8857	6.500E-25	6241.8857	2.4780E-25		225.34
 6241.9314	5.100E-25	6241.9315	3.5220E-25		179.29		    6242.50230   4.79078E-25   1.00881E-03  6 A1    2    6 A2  592    175.166036     3 A1     4 E         0 0 0 0 0 0 A1      0 0 1 0 1 3 E       175.169400    0.003364      6417.10080	6417.10140	From 81 K
 6241.9978	4.643E-25	6241.9960	4.6940E-25		149.75
 6242.0136	3.522E-26
 6242.0506	1.377E-25	6242.0504	1.3860E-25		150.09
 6242.1357	2.322E-24	6242.1375	2.8100E-25		314.28		    6242.50615   1.88644E-24   5.03441E-03  8 A1    1    8 A2  767    279.091847     0 A1     1 E         0 0 0 0 0 0 A1      0 1 2 0 1 0 E       279.101400    0.009553      6521.23710	6521.23785
 6242.2202	6.994E-25	6242.2203	1.3910E-26		454.24		    6242.78330   6.39556E-25   2.90007E-03 10 E     2   10 E  1929    431.600944     2 E      1 E         0 0 0 0 0 0 A1      1 1 0 0 0 1 E       431.615100    0.014156      6673.83530	6673.83540
 6242.2561	4.200E-25
 6242.2833	1.441E-24	6242.2846	1.7950E-24		133.57		    6242.50928   5.90989E-25   1.31328E-03  3 A2    2    3 A1  313     58.883437     3 A2     2 E         0 0 0 0 0 0 A1      0 1 0 0 2 1 E        58.882900   -0.000537      6301.16620	6301.16670	D
 6242.3004	2.082E-25
 6242.3292	4.941E-25								    6242.87639   3.73373E-25   7.86073E-03 14 E     1   14 E  2614    813.849027     1 E      0 A1        0 0 0 0 0 0 A1      1 1 0 0 0 1 E       813.878000    0.028973      7056.20720	7056.20760
 6242.3553	1.221E-25
 6242.3675	1.020E-25
 6242.3966	5.373E-26
 6242.4147	7.250E-26
 6242.4650	1.863E-24	6242.4638	8.2070E-25		214.13		    6242.77734   1.01685E-24   2.07149E-03  6 E     2    6 E  1208    168.333168     2 E      1 E         0 0 0 0 0 0 A1      0 1 0 0 2 1 E       168.337600    0.004432      6410.80260	6410.80070
 6242.4767	9.319E-25	6242.4760	1.7040E-24		103.82		    6242.70153   1.30777E-24   2.46180E-03  5 E     1    5 E  1025    117.721553     1 E      0 A2        0 0 0 0 0 0 A1      0 1 2 0 1 0 E       117.725100    0.003547      6360.20180	6360.20070
 6242.5034	2.067E-25
 6242.5374	4.838E-24								    6242.93573   1.88822E-24   8.97577E-03  9 A1    2    8 A2  830    397.825481     6 A1     5 E         0 0 0 0 0 0 A1      1 1 0 0 0 1 E       397.829800    0.004319      6640.36720	6640.36770
 6242.5374										    6242.93564   1.88840E-24   8.97660E-03  9 A2    3    8 A1  864    397.825481     6 A2     5 E         0 0 0 0 0 0 A1      1 1 0 0 0 1 E       397.829800    0.004319      6640.36720	6640.36770
 6242.5644	7.168E-25								    6243.13403   6.74700E-25   4.22449E-03 11 E     2   11 E  2106    516.672491     2 E      1 E         0 0 0 0 0 0 A1      1 1 0 0 0 1 E       516.689800    0.017309      6759.25420	6759.25300
 6242.6553	7.124E-26	6242.6571	5.0470E-26		177.31		    6242.86519   2.00604E-25   4.08675E-04  6 E     2    6 E  1209    168.333168     2 E      4 E         0 0 0 0 0 0 A1      0 1 2 0 1 0 E       168.337600    0.004432      6410.99290	6410.99515
 6242.7036	3.373E-26
 6242.7339	1.013E-25
 6242.7522	1.828E-25	6242.7525	7.4880E-27		398.24
 6242.7894	1.267E-25	6242.7896	3.6050E-26		248.01
 6242.8011	2.343E-25
 6242.8599	8.040E-25	6242.8602	1.5360E-26		457.35		    6243.13689   2.19670E-25   1.50641E-03 11 E     2   10 E  2025    516.672491     2 E      1 E         0 0 0 0 0 0 A1      0 1 0 1 0 1 E       516.689800    0.017309      6759.54970	6759.54763
 6242.8705	1.530E-25
 6242.9078	1.941E-26
 6242.9545	1.120E-25	6242.9540	1.2620E-25		141.34		    6243.74033   3.09921E-26   6.15475E-05  5 A2    2    5 A1  499    128.664319     3 A2     4 E         0 0 0 0 0 0 A1      0 0 1 0 1 3 E       128.666100    0.001781      6371.62060	6371.62057	From 81 K
 6243.0103	1.299E-24	6243.0104	5.0670E-25		223.56		    6243.33010   1.52180E-24   3.40645E-03  7 A2    1    7 A1  677    217.118439     0 A2     1 E         0 0 0 0 0 0 A1      0 1 2 0 1 0 E       217.125700    0.007261      6460.13600	6460.13600
 6243.0344	1.111E-24	6243.0343	6.4860E-26		370.77		    6243.53111   1.06229E-24   3.65581E-03  9 E     2    9 E  1752    354.219399     2 E      1 E         0 0 0 0 0 0 A1      1 1 0 0 0 1 E       354.230600    0.011201      6597.26500	6597.26408
 6243.0772	1.319E-24	6243.0773	1.0680E-24		166.95		    6243.25056   1.52642E-24   3.57911E-03  6 A1    1    5 A2  544    162.869701     0 A1     1 E         0 0 0 0 0 0 A1      1 1 0 0 0 1 E       162.875100    0.005399      6405.95230	6405.95230	From 81 K
 6243.0945	1.666E-25								    6243.35004   1.63513E-25   8.19649E-04 10 E     2    9 E  1826    431.600944     2 E      1 E         0 0 0 0 0 0 A1      0 1 0 1 0 1 A1      431.615100    0.014156      6674.70960	6674.70764
 6243.1369	1.024E-24	6243.1362	5.2300E-26		381.14		    6243.30483   9.19243E-25   3.82760E-03  9 E     3    8 E  1654    370.552905     4 E      3 A2        0 0 0 0 0 0 A1      0 1 0 1 0 1 E       370.561500    0.008595      6613.69840	6613.69830	From 81 K
 6243.1537	1.750E-24	6243.1525	2.5880E-26		477.20		    6243.72076   9.94476E-25   8.30604E-03 10 A1    4    9 A2 1009    536.607009     9 A1     8 E         0 0 0 0 0 0 A1      1 1 0 0 0 1 E       536.605200   -0.001809      6779.75890	6779.75860
 6243.2149	1.532E-25	6243.2153	1.6890E-26		321.50
 6243.2437	1.309E-24	6243.2437	1.7690E-24		127.25		    6243.57482   1.25106E-24   2.40316E-03  5 E     2    5 E  1028    121.823910     2 E      1 E         0 0 0 0 0 0 A1      0 1 0 0 2 1 E       121.826800    0.002890      6365.07050	6365.07037
 6243.2657	3.762E-26
 6243.3210	8.541E-25	6243.3209	2.1620E-24		78.61		    6243.50838   9.77086E-25   1.86236E-03  4 E     1    4 E   841     78.948521     1 E      0 A1        0 0 0 0 0 0 A1      0 1 2 0 1 0 E        78.950800    0.002279      6322.27180	6322.27180
 6243.3944	6.574E-26
 6243.4356	6.070E-25	6243.4357	1.4370E-24		83.80		    6243.76549   1.09690E-24   2.13306E-03  4 E     2    4 E   843     83.054654     2 E      1 E         0 0 0 0 0 0 A1      0 1 0 0 2 1 E        83.056200    0.001546      6326.49180	6326.49100
 6243.4615	1.562E-26
 6243.5034	1.958E-26
 6243.5413	3.011E-26								    6243.83356   1.60160E-26   9.83411E-05 11 E     1   11 E  2103    512.608235     1 E      4 E         0 0 0 0 0 0 A1      0 1 0 0 2 1 E       512.626300    0.018065      6756.16760	6756.16825
 6243.5589	3.800E-25	6243.5598	2.0040E-26		378.65
 6243.6076	1.121E-24	6243.6072	3.6850E-25		236.82		    6243.83274   1.15142E-24   3.05434E-03  7 E     2    6 E  1250    222.574891     2 E      1 E         0 0 0 0 0 0 A1      0 1 0 0 2 1 E       222.581300    0.006409      6466.18890	6466.18823
 6243.6227	1.011E-24	6243.6223	1.7860E-25		284.96		    6244.08512   1.04557E-24   2.86668E-03  8 E     2    8 E  1574    284.540304     2 E      1 E         0 0 0 0 0 0 A1      1 1 0 0 0 1 E       284.548900    0.008596      6528.17160	6528.16985
 6243.6734	5.021E-26
 6243.7143	3.976E-26
 6243.7954	1.880E-25	6243.7959	6.3630E-25		56.09		    6243.94819   2.49139E-25   5.53885E-04  3 A1    1    3 A2  347     58.883437     3 A1     0 A2        0 0 0 0 0 0 A1      0 1 0 0 2 1 A1       58.882900   -0.000537      6302.67830	6302.67863
 6243.8119	4.555E-25	6243.8119	7.6800E-26		288.57		    6244.18832   4.83795E-25   1.30039E-03  8 E     1    8 E  1568    280.453726     1 E      2 E         0 0 0 0 0 0 A1      0 1 2 0 1 0 E       280.463100    0.009374      6524.27500	6524.27523
 6243.8544	2.338E-24	6243.8549	8.1420E-26		410.82		    6243.88189   1.21303E-24   5.36216E-03  9 E     4    8 E  1670    382.817822     5 E      5 E         0 0 0 0 0 0 A1      0 1 0 1 0 1 A1      382.824500    0.006678      6626.67890	6626.67960
 6243.8844	2.693E-26
 6243.9004	7.129E-25	6243.9007	1.5840E-24		88.71
 6243.9401	4.079E-25
 6243.9649	2.227E-25	6243.9623	5.4960E-27		437.51
 6243.9915	1.943E-25								    6244.40390   1.69349E-25   8.49189E-04 10 E     2    9 E  1827    431.600944     2 E      1 E         0 0 0 0 0 0 A1      0 1 0 1 0 1 A1      431.615100    0.014156      6675.60660	6675.60686
 6244.0259	8.754E-25	6244.0259	3.2440E-24		49.07		    6244.24343   1.03273E-24   2.22096E-03  3 E     2    3 E   657     52.031687     2 E      1 E         0 0 0 0 0 0 A1      0 1 0 0 2 1 E        52.032200    0.000513      6296.05810	6296.05773
 6244.0843	3.216E-25	6244.0838	3.5090E-25		143.84		    6244.20187   1.54629E-25   3.75381E-04  5 A2    2    4 A1  452    128.664319     3 A2     4 E         0 0 0 0 0 0 A1      1 1 0 0 0 1 E       128.666100    0.001781      6372.75040	6372.75010	From 81 K
 6244.0843										    6244.20175   1.54954E-25   3.76172E-04  5 A1    1    4 A2  418    128.664320     3 A1     4 E         0 0 0 0 0 0 A1      1 1 0 0 0 1 E       128.666000    0.001680      6372.75030	6372.75007
 6244.1296	7.095E-25	6244.1310	2.2600E-24		60.80		    6244.29029   6.79919E-25   1.43332E-03  3 E     1    3 E   656     47.922529     1 E      0 A2        0 0 0 0 0 0 A1      0 1 2 0 1 0 E        47.923800    0.001271      6292.05340	6292.05447
 6244.1803	3.241E-25
 6244.2465	1.026E-24	6244.2464	1.8450E-26		462.04		    6244.65731   6.87736E-25   3.44888E-03 10 E     2    9 E  1828    431.600944     2 E      2 E         0 0 0 0 0 0 A1      0 1 0 1 0 1 A1      431.615100    0.014156      6675.86160	6675.86130
 6244.2719	9.591E-25	6244.2719	3.2150E-25		235.31		    6244.70937   8.97735E-25   2.06438E-03  7 E     2    7 E  1394    222.574891     2 E      2 E         0 0 0 0 0 0 A1      0 1 2 0 1 0 E       222.581300    0.006409      6466.85320	6466.85270	From 81 K
 6244.2916	1.329E-25	6244.2905	1.3310E-26		328.94
 6244.3214	2.264E-25	6244.3231	3.4290E-26		296.88		    6244.65808   3.75017E-25   3.32622E-03 12 E     1   12 E  2278    605.364988     1 E      3 A1        0 0 0 0 0 0 A1      0 1 2 0 1 0 E       605.386500    0.021512      6849.70790	6849.70800
 6244.3592	6.089E-25	6244.3594	2.7160E-24		34.70		    6244.55554   6.13001E-25   1.64839E-03  2 E     2    2 E   471     28.760049     2 E      1 E         0 0 0 0 0 0 A1      0 1 0 0 2 1 E        28.759900   -0.000149      6273.11910	6273.11910
 6244.3838	1.161E-24	6244.3838	8.3230E-25		176.39
 6244.4118	1.222E-25	6244.4103	2.0290E-25		111.29		    6244.69530   9.61798E-26   1.96050E-04  6 E     2    6 E  1211    168.333168     2 E      2 E         0 0 0 0 0 0 A1      0 1 2 0 1 0 E       168.337600    0.004432      6412.74940	6412.74860	From 81 K
 6244.4336	1.067E-25
 6244.4557	3.455E-25	6244.4548	4.9280E-25		123.07		    6244.69435   3.49276E-25   7.02398E-04  4 A2    1    4 A1  439     89.901358     3 A2     0 A1        0 0 0 0 0 0 A1      0 1 0 0 2 1 A1       89.901800    0.000442      6334.35750	6334.35605	From 81 K
 6244.4747	8.987E-26	6244.4717	2.1380E-25		83.42		    6244.79705   1.13738E-25   1.76267E-04  4 A1    1    5 A2  517     77.580125     0 A1     1 E         0 0 0 0 0 0 A1      0 0 1 0 1 3 E        77.582600    0.002475      6322.05730	6322.05730	From 81 K
 6244.4922	8.391E-25	6244.4911	1.8190E-26		447.56
 6244.5958	4.577E-25	6244.5946	1.3190E-26		425.49
 6244.6734	1.039E-25	6244.6730	3.2600E-25		61.97
 6244.6940	1.078E-25	6244.6929	4.6900E-25		36.63		    6245.03220   1.13899E-25   2.14475E-04  2 E     1    3 E   644     24.648618     1 E      0 A2        0 0 0 0 0 0 A1      0 0 1 0 1 3 E        24.649100    0.000482      6269.34310	6269.34200	From 81 K
 6244.7223	4.459E-26
 6244.7382	5.269E-26	6244.7384	1.5390E-26		245.98
 6244.7617	7.644E-26	6244.7621	1.2200E-25		114.36
 6244.7921	1.296E-25								    6244.96980   1.18986E-25   4.95706E-04  9 E     3    8 E  1656    370.552905     4 E      1 E         0 0 0 0 0 0 A1      0 1 0 1 0 1 E       370.561500    0.008595      6615.35360	6615.35340
 6244.8205	3.860E-25	6244.8205	2.0330E-24		21.82		    6244.95972   4.40401E-25   1.16098E-03  2 E     1    2 E   470     24.648618     1 E      0 A1        0 0 0 0 0 0 A1      0 1 2 0 1 0 E        24.649100    0.000482      6269.46960	6269.46955	From 81 K
 6244.8757	5.250E-26
 6244.9554	2.078E-25	6244.9541	8.1390E-26		223.24
 6245.0230	2.650E-25	6245.0227	3.3950E-25		131.39		    6245.34732   3.51116E-25   6.97644E-04  5 A1    1    5 A2  533    128.664320     3 A1     0 A2        0 0 0 0 0 0 A1      0 1 0 0 2 1 A1      128.666000    0.001680      6373.68900	6373.68930	From 81 K
 6245.0968	1.418E-25	6245.0945	1.6120E-25		140.66		    6245.78654   2.88391E-26   5.80160E-05  4 A2    1    4 A1  440     89.901358     3 A2     4 E         0 0 0 0 0 0 A1      0 0 1 0 1 3 E        89.901800    0.000442      6334.99860	6334.99810	From 81 K
 6245.1236	2.288E-26	6245.1247	1.0430E-26		211.48
 6245.1460	6.012E-25	6245.1459	4.4450E-25		174.00		    6245.52513   5.48190E-25   1.11774E-03  6 E     2    6 E  1212    168.333168     2 E      2 E         0 0 0 0 0 0 A1      0 1 2 0 1 0 E       168.337600    0.004432      6413.48360	6413.48405
 6245.1920	1.484E-25	6245.1926	3.7020E-25		79.74		    6245.82120   4.14555E-26   8.33973E-05  4 A1    2    4 A2  407     89.901358     3 A1     4 E         0 0 0 0 0 0 A1      0 0 1 0 1 3 E        89.901800    0.000442      6335.09380	6335.09505	From 81 K
 6245.2280	5.498E-26
 6245.2603	1.985E-25	6245.2618	5.0240E-26		257.09		    6245.38450   1.67922E-25   3.53923E-04  6 A2    1    6 A1  626    175.166039     3 A2     0 A1        0 0 0 0 0 0 A1      0 1 0 0 2 1 A1      175.169300    0.003261      6420.42960	6420.42895	From 81 K
 6245.2784	1.727E-25	6245.2783	2.1190E-25		134.74
 6245.2945	3.177E-26
 6245.3208	2.172E-25	6245.3207	1.3930E-24		6.55		    6245.44698   2.46066E-25   1.00273E-03  1 E     1    1 E   283      9.130574     1 E      0 A2        0 0 0 0 0 0 A1      0 1 2 0 1 0 E         9.130600    0.000026      6254.45140	6254.45110
 6245.3554	6.999E-26
 6245.3804	2.226E-25	6245.3799	5.7170E-26		255.95		    6245.71654   1.98175E-25   4.46896E-04  7 E     1    7 E  1390    218.482317     1 E      2 E         0 0 0 0 0 0 A1      0 1 2 0 1 0 E       218.489400    0.007083      6463.86980	6463.86916	From 81 K
 6245.4366	5.238E-26	6245.4376	1.7400E-26		236.01
 6245.4613	8.214E-26
 6245.5066	3.367E-26
 6245.5931	2.355E-26
 6245.6217	5.307E-26
 6245.6544	1.665E-25	6245.6517	3.4260E-26		273.13
 6245.8234	7.395E-25	6245.8234	1.1250E-24		118.07		    6246.04793   8.57704E-25   1.60558E-03  5 A2    1    5 A1  495    116.354416     0 A2     1 E         0 0 0 0 0 0 A1      0 1 2 0 1 0 E       116.358200    0.003784      6362.18160	6362.18160	From 81 K
 6245.8435	4.476E-26	6245.8433	7.6510E-27		287.51
 6245.8929	3.665E-26	6245.8923	1.7460E-26		208.07
 6245.9686	5.996E-25	6245.9686	1.1350E-24		101.13		    6246.18347   6.97460E-25   1.47026E-03  4 E     3    4 E   855     99.493359     4 E      3 A1        0 0 0 0 0 0 A1      0 1 0 0 2 1 E        99.492200   -0.001159      6345.46080	6345.46075
 6246.0177	2.952E-26	6246.0198	4.8110E-27		291.20
 6246.1231	3.787E-26	6246.1221	1.6600E-25		36.05
 6246.1532	4.531E-26	6246.1522	7.2030E-26		114.66
 6246.1713	6.356E-25	6246.1712	4.9510E-25		169.96		    6246.45191   6.43848E-25   1.51126E-03  6 A1    1    5 A2  545    162.869701     0 A1     1 E         0 0 0 0 0 0 A1      0 1 0 0 2 1 E       162.875100    0.005399      6409.04640	6409.04625
 6246.1968	8.878E-25	6246.1944	6.1760E-27		535.65
 6246.2487	2.801E-25	6246.2478	3.4260E-25		134.98		    6246.51478   2.75065E-25   5.28860E-04  5 E     2    5 E  1030    121.823910     2 E      2 E         0 0 0 0 0 0 A1      0 1 2 0 1 0 E       121.826800    0.002890      6368.07550	6368.07517	From 81 K
 6246.2636	2.037E-25	6246.2621	1.2650E-26		365.98		    6246.35637   2.31720E-25   9.22069E-04  9 A2    2    8 A1  839    361.022270     3 A2     0 A1        0 0 0 0 0 0 A1      0 1 0 1 0 1 A1      361.032600    0.010330      6607.29620	6607.29508
 6246.2927	2.763E-25	6246.2926	6.0870E-27		446.31		    6246.85500   2.60326E-25   1.15882E-03 10 E     1   10 E  1929    427.528533     1 E      1 E         0 0 0 0 0 0 A1      1 1 0 0 0 1 E       427.543400    0.014867      6673.83610	6673.83540
 6246.3245	4.885E-26
 6246.3795	3.291E-25	6246.3802	5.0900E-27		473.73
 6246.4179	9.107E-25	6246.4182	9.4960E-25		147.35		    6246.65817   9.87419E-25   2.05639E-03  5 E     3    5 E  1039    138.247500     4 E      3 A2        0 0 0 0 0 0 A1      0 1 0 0 2 1 E       138.247700    0.000200      6384.66560	6384.66555
 6246.4752	2.367E-24	6246.4776	3.8440E-25		291.48		    6246.70590   1.28840E-24   3.53621E-03  7 A2    2    6 A1  645    229.398984     3 A2     2 E         0 0 0 0 0 0 A1      0 1 0 0 2 1 E       229.404300    0.005316      6475.87950	6475.87973
 6246.5149	1.137E-24	6246.5147	3.6350E-25		238.98		    6246.74409   1.29124E-24   3.54405E-03  7 A1    1    6 A2  612    229.398992     3 A1     2 E         0 0 0 0 0 0 A1      0 1 0 0 2 1 E       229.404200    0.005208      6475.91910	6475.91843
 6246.5427	7.039E-26
 6246.5579	1.528E-25	6246.5606	3.7980E-26		258.49		    6246.87443   5.04116E-26   1.00804E-04  6 E     1    6 E  1208    164.235332     1 E      1 E         0 0 0 0 0 0 A1      0 1 0 0 2 1 E       164.240500    0.005168      6410.79840	6410.80070	D
 6246.5917	3.846E-25	6246.5922	2.2500E-25		192.15		    6247.02686   3.64431E-25   8.61260E-04  6 E     1    5 E  1058    164.235332     1 E      2 E         0 0 0 0 0 0 A1      0 1 0 0 2 1 E       164.240500    0.005168      6410.83220	6410.83275
 6246.6142	3.382E-25	6246.6120	1.7560E-26		379.86
 6246.6432	1.520E-25
 6246.6605	4.930E-26	6246.6607	1.1640E-26		262.47		    6246.84660   3.93713E-26   9.23421E-05  6 E     4    6 E  1233    197.057625     5 E      5 E         0 0 0 0 0 0 A1      0 1 0 0 2 1 A1      197.057500   -0.000125      6443.71800	6443.71817	From 81 K
 6246.6754	1.560E-25								    6247.27437   9.08570E-26   5.88714E-04 11 A2    2   11 A1 1040    523.449314     3 A2     4 E         0 0 0 0 0 0 A1      0 1 2 0 1 0 E       523.466100    0.016786      6770.14150	6770.13947
 6246.7065	5.144E-25	6246.7062	2.5580E-27		561.67		    6247.03263   4.01753E-25   2.68679E-03 11 A2    1   10 A1 1029    511.253795     0 A2     2 E         0 0 0 0 0 0 A1      0 1 0 1 0 1 E       511.272100    0.018305      6757.97860	6757.97703
 6246.7391	2.716E-25	6246.7393	7.0590E-26		255.03		    6247.31987   2.52641E-25   6.01056E-04  7 A2    2    7 A1  684    229.398984     3 A2     3 A1        0 0 0 0 0 0 A1      0 1 0 0 2 1 A1      229.404300    0.005316      6476.14340	6476.14310	From 81 K
 6246.7842	2.669E-25	6246.7824	2.0840E-26		348.24
 6246.8099	5.096E-26
 6246.8999	7.843E-25	6246.8998	4.5240E-25		193.24		    6247.19234   8.63433E-25   1.90767E-03  6 E     3    6 E  1222    184.738658     4 E      3 A1        0 0 0 0 0 0 A1      0 1 0 0 2 1 E       184.740400    0.001742      6431.64030	6431.63927
 6246.9212	5.067E-25								    6247.20039   3.27475E-25   2.20463E-03 11 E     1   10 E  2025    512.608235     1 E      1 E         0 0 0 0 0 0 A1      0 1 0 1 0 1 E       512.626300    0.018065      6759.54750	6759.54763
 6247.0384	6.940E-26
 6247.0521	2.857E-24	6247.0529	1.2070E-23		38.91		    6247.19056   2.57674E-24   4.95344E-03  2 E     2    3 E   646     28.760049     2 E      3 A2        0 0 0 0 0 0 A1      0 1 0 0 2 1 E        28.759900   -0.000149      6275.81200	6275.81080
 6247.0924	5.534E-26
 6247.1142	1.977E-25	6247.1146	1.4460E-26		353.30		    6247.61021   1.94204E-25   6.56078E-04  9 E     1    9 E  1752    350.139545     1 E      1 E         0 0 0 0 0 0 A1      1 1 0 0 0 1 E       350.151500    0.011955      6597.26570	6597.26408
 6247.1658	1.087E-24	6247.1651	5.0350E-26		388.71		    6247.42174   9.73747E-25   4.79171E-03 10 E     1    9 E  1826    427.528533     1 E      1 E         0 0 0 0 0 0 A1      0 1 0 1 0 1 A1      427.543400    0.014867      6674.70920	6674.70764
 6247.2153	5.542E-25	6247.2152	1.3370E-24		82.34		    6247.40927   6.10345E-25   1.15707E-03  4 A1    1    4 A2  403     77.580125     0 A1     1 E         0 0 0 0 0 0 A1      0 1 2 0 1 0 E        77.582600    0.002475      6324.79790	6324.79850
 6247.2430	4.196E-25	6247.2429	3.1060E-26		352.37		    6247.19045   3.82170E-25   1.60263E-03  8 E     5    7 E  1513    346.008221     7 E      7 E         0 0 0 0 0 0 A1      0 1 0 1 0 1 A1      346.007300   -0.000921      6593.25030	6593.25010
 6247.2877	1.382E-24	6247.2882	1.0260E-23		-4.79		    6247.47500   1.66631E-24   4.04973E-03  1 A2    1    2 A1  249      7.759907     0 A2     1 E         0 0 0 0 0 0 A1      0 1 0 0 2 1 E         7.760100    0.000193      6255.04780	6255.04805
 6247.3004	5.136E-25								    6248.05062   3.55865E-25   1.26770E-03  9 A1    1    9 A2  898    361.022306     3 A1     2 E         0 0 0 0 0 0 A1      0 1 0 0 2 1 E       361.032200    0.009894      6608.33260	6608.33367
 6247.3183	2.088E-25								    6247.63122   1.53174E-25   1.05192E-03 11 E     2   10 E  2031    516.672491     2 E      0 A1        0 0 0 0 0 0 A1      0 1 0 1 0 1 E       516.689800    0.017309      6764.00810	6764.00942
 6247.4073	3.264E-26	6247.4060	4.8170E-26		120.43
 6247.4334	1.230E-24
 6247.4864	5.401E-25	6247.4861	6.9700E-26		309.29		    6247.86896   4.54500E-25   1.28965E-03  8 A2    1    8 A1  808    291.354412     3 A2     2 E         0 0 0 0 0 0 A1      0 1 0 0 2 1 E       291.361800    0.007388      6538.84820	6538.84730	Different Assignment compared to 80K
 6247.5743	1.288E-25
 6247.6075	6.571E-25	6247.6086	2.5240E-26		403.22		    6247.81025   4.26684E-25   1.51986E-03  9 A2    2    9 A1  864    361.022270     3 A2     2 E         0 0 0 0 0 0 A1      0 1 0 0 2 1 E       361.032600    0.010330      6608.64010	6608.64160
 6247.6490	2.914E-25
 6247.6866	3.083E-25	6247.6862	5.5270E-27		462.28
 6247.7055	2.779E-25	6247.7082	2.8160E-26		328.03		    6248.17093   1.71942E-25   4.62754E-04  8 E     1    8 E  1574    280.453726     1 E      1 E         0 0 0 0 0 0 A1      1 1 0 0 0 1 E       280.463100    0.009374      6528.16860	6528.16985
 6247.7445	1.011E-25	6247.7441	4.7200E-26		209.63
 6247.7913	1.375E-25	6247.7901	1.4580E-25		146.05		    6247.97703   5.36078E-26   1.07920E-04  4 A2    1    4 A1  441     89.901358     3 A2     2 E         0 0 0 0 0 0 A1      0 1 0 0 2 1 E        89.901800    0.000442      6337.69310	6337.69270	From 81 K
 6247.8344	1.879E-25	6247.8323	1.1890E-25		186.06		    6248.30622   1.46035E-25   3.08083E-04  6 A1    2    6 A2  594    175.166036     3 A1     3 A2        0 0 0 0 0 0 A1      0 1 0 0 2 1 A1      175.169400    0.003364      6423.00380	6423.00260	From 81 K
 6247.8474	1.908E-24	6247.8487	2.3560E-25		312.71		    6247.87536   1.66728E-24   6.95248E-03  9 E     3    8 E  1660    370.552905     4 E      4 E         0 0 0 0 0 0 A1      0 1 0 1 0 1 A1      370.561500    0.008595      6618.40890	6618.40903	D
 6247.8679	1.807E-25
 6247.9614	4.130E-25	6247.9617	1.3720E-25		236.01		    6248.52498   3.68187E-25   8.76290E-04  7 A1    1    7 A2  718    229.398992     3 A1     2 E         0 0 0 0 0 0 A1      0 1 0 0 2 1 E       229.404200    0.005208      6477.36560	6477.36605	From 81 K
 6247.9792	3.977E-25	6247.9794	1.5020E-26		404.53
 6248.0081	8.368E-26	6248.0068	9.6210E-26		139.78
 6248.0486	4.855E-25	6248.0474	1.3840E-25		247.87		    6248.60950   3.58381E-25   8.52974E-04  7 A2    2    7 A1  685    229.398984     3 A2     2 E         0 0 0 0 0 0 A1      0 1 0 0 2 1 E       229.404300    0.005316      6477.45290	6477.45187	From 81 K
 6248.0643	5.308E-25	6248.0630	1.3560E-26		434.83		    6248.47560   3.92880E-25   1.93398E-03 10 E     1    9 E  1827    427.528533     1 E      1 E         0 0 0 0 0 0 A1      0 1 0 1 0 1 A1      427.543400    0.014867      6675.60770	6675.60686
 6248.1250	3.374E-25	6248.1266	1.9640E-25		192.53		    6248.31337   1.62673E-25   3.38954E-04  5 E     3    5 E  1041    138.247500     4 E      4 E         0 0 0 0 0 0 A1      0 1 0 0 2 1 A1      138.247700    0.000200      6386.37270	6386.37340	From 81 K
 6248.1682	7.985E-26								    6248.51992   4.64060E-26   3.29459E-04 11 A1    1   10 A2 1006    523.449428     3 A1     1 E         0 0 0 0 0 0 A1      0 1 0 1 0 1 E       523.465100    0.015672      6771.63330	6771.63287
 6248.2445	1.254E-25	6248.2446	2.2280E-25		106.05		    6248.44620   2.21114E-26   4.92285E-05  3 A1    1    3 A2  349     58.883437     3 A1     3 A2        0 0 0 0 0 0 A1      0 1 0 0 2 1 A1       58.882900   -0.000537      6307.12740	6307.12740	From 81 K
 6248.2914	1.634E-24	6248.2911	1.4260E-25		339.61		    6248.18641   7.06173E-25   2.71688E-03  8 A1    3    7 A2  767    328.218243     6 A1     6 A2        0 0 0 0 0 0 A1      0 1 0 1 0 1 A1      328.220000    0.001757      6576.51140	6576.51113
 6248.2914										    6248.18587   7.06574E-25   2.71843E-03  8 A2    2    7 A1  733    328.218243     6 A2     6 A1        0 0 0 0 0 0 A1      0 1 0 1 0 1 A1      328.220000    0.001757      6576.51140	6576.51113
 6248.3206	1.192E-25								    6248.72901   2.54243E-26   1.25163E-04 10 E     1    9 E  1828    427.528533     1 E      2 E         0 0 0 0 0 0 A1      0 1 0 1 0 1 A1      427.543400    0.014867      6675.86400	6675.86130
 6248.3614	4.454E-25	6248.3591	1.7380E-25		223.53		    6248.32477   3.39369E-25   7.50074E-04  6 E     3    6 E  1224    184.738658     4 E      4 E         0 0 0 0 0 0 A1      0 1 0 0 2 1 A1      184.740400    0.001742      6433.10180	6433.10060
 6248.3614	4.4540E-25	6248.3643	4.909E-26		321.53
 6248.3864	1.916E-24	6248.3864	4.6120E-26		439.44		    6248.53753   1.69078E-24   8.26839E-03 10 A1    1    9 A2  932    426.171375     0 A1     0 A2        0 0 0 0 0 0 A1      0 1 0 1 0 1 A1      426.186400    0.015025      6674.57280	6674.57232
 6248.4096	8.500E-26
 6248.4565	3.759E-25	6248.4564	1.4300E-24		47.04		    6248.62662   4.26303E-25   8.93950E-04  3 A2    1    3 A1  312     46.553125     0 A2     1 E         0 0 0 0 0 0 A1      0 1 2 0 1 0 E        46.554600    0.001475      6295.01110	6295.01110	From 81 K
 6248.5073	7.868E-26	6248.5098	8.1600E-26		147.77		    6248.79240   3.09035E-26   6.18315E-05  6 E     1    6 E  1211    164.235332     1 E      2 E         0 0 0 0 0 0 A1      0 1 2 0 1 0 E       164.240500    0.005168      6412.74780	6412.74860	From 81 K
 6248.5490	6.981E-25	6248.5489	1.9740E-25		248.49		    6248.76645   8.35511E-25   2.40386E-03  7 E     3    6 E  1262    238.959317     4 E      3 A1        0 0 0 0 0 0 A1      0 1 0 0 2 1 E       238.963000    0.003683      6487.51200	6487.51185
 6248.6229	7.962E-25	6248.6227	2.2820E-25		247.45		    6249.01319   8.17078E-25   2.03754E-03  7 E     3    7 E  1411    238.959317     4 E      3 A1        0 0 0 0 0 0 A1      0 1 0 0 2 1 E       238.963000    0.003683      6487.58590	6487.58673
 6248.6853	4.880E-25	6248.6859	3.5140E-25		176.05		    6249.14626   1.68437E-25   3.55439E-04  6 A1    2    6 A2  595    175.166036     3 A1     2 E         0 0 0 0 0 0 A1      0 1 0 0 2 1 E       175.169400    0.003364      6423.85470	6423.85452	From 81 K
 6248.7216	4.572E-26
 6248.7618	1.920E-26
 6248.8013	1.155E-25	6248.7996	1.9160E-26		289.83
 6248.8228	5.074E-26
 6248.8441	3.585E-26
 6248.8613	4.443E-26
 6248.8938	3.298E-26	6248.8941	3.9970E-27		314.16
 6248.9444	2.990E-26	6248.9435	1.0570E-25		52.72
 6248.9995	1.266E-25
 6249.0308	1.337E-25
 6249.0500	4.793E-25	6249.0512	4.5710E-26		332.74
 6249.0895	2.986E-26	6249.0906	4.3960E-27		299.08
 6249.1381	4.590E-26								    6249.18354   3.08143E-26   1.06230E-03 13 A2    5   13 A1 1373    900.187305    12 A2    13 E         0 0 0 0 0 0 A1      1 1 0 0 0 1 E       900.182200   -0.005105      7149.32030	7149.32115
 6249.1604	1.076E-24	6249.1602	1.0990E-25		327.42		    6249.35729   8.81512E-25   3.15368E-03  8 E     4    7 E  1476    313.185854     5 E      4 E         0 0 0 0 0 0 A1      1 1 0 0 0 1 E       313.189900    0.004046      6562.35030	6562.35007
 6249.2126	1.451E-25	6249.2120	1.5120E-26		325.87		    6249.54127   1.31465E-25   3.73232E-04  8 A1    2    8 A2  776    291.354394     3 A1     5 E         0 0 0 0 0 0 A1      0 1 2 0 1 0 E       291.362000    0.007606      6540.57460	6540.57347
 6249.2428	1.774E-25	6249.2429	1.1750E-25		182.52		    6249.62222   1.61144E-25   3.22510E-04  6 E     1    6 E  1212    164.235332     1 E      2 E         0 0 0 0 0 0 A1      0 1 2 0 1 0 E       164.240500    0.005168      6413.48330	6413.48405
 6249.2975	2.059E-24	6249.2993	6.3720E-25		241.50		    6249.47158   6.18886E-25   1.84748E-03  6 A2    2    5 A1  525    212.131419     6 A2     5 E         0 0 0 0 0 0 A1      0 1 0 1 0 1 E       212.128900   -0.002519      6461.42640	6461.42640	From 81 K
 6249.3316	2.892E-25	6249.3329	1.6190E-26		374.02
 6249.3613	2.393E-25
 6249.3738	9.029E-26
 6249.4220	7.047E-25	6249.4220	5.6230E-25		168.09		    6249.65633   7.49077E-25   1.77178E-03  6 E     1    5 E  1060    164.235332     1 E      0 A2        0 0 0 0 0 0 A1      1 1 0 0 0 1 E       164.240500    0.005168      6413.66250	6413.66245
 6249.4453	7.704E-26	6249.4435	9.0560E-27		316.53
 6249.4756	2.680E-25	6249.4751	1.2910E-24		28.74		    6249.62781   2.82663E-25   7.41307E-04  2 A1    1    2 A2  218     23.278457     0 A1     1 E         0 0 0 0 0 0 A1      0 1 2 0 1 0 E        23.279200    0.000743      6272.75480	6272.75480	From 81 K
 6249.5260	4.733E-26
 6249.5496	1.007E-24	6249.5488	2.5310E-26		436.09		    6250.03879   9.68620E-25   5.55885E-03  9 E     6    8 E  1750    436.112142     8 E      7 E         0 0 0 0 0 0 A1      0 1 0 0 2 1 E       436.110800   -0.001342      6685.66040	6685.65950
 6249.6025	2.442E-25	6249.6020	3.0050E-26		312.98
 6249.7024	7.377E-26
 6249.7808	8.669E-25	6249.7817	1.1200E-24		130.74		    6249.92482   8.01127E-25   1.84748E-03  5 E     1    4 E   866    117.721553     1 E      2 E         0 0 0 0 0 0 A1      1 1 0 0 0 1 E       117.725100    0.003547      6367.50590	6367.50590
 6249.8331	1.458E-24	6249.8333	1.4950E-25		327.12		    6250.07936   1.64151E-24   6.28625E-03  8 E     4    7 E  1477    313.185854     5 E      4 E         0 0 0 0 0 0 A1      1 1 0 0 0 1 E       313.189900    0.004046      6563.02300	6563.02223
 6249.8571	7.257E-26
 6249.9165	1.923E-25	6249.9157	3.1100E-26		291.80
 6249.9341	1.083E-25	6249.9356	2.8810E-26		253.23
 6249.9604	8.778E-25	6249.9604	4.1740E-25		208.21		    6250.22159   8.77832E-25   2.06116E-03  6 E     4    6 E  1236    197.057625     5 E      4 E         0 0 0 0 0 0 A1      0 1 0 0 2 1 E       197.057500   -0.000125      6447.01790	6447.01805
 6249.9851	7.236E-26
 6250.0039	4.344E-25	6250.0045	6.4570E-26		298.34
 6250.0586	1.422E-25
 6250.0846	2.316E-25								    6250.59678   2.07879E-25   1.99478E-03 12 A1    1   11 A2 1129    604.013500     0 A1     1 E         0 0 0 0 0 0 A1      0 1 0 1 0 1 E       604.035200    0.021700      6854.11980	6854.12043
 6250.1102	1.071E-25
 6250.1268	1.268E-25
 6250.1490	2.985E-25	6250.1489	1.2200E-26		398.41		    6250.36451   1.03016E-25   4.10451E-04  9 A1    1    8 A2  808    361.022306     3 A1     2 E         0 0 0 0 0 0 A1      0 1 0 1 0 1 E       361.032200    0.009894      6611.18120	6611.18180
 6250.2136	1.029E-24								    6250.45458   7.31770E-25   2.91571E-03  9 A2    2    8 A1  842    361.022270     3 A2     3 A1        0 0 0 0 0 0 A1      0 1 0 1 0 1 A1      361.032600    0.010330      6611.24620	6611.24625	D
 6250.2421	4.366E-25	6250.2423	1.9510E-26		391.49
 6250.2604	1.993E-25								    6250.62305   1.19712E-25   4.26803E-04  9 A1    1    9 A2  900    361.022306     3 A1     7 E         0 0 0 0 0 0 A1      0 1 0 0 2 1 E       361.032200    0.009894      6611.29260	6611.29080
 6250.2716	1.433E-25	6250.2734	8.3140E-25		14.32		    6250.47557   1.39274E-25   3.41076E-04  1 E     1    2 E   466      9.130574     1 E      0 A1        0 0 0 0 0 0 A1      0 1 0 0 2 1 E         9.130600    0.000026      6259.40220	6259.40328
 6250.3075	1.290E-24	6250.3080	6.3240E-24		27.38		    6250.60628   1.47670E-24   2.78564E-03  2 E     1    3 E   645     24.648618     1 E      2 E         0 0 0 0 0 0 A1      0 1 0 0 2 1 E        24.649100    0.000482      6274.95660	6274.95690
 6250.3317	8.580E-25								    6250.87860   5.99470E-25   2.23878E-03  9 E     3    9 E  1775    370.552905     4 E      3 A1        0 0 0 0 0 0 A1      1 1 0 0 0 1 E       370.561500    0.008595      6620.89320	6620.89420
 6250.3493	1.114E-25	6250.3495	1.7010E-25		117.79		    6250.61648   1.28884E-25   2.43229E-04  5 E     1    5 E  1030    117.721553     1 E      2 E         0 0 0 0 0 0 A1      0 1 2 0 1 0 E       117.725100    0.003547      6368.07440	6368.07517	From 81 K
 6250.4554	3.430E-26	6250.4572	1.4010E-26		219.99
 6250.5285	5.799E-25	6250.5289	6.4360E-25		142.52		    6251.06734   5.09304E-25   1.01383E-03  5 A2    2    5 A1  503    128.664319     3 A2     2 E         0 0 0 0 0 0 A1      0 0 1 0 1 3 E       128.666100    0.001781      6379.19460	6379.19455
 6250.5562	1.712E-25
 6250.5676	1.841E-25
 6250.6111	8.350E-25	6250.6111	2.0880E-25		258.02		    6250.92572   9.45517E-25   2.50467E-03  7 E     4    7 E  1424    251.262468     5 E      4 E         0 0 0 0 0 0 A1      0 1 0 0 2 1 E       251.264200    0.001732      6501.87530	6501.87407
 6250.6494	9.522E-25	6250.6486	9.2030E-25		153.23		    6251.16440   5.21325E-25   1.03779E-03  5 A1    1    5 A2  536    128.664320     3 A1     2 E         0 0 0 0 0 0 A1      0 0 1 0 1 3 E       128.666000    0.001680      6379.31540	6379.31450
 6250.6862	1.470E-25
 6250.7042	2.861E-26
 6250.7512	5.036E-26	6250.7530	4.2060E-27		343.02
 6250.7956	1.678E-24	6250.7957	9.1780E-26		375.83		    6250.95498   1.64627E-24   6.56056E-03  9 A1    1    8 A2  809    361.022306     3 A1     2 E         0 0 0 0 0 0 A1      0 1 0 1 0 1 E       361.032200    0.009894      6611.82780	6611.82750
 6250.8584	6.172E-25	6250.8578	3.6290E-25		191.75		    6251.18591   5.73209E-25   1.21041E-03  6 A2    1    6 A1  629    175.166039     3 A2     0 A1        0 0 0 0 0 0 A1      0 1 0 0 2 1 A1      175.169300    0.003261      6426.02770	6426.02800
 6250.8967	7.242E-25	6250.8968	7.9670E-26		321.66		    6251.40766   8.12453E-25   2.56634E-03  8 E     4    8 E  1607    313.185854     5 E      4 E         0 0 0 0 0 0 A1      1 1 0 0 0 1 E       313.189900    0.004046      6564.08660	6564.08677
 6250.9988	5.580E-26
 6251.0526	5.699E-26	6251.0498	6.9530E-27		313.65
 6251.0754	2.773E-26								    6251.85477   6.25539E-26   1.23000E-03 12 E     8   12 E  2538    768.671895    11 E     12 A1        0 0 0 0 0 0 A1      1 1 0 0 0 1 E       768.667700   -0.004195      7019.74310	7019.74125
 6251.0972	1.793E-26
 6251.1201	6.607E-26
 6251.1885	1.662E-26
 6251.2432	1.927E-25
 6251.2868	4.972E-26
 6251.3303	1.069E-25
 6251.3495	1.045E-24	6251.3500	1.4660E-24		124.36		    6251.52096   1.15247E-24   2.64144E-03  5 A2    1    4 A1  450    116.354416     0 A2     1 E         0 0 0 0 0 0 A1      0 1 0 0 2 1 E       116.358200    0.003784      6367.70770	6367.70785
 6251.3778	5.278E-24	6251.3777	4.4270E-25		342.69		    6251.71030   2.68482E-24   1.03411E-02  8 A1    3    7 A2  769    328.218243     6 A1     5 E         0 0 0 0 0 0 A1      1 1 0 0 0 1 E       328.220000    0.001757      6579.59780	6579.59750
 6251.3778										    6251.71034   2.68475E-24   1.03408E-02  8 A2    2    7 A1  736    328.218243     6 A2     5 E         0 0 0 0 0 0 A1      1 1 0 0 0 1 E       328.220000    0.001757      6579.59780	6579.59750
 6251.4570	3.833E-25	6251.4573	7.1720E-25		102.03		    6252.02818   3.20655E-25   6.46363E-04  4 A1    2    4 A2  410     89.901358     3 A1     2 E         0 0 0 0 0 0 A1      0 0 1 0 1 3 E        89.901800    0.000442      6341.35880	6341.35845
 6251.4922	3.527E-25	6251.4930	7.0340E-25		97.09		    6252.05835   3.24096E-25   6.53306E-04  4 A2    1    4 A1  443     89.901358     3 A2     2 E         0 0 0 0 0 0 A1      0 0 1 0 1 3 E        89.901800    0.000442      6341.39400	6341.39370
 6251.5085	9.892E-27
 6251.5450	7.695E-26	6251.5452	1.9020E-25		80.46
 6251.6057	1.883E-24	6251.6062	5.8640E-24		62.55		    6251.76691   3.32556E-24   5.76479E-03  3 A1    1    4 A2  400     58.883437     3 A1     4 E         0 0 0 0 0 0 A1      0 1 0 0 2 1 E        58.882900   -0.000537      6310.48860	6310.48857	From 81 K
 6251.6318	3.222E-24	6251.6319	1.0800E-23		56.85		    6251.77609   3.62792E-24   6.28897E-03  3 A2    2    4 A1  434     58.883437     3 A2     4 E         0 0 0 0 0 0 A1      0 1 0 0 2 1 E        58.882900   -0.000537      6310.51470	6310.51550
 6251.6602	1.469E-24	6251.6604	4.8760E-24		57.61		    6251.86479   3.04695E-25   5.28203E-04  3 A1    1    4 A2  401     58.883437     3 A1     1 E         0 0 0 0 0 0 A1      0 1 0 0 2 1 E        58.882900   -0.000537      6310.54310	6310.54293
 6251.7063	8.888E-25
 6251.7281	5.794E-26	6251.7295	3.6880E-27		364.07
 6251.7644	1.002E-25
 6251.8121	3.414E-26
 6251.8368	3.821E-26	6251.8362	1.3950E-26		228.69
 6251.8610	4.415E-25	6251.8610	1.8930E-24		37.76
 6251.9038	1.587E-26
 6251.9546	1.637E-24	6251.9555	1.0070E-24		188.25		    6252.13035   1.49829E-24   3.61805E-03  6 E     2    5 E  1063    168.333168     2 E      1 E         0 0 0 0 0 0 A1      1 1 0 0 0 1 E       168.337600    0.004432      6420.29220	6420.29240
 6251.9932	3.105E-25	6251.9933	8.8790E-26		247.63
 6252.0287	4.316E-25	6252.0275	5.0140E-27		495.91		    6252.24346   3.48404E-25   1.75144E-03 10 E     2    9 E  1841    431.600944     2 E      1 E         0 0 0 0 0 0 A1      0 1 0 1 0 1 E       431.615100    0.014156      6683.64380	6683.64340
 6252.0511	4.979E-26	6252.0494	3.4470E-27		357.56
 6252.0897	4.235E-25	6252.0877	3.6040E-26		341.56		    6252.36556   4.10535E-26   8.38882E-05  6 E     2    6 E  1217    168.333168     2 E      2 E         0 0 0 0 0 0 A1      0 1 0 0 2 1 A1      168.337600    0.004432      6420.42730	6420.42490	From 81 K
 6252.1727	3.945E-25	6252.1738	1.1850E-25		243.81		    6252.45202   4.34056E-25   1.03439E-03  7 A1    1    7 A2  720    229.398992     3 A1     0 A2        0 0 0 0 0 0 A1      0 1 0 0 2 1 A1      229.404200    0.005208      6481.57690	6481.57730
 6252.1908	8.853E-26
 6252.2690	7.823E-25	6252.2693	3.3470E-25		216.40		    6252.53059   4.50669E-25   1.13947E-03  6 A2    2    6 A1  642    212.131419     6 A2     5 E         0 0 0 0 0 0 A1      0 1 0 0 2 1 E       212.128900   -0.002519      6464.39790	6464.39750
 6252.2690										    6252.53060   4.50668E-25   1.13946E-03  6 A1    3    6 A2  609    212.131419     6 A1     5 E         0 0 0 0 0 0 A1      0 1 0 0 2 1 E       212.128900   -0.002519      6464.39790	6464.39750
 6252.3041	4.311E-25	6252.3044	2.9080E-26		359.57
 6252.3164	8.316E-26
 6252.4477	1.349E-26
 6252.5089	3.546E-25
 6252.5646	1.107E-25
 6252.6138	5.132E-25	6252.6130	2.3040E-26		391.13		    6252.75727   2.92723E-25   1.16721E-03  9 A2    2    8 A1  843    361.022270     3 A2     2 E         0 0 0 0 0 0 A1      0 1 0 1 0 1 E       361.032600    0.010330      6613.64640	6613.64342
 6252.6225	1.097E-24	6252.6203	3.0060E-25		250.93		    6252.74951   1.27084E-24   4.28762E-03  8 E     3    7 E  1466    300.900726     4 E      3 A1        0 0 0 0 0 0 A1      0 1 0 1 0 1 E       300.906700    0.005974      6553.52920	6553.52888	D
 6252.6652	8.378E-26
 6252.6832	2.772E-26
 6252.7065	1.564E-26
 6252.7351	3.616E-25
 6252.8036	7.510E-26
 6252.8303	2.816E-26
 6252.8555	4.688E-26
 6252.8879	5.360E-26	6252.8850	4.3980E-27		344.39
 6253.0297	1.206E-24	6253.0297	2.3640E-25		276.89		    6253.33344   6.53728E-25   1.86464E-03  7 A1    2    7 A2  732    266.316910     6 A1     5 E         0 0 0 0 0 0 A1      0 1 0 0 2 1 E       266.316400   -0.000510      6519.34610	6519.34627
 6253.0297										    6253.33344   6.53725E-25   1.86463E-03  7 A2    3    7 A1  699    266.316910     6 A2     5 E         0 0 0 0 0 0 A1      0 1 0 0 2 1 E       266.316400   -0.000510      6519.34610	6519.34623
 6253.1375	1.536E-24	6253.1377	1.7730E-25		317.94		    6253.10196   1.32620E-24   4.75026E-03  8 E     4    7 E  1481    313.185854     5 E      5 E         0 0 0 0 0 0 A1      0 1 0 1 0 1 A1      313.189900    0.004046      6566.32740	6566.32703
 6253.2057	3.524E-25
 6253.2177	1.433E-24	6253.2178	8.7950E-26		366.90		    6253.40975   1.15127E-24   4.59156E-03  9 A2    2    8 A1  844    361.022270     3 A2     3 A1        0 0 0 0 0 0 A1      0 1 0 1 0 1 A1      361.032600    0.010330      6614.25030	6614.25087
 6253.2443	3.023E-26
 6253.2794	5.637E-25	6253.2797	4.2030E-26		351.81		    6253.58905   3.88388E-25   1.49869E-03  9 E     2    8 E  1642    354.219399     2 E      1 E         0 0 0 0 0 0 A1      0 1 0 1 0 1 A1      354.230600    0.011201      6607.51000	6607.51193
 6253.3362	9.347E-25	6253.3363	5.2130E-26		374.32		    6253.50828   7.15463E-25   2.85353E-03  9 A1    1    8 A2  810    361.022306     3 A1     3 A2        0 0 0 0 0 0 A1      0 1 0 1 0 1 A1      361.032200    0.009894      6614.36840	6614.36703
 6253.3844	2.317E-26
 6253.4301	7.564E-26
 6253.4848	3.612E-26
 6253.5182	9.793E-25	6253.5211	1.1920E-26		492.29
 6253.5351	2.112E-25
 6253.5637	2.658E-26
 6253.6538	1.090E-25
 6253.6861	1.698E-25	6253.6848	1.0890E-25		185.02		    6253.90552   1.38557E-25   2.83265E-04  6 E     2    6 E  1218    168.333168     2 E      1 E         0 0 0 0 0 0 A1      0 1 0 0 2 1 A1      168.337600    0.004432      6422.02370	6422.02107	From 81 K
 6253.7139	4.994E-25	6253.7133	1.0020E-26		453.55		    6254.42083   4.90424E-25   2.56438E-03 10 E     4   10 E  1973    460.147193     5 E      4 E         0 0 0 0 0 0 A1      1 1 0 0 0 1 E       460.156800    0.009607      6713.87070	6713.87060
 6253.7312	1.454E-24	6253.7314	1.2190E-25		342.72		    6254.11078   6.86759E-25   2.33577E-03  8 A2    2    8 A1  825    328.218243     6 A2     5 E         0 0 0 0 0 0 A1      0 1 0 0 2 1 E       328.220000    0.001757      6581.95120	6581.95000
 6253.7312										    6254.11077   6.86751E-25   2.33574E-03  8 A1    3    8 A2  792    328.218243     6 A1     5 E         0 0 0 0 0 0 A1      0 1 0 0 2 1 E       328.220000    0.001757      6581.95120	6581.95000
 6253.7580	2.159E-25	6253.7608	3.2990E-26		296.20		    6254.33098   3.39528E-25   1.31046E-03  9 E     2    8 E  1646    354.219399     2 E      2 E         0 0 0 0 0 0 A1      0 1 0 1 0 1 A1      354.230600    0.011201      6607.98860	6607.98715
 6253.7948	5.734E-26
 6253.8287	2.970E-25	6253.8297	1.3830E-26		388.30		    6254.26523   3.80984E-25   1.51187E-03  9 E     4    9 E  1792    382.817822     5 E      7 E         0 0 0 0 0 0 A1      0 1 2 0 1 0 E       382.824500    0.006678      6636.65320	6636.65368
 6253.8481	3.040E-26
 6253.8940	2.997E-26	6253.8919	3.3130E-26		142.82		    6254.31729   2.60456E-26   4.88860E-05  5 A2    1    5 A1  498    116.354416     0 A2     2 E         0 0 0 0 0 0 A1      0 1 0 0 2 1 E       116.358200    0.003784      6370.25220	6370.24942
 6253.9255	1.281E-25								    6254.63511   1.21132E-25   2.07311E-03 12 E     7   12 E  2488    739.931851    10 E     11 E         0 0 0 0 0 0 A1      1 1 0 0 0 1 E       739.932100    0.000249      6993.85760	6993.85800
 6253.9614	3.013E-25	6253.9624	7.8200E-26		255.14		    6254.30627   3.40547E-25   9.68298E-04  8 A2    1    8 A1  812    291.354412     3 A2     0 A1        0 0 0 0 0 0 A1      0 1 0 0 2 1 A1      291.361800    0.007388      6545.32320	6545.32335
 6254.0002	3.248E-26
 6254.0342	3.186E-26
 6254.0519	2.394E-26	6254.0510	3.4810E-27		300.04
 6254.0810	4.395E-26	6254.0829	3.8490E-27		339.34
 6254.1266	1.574E-25
 6254.1615	2.112E-25	6254.1626	1.7720E-25		164.20		    6254.42828   1.81900E-25   4.19604E-04  7 E     2    7 E  1400    222.574891     2 E      1 E         0 0 0 0 0 0 A1      0 1 0 0 2 1 A1      222.581300    0.006409      6476.74280	6476.74402
 6254.2045	1.870E-25	6254.2056	3.3120E-26		284.76
 6254.2378	4.831E-26
 6254.2653	5.112E-26
 6254.3084	2.047E-26
 6254.3454	4.120E-26
 6254.3811	2.042E-26	6254.3837	8.0540E-27		222.70
 6254.4131	1.667E-24	6254.4132	1.0530E-25		364.67		    6255.02656   2.28585E-24   9.60979E-03  8 E     5    7 E  1524    346.008221     7 E      6 A2        0 0 0 0 0 0 A1      1 1 0 0 0 1 E       346.007300   -0.000921      6600.42040	6600.41960
 6254.4399	6.947E-26
 6254.4744	1.048E-24	6254.4744	1.4770E-24		124.00		    6254.70041   1.03531E-24   2.37533E-03  5 A2    1    4 A1  451    116.354416     0 A2     1 E         0 0 0 0 0 0 A1      0 1 0 0 2 1 E       116.358200    0.003784      6370.83260	6370.83250
 6254.5056	1.371E-25								    6254.57458   2.94339E-26   8.40242E-04 14 A2    2   13 A1 1337    861.017859     6 A2    10 E         0 0 0 0 0 0 A1      0 0 0 1 0 3 E       861.039000    0.021141      7115.54460	7115.54310
 6254.5306	2.604E-26	6254.5282	1.8210E-26		178.31
 6254.5754	3.474E-25	6254.5757	2.3260E-26		360.15		    6254.89989   1.95947E-25   5.39097E-04  8 E     2    8 E  1581    284.540304     2 E      1 E         0 0 0 0 0 0 A1      0 1 0 0 2 1 A1      284.548900    0.008596      6539.12430	6539.12357
 6254.5992	7.940E-26
 6254.6112	7.869E-25	6254.6111	3.7010E-24		30.59		    6255.24071   6.22530E-25   1.17608E-03  2 E     1    3 E   647     24.648618     1 E      2 E         0 0 0 0 0 0 A1      0 0 1 0 1 3 E        24.649100    0.000482      6279.26030	6279.25958
 6254.6378	1.341E-25
 6254.6750	7.307E-26
 6254.6900	3.327E-25	6254.6889	9.7510E-27		424.18
 6254.7344	1.673E-24	6254.7349	5.8680E-24		53.33		    6254.92107   1.86527E-24   3.13066E-03  3 E     2    4 E   831     52.031687     2 E      3 A2        0 0 0 0 0 0 A1      0 1 0 0 2 1 E        52.032200    0.000513      6306.76660	6306.76670
 6254.7701	2.315E-25	6254.7718	1.6290E-26		356.30
 6254.8030	4.404E-25
 6254.8469	1.468E-24	6254.8452	2.5010E-26		466.23
 6254.8862	3.329E-24	6254.8881	1.1280E-23		56.01		    6255.08306   2.06907E-24   3.88273E-03  2 A1    1    3 A2  343     23.278457     0 A1     1 E         0 0 0 0 0 0 A1      0 1 0 0 2 1 E        23.279200    0.000743      6278.16540	6278.16650	From 81 K
 6254.9024	1.769E-24	6254.9029	8.8680E-25		204.12		    6255.08275   1.65988E-24   4.14754E-03  6 A2    1    5 A1  516    175.166039     3 A2     2 E         0 0 0 0 0 0 A1      1 1 0 0 0 1 E       175.169300    0.003261      6430.07170	6430.07187
 6254.9541	7.862E-26	6254.9555	2.8350E-26		229.65
 6254.9910	2.918E-25	6254.9911	4.2910E-26		299.17		    6255.28183   2.87858E-25   8.95894E-04  7 E     5    7 E  1450    284.132985     7 E      6 A1        0 0 0 0 0 0 A1      0 1 0 0 2 1 E       284.129700   -0.003285      6539.12070	6539.12060
 6255.0426	3.194E-26
 6255.0667	2.522E-25	6255.0664	3.9960E-26		293.39		    6255.72316   2.37076E-25   6.74397E-04  8 A1    2    8 A2  779    291.354394     3 A1     1 E         0 0 0 0 0 0 A1      0 0 1 0 1 3 E       291.362000    0.007606      6546.42870	6546.42835
 6255.1087	1.624E-25	6255.1074	8.6980E-27		377.45
 6255.2059	2.793E-26
 6255.2266	2.679E-25	6255.2270	4.3760E-25		112.56		    6255.60160   3.80969E-25   8.80147E-04  5 E     1    4 E   869    117.721553     1 E      2 E         0 0 0 0 0 0 A1      0 1 0 0 2 1 E       117.725100    0.003547      6372.95170	6372.95180
 6255.2432	1.159E-25
 6255.3047	2.343E-25	6255.3035	4.5440E-25		99.25		    6255.38477   2.15285E-25   5.40268E-04  4 E     2    3 E   675     83.054654     2 E      3 A1        0 0 0 0 0 0 A1      1 1 0 0 0 1 E        83.056200    0.001546      6338.36090	6338.35987
 6255.3581	3.505E-26	6255.3585	4.7020E-26		127.82
 6255.4186	8.544E-25	6255.4200	2.0160E-26		440.99
 6255.4306	2.046E-25
 6255.4490	6.002E-25
 6255.4912	1.097E-25
 6255.5038	3.990E-25	6255.5049	1.7110E-26		394.69
 6255.5689	2.603E-25	6255.5686	1.8050E-26		357.44		    6255.89716   2.59457E-25   9.62710E-04  8 E     5    8 E  1635    346.008221     7 E      6 A2        0 0 0 0 0 0 A1      0 1 0 0 2 1 E       346.007300   -0.000921      6601.57620	6601.57667
 6255.6168	1.537E-25
 6255.6434	2.158E-26	6255.6454	1.0320E-26		207.77
 6255.6599	3.637E-26	6255.6599	2.4480E-26		181.28
 6255.7132	2.165E-26
 6255.7318	2.470E-25								    6256.47697   3.09352E-25   1.15738E-03  9 E     3    9 E  1780    370.552905     4 E      3 A1        0 0 0 0 0 0 A1      0 0 1 0 1 3 E       370.561500    0.008595      6626.29330	6626.29523	D
 6255.7463	3.573E-24	6255.7464	6.6700E-24		102.21		    6255.91051   3.88896E-24   6.72838E-03  4 E     3    5 E  1021     99.493359     4 E      5 E         0 0 0 0 0 0 A1      0 1 0 0 2 1 E        99.492200   -0.001159      6355.23850	6355.23877
 6255.7979	1.174E-24	6255.7987	6.9170E-26		370.06		    6256.17626   8.53188E-25   3.29495E-03  9 E     2    8 E  1649    354.219399     2 E      2 E         0 0 0 0 0 0 A1      0 1 0 1 0 1 A1      354.230600    0.011201      6610.02850	6610.02877
 6255.8309	6.475E-26	6255.8331	9.9050E-27		296.11
 6255.8960	5.023E-26
 6255.9150	1.005E-24	6255.9149	5.2090E-26		380.00
 6255.9466	2.747E-25	6255.9482	1.9700E-26		354.83		    6255.93226   5.24243E-26   1.51177E-04  7 E     3    6 E  1266    238.959317     4 E      1 E         0 0 0 0 0 0 A1      0 1 0 1 0 1 A1      238.963000    0.003683      6494.90960	6494.91177	D
 6255.9675	4.496E-25
 6255.9870	5.931E-25
 6256.0169	2.818E-26
 6256.0693	6.818E-25
 6256.0817	1.551E-25	6256.0819	3.9890E-26		255.84		    6256.12561   2.39142E-25   7.71075E-04  8 A1    2    7 A2  744    291.354394     3 A1     0 A2        0 0 0 0 0 0 A1      0 1 0 1 0 1 A1      291.362000    0.007606      6547.44370	6547.44378
 6256.1000	4.857E-25	6256.1002	1.3630E-26		427.55		    6256.31516   3.84250E-25   1.89624E-03 10 E     1    9 E  1841    427.528533     1 E      1 E         0 0 0 0 0 0 A1      0 1 0 1 0 1 E       427.543400    0.014867      6683.64340	6683.64340
 6256.1820	9.485E-26	6256.1843	3.3800E-26		230.57		    6256.46266   4.02933E-26   8.08166E-05  6 E     1    6 E  1217    164.235332     1 E      2 E         0 0 0 0 0 0 A1      0 1 0 0 2 1 A1      164.240500    0.005168      6420.42250	6420.42490	From 81 K
 6256.2059	3.412E-25	6256.2054	3.9480E-26		317.75		    6256.37500   4.07396E-25   1.45514E-03  9 A1    1    9 A2  903    361.022306     3 A1     0 A2        0 0 0 0 0 0 A1      0 1 0 0 2 1 A1      361.032200    0.009894      6617.23810	6617.23855
 6256.2737	2.886E-25
 6256.2942	3.553E-25
 6256.3462	7.504E-26
 6256.3871	1.780E-26								    6256.65294   4.86874E-26   3.78148E-04 11 A2    3   11 A1 1067    560.111866     6 A2     1 E         0 0 0 0 0 0 A1      0 1 0 0 2 1 E       560.122400    0.010534      6816.50950	6816.50950
 6256.4491	4.128E-25								    6256.82538   3.79411E-25   1.76704E-03  9 E     5    9 E  1823    415.586196     7 E      6 A2        0 0 0 0 0 0 A1      0 1 0 0 2 1 E       415.587900    0.001704      6672.03700	6672.03665	D
 6256.4715	3.719E-26
 6256.5221	4.171E-26
 6256.5369	8.692E-26	6256.5395	5.6700E-27		362.17
 6256.5819	4.326E-26
 6256.6742	9.794E-26
 6256.7129	3.976E-26
 6256.7438	8.124E-25	6256.7423	7.3740E-26		336.57		    6257.03794   1.21871E-24   4.61544E-03  9 E     1    8 E  1641    350.139545     1 E      1 E         0 0 0 0 0 0 A1      0 1 0 1 0 1 A1      350.151500    0.011955      6606.89530	6606.89495
 6256.8115	3.301E-25								    6257.10829   1.25331E-25   6.31024E-04 10 E     2    9 E  1847    431.600944     2 E      0 A2        0 0 0 0 0 0 A1      0 1 0 1 0 1 E       431.615100    0.014156      6688.42660	6688.42537
 6256.8332	1.450E-25
 6256.8499	6.968E-26
 6256.9021	2.948E-25
 6256.9822	5.779E-26
 6257.0039	7.481E-26	6257.0046	6.3690E-26		163.07
 6257.0448	9.431E-25	6257.0452	5.4440E-25		193.18		    6257.21874   1.10992E-24   2.90744E-03  6 E     3    5 E  1071    184.738658     4 E      3 A2        0 0 0 0 0 0 A1      0 1 0 0 2 1 E       184.740400    0.001742      6441.78520	6441.78697
 6257.0909	1.096E-25	6257.0901	1.5610E-26		301.65
 6257.1068	1.678E-25	6257.1079	1.9150E-26		318.82
 6257.1749	8.897E-26
 6257.1986	9.708E-25	6257.1992	1.1840E-25		313.67		    6257.19153   1.66559E-24   5.62742E-03  8 E     3    7 E  1471    300.900726     4 E      4 E         0 0 0 0 0 0 A1      0 1 0 1 0 1 A1      300.906700    0.005974      6558.10530	6558.10530
 6257.2138	1.421E-24	6257.2140	1.6680E-25		316.64
 6257.2394	4.145E-25	6257.2406	3.4710E-26		342.81
 6257.2527	1.204E-24	6257.2529	2.2750E-25		279.74		    6257.09158   5.13561E-25   1.69223E-03  7 A1    2    6 A2  635    266.316910     6 A1     6 A2        0 0 0 0 0 0 A1      0 1 0 1 0 1 A1      266.316400   -0.000510      6523.56910	6523.56900
 6257.2527										    6257.09158   5.13561E-25   1.69223E-03  7 A1    2    6 A2  635    266.316910     6 A1     6 A2        0 0 0 0 0 0 A1      0 1 0 1 0 1 A1      266.316400   -0.000510      6523.56910	6523.56900
 6257.3093	1.457E-25
 6257.3623	2.025E-24	6257.3650	2.3690E-24		138.43		    6257.66814   5.92293E-25   2.24354E-03  9 E     1    8 E  1642    350.139545     1 E      1 E         0 0 0 0 0 0 A1      0 1 0 1 0 1 A1      350.151500    0.011955      6607.51380	6607.51193	D
 6257.3872	1.860E-25
 6257.4029	1.248E-25	6257.4029	2.3630E-25		101.11		    6257.87189   1.18598E-25   1.85801E-04  4 E     1    5 E  1009     78.948521     1 E      0 A2        0 0 0 0 0 0 A1      0 0 1 0 1 3 E        78.950800    0.002279      6336.35370	6336.35350	From 81 K
 6257.4273	5.645E-26	6257.4287	1.1040E-26		277.07		    6257.61026   3.23888E-26   1.68572E-04 10 A1    2    9 A2  948    438.391389     3 A1     1 E         0 0 0 0 0 0 A1      0 1 0 1 0 1 E       438.404800    0.013411      6695.83210	6695.83093
 6257.4493	1.676E-25								    6257.78421   1.26164E-25   5.17643E-04  8 E     6    8 E  1666    366.567984     8 E      7 E         0 0 0 0 0 0 A1      0 1 0 0 2 1 E       366.563900   -0.004084      6624.01320	6624.01350
 6257.4656	9.340E-25	6257.4659	1.3460E-24		122.27		    6257.63530   9.76026E-25   2.25637E-03  5 E     1    4 E   870    117.721553     1 E      0 A1        0 0 0 0 0 0 A1      1 1 0 0 0 1 E       117.725100    0.003547      6375.19070	6375.19123
 6257.5035	3.085E-25	6257.5043	9.0530E-25		67.15		    6257.83542   3.32079E-25   5.57880E-04  3 E     2    4 E   833     52.031687     2 E      1 E         0 0 0 0 0 0 A1      0 0 1 0 1 3 E        52.032200    0.000513      6309.53570	6309.53597
 6257.5578	4.597E-26	6257.5574	1.0250E-26		266.91
 6257.5974	1.260E-25	6257.5978	4.4150E-27		410.34
 6257.6630	3.499E-26
 6257.6805	8.702E-26	6257.6818	2.2660E-25		76.42
 6257.7034	8.374E-26								    6257.99320   4.46799E-26   2.32572E-04 10 A2    1    9 A1  915    438.391454     3 A2     1 E         0 0 0 0 0 0 A1      0 1 0 1 0 1 E       438.404100    0.012646      6696.10750	6696.10827
 6257.7324	1.608E-25	6257.7349	1.1540E-26		354.77		    6258.15168   8.75284E-26   1.32200E-03 12 A1    4   12 A2 1208    713.987865     9 A1    10 E         0 0 0 0 0 0 A1      1 1 0 0 0 1 E       713.993000    0.005135      6971.72540	6971.72595
 6257.7873	2.878E-26
 6257.8096	6.180E-25	6257.8076	9.4050E-26		296.51		    6257.92654   3.06240E-25   9.38130E-04  7 E     4    6 E  1284    251.262468     5 E      5 E         0 0 0 0 0 0 A1      0 0 2 0 1 2 A2      251.264200    0.001732      6509.07380	6509.07265
 6257.8339	4.512E-25	6257.8330	8.5740E-25		100.83		    6258.41007   1.25828E-25   4.76736E-04  9 E     1    8 E  1646    350.139545     1 E      2 E         0 0 0 0 0 0 A1      0 1 0 1 0 1 A1      350.151500    0.011955      6607.98540	6607.98715	D
 6257.8518	2.290E-25	6257.8507	1.0120E-24		35.42		    6258.08101   2.04442E-25   3.86578E-04  2 E     1    3 E   650     24.648618     1 E      0 A2        0 0 0 0 0 0 A1      0 1 0 0 2 1 E        24.649100    0.000482      6282.50090	6282.50010	From 81 K
 6257.8790	3.620E-25
 6257.9129	8.335E-26
 6257.9435	9.768E-25	6257.9437	3.7220E-24		46.91		    6258.33762   1.27468E-24   2.09941E-03  3 E     1    4 E   830     47.922529     1 E      2 E         0 0 0 0 0 0 A1      0 1 0 0 2 1 E        47.923800    0.001271      6305.86730	6305.86683
 6257.9695	1.985E-25
 6258.0276	5.470E-25	6258.0276	1.2910E-24		84.04		    6258.12403   5.75601E-25   1.41719E-03  4 E     1    3 E   674     78.948521     1 E      2 E         0 0 0 0 0 0 A1      1 1 0 0 0 1 E        78.950800    0.002279      6336.97840	6336.97813
 6258.0452	6.116E-25	6258.0469	1.7230E-26		427.25		    6258.40677   1.75654E-25   9.04371E-04  9 E     6    9 E  1857    436.112142     8 E      7 E         0 0 0 0 0 0 A1      0 1 0 0 2 1 E       436.110800   -0.001342      6694.15600	6694.15932
 6258.1024	5.185E-26
 6258.1206	7.684E-26
 6258.1393	3.686E-26	6258.1394	1.3690E-26		227.36
 6258.2110	1.340E-25
 6258.2458	3.074E-26
 6258.2586	3.897E-26	6258.2577	9.5820E-27		259.33		    6258.52018   1.96139E-26   4.44105E-05  7 E     1    7 E  1400    218.482317     1 E      1 E         0 0 0 0 0 0 A1      0 1 0 0 2 1 A1      218.489400    0.007083      6476.74800	6476.74402	From 81 K
 6258.3098	1.111E-25
 6258.3591	1.924E-25
 6258.3965	2.141E-25
 6258.5029	2.564E-24	6258.5036	2.0810E-25		345.24		    6258.59687   2.34410E-24   8.82335E-03  9 A2    1    8 A1  839    348.779906     0 A2     0 A1        0 0 0 0 0 0 A1      0 1 0 1 0 1 A1      348.792100    0.012194      6607.29500	6607.29508
 6258.5174	3.476E-24	6258.5177	7.5700E-25		268.74		    6258.70988   3.29948E-24   1.01101E-02  7 E     4    6 E  1285    251.262468     5 E      4 E         0 0 0 0 0 0 A1      1 1 0 0 0 1 E       251.264200    0.001732      6509.78160	6509.78057
 6258.5564	6.011E-26
 6258.5830	4.506E-26
 6258.6009	5.398E-26
 6258.6215	1.830E-26
 6258.6658	2.332E-26
 6258.7266	1.009E-25	6258.7275	9.6740E-26		153.86
 6258.7665	1.664E-25
 6258.8276	3.077E-25								    6259.23174   1.47146E-25   1.11747E-03 10 A2    3   10 A1 1058    536.607009     9 A2    10 E         0 0 0 0 0 0 A1      1 1 0 0 0 1 E       536.604900   -0.002109      6795.43250	6795.43200	D
 6258.8276										    6259.23144   1.47148E-25   1.11749E-03 10 A1    4   10 A2 1024    536.607009     9 A1    10 E         0 0 0 0 0 0 A1      1 1 0 0 0 1 E       536.605200   -0.001809      6795.43280	6795.43210
 6258.8672	4.868E-26	6258.8683	5.6960E-27		316.89		    6259.46837   3.30813E-26   2.02804E-04 11 A2    1   11 A1 1040    511.253795     0 A2     4 E         0 0 0 0 0 0 A1      0 1 2 0 1 0 E       511.272100    0.018305      6770.13930	6770.13947
 6258.8926	8.291E-26	6258.8955	1.1580E-26		303.16
 6258.9118	2.878E-26
 6258.9332	9.238E-26								    6259.54377   1.14361E-25   7.79057E-04 11 E     3   11 E  2140    532.943552     4 E      5 E         0 0 0 0 0 0 A1      0 1 2 0 1 0 E       532.958300    0.014748      6791.89150	6791.89187
 6258.9628	3.013E-24	6258.9603	1.4590E-24		206.80		    6259.15655   1.65857E-24   3.11572E-03  5 E     4    6 E  1207    150.580059     5 E      4 E         0 0 0 0 0 0 A1      0 1 0 0 2 1 E       150.578300   -0.001759      6409.54110	6409.53975	D
 6258.9826	1.270E-25
 6258.9967	9.604E-26
 6259.0214	6.815E-26
 6259.0819	3.538E-26
 6259.1185	1.690E-25	6259.1183	5.3360E-26		239.95
 6259.1589	2.451E-26	6259.1580	1.9950E-26		166.55
 6259.2050	3.133E-25	6259.2033	3.0000E-26		332.42
 6259.2365	1.357E-25
 6259.2521	3.687E-25	6259.2505	4.2010E-27		497.41
 6259.2687	4.995E-25	6259.2689	1.9610E-26		401.53		    6259.57532   2.75721E-25   2.81508E-03 12 A1    2   11 A2 1146    616.182404     3 A1     3 A1        0 0 0 0 0 0 A1      0 1 0 1 0 1 A2      616.202900    0.020496      6875.47160	6875.47185
 6259.3132	3.588E-26
 6259.4265	1.737E-25
 6259.4684	1.287E-25								    6259.63573   1.19873E-25   4.63454E-04  9 E     2    8 E  1654    354.219399     2 E      3 A2        0 0 0 0 0 0 A1      0 1 0 1 0 1 E       354.230600    0.011201      6613.69900	6613.69830
 6259.4904	7.542E-25	6259.4911	1.6910E-24		88.01		    6259.66202   7.90349E-25   1.93398E-03  4 A1    1    3 A2  355     77.580125     0 A1     1 E         0 0 0 0 0 0 A1      0 1 0 0 2 1 E        77.582600    0.002475      6337.07300	6337.07335
 6259.5166	3.783E-26
 6259.6442	5.578E-26
 6259.6731	4.971E-25	6259.6732	1.0630E-24		91.68		    6259.90112   1.38655E-24   2.29251E-03  4 A2    1    5 A1  491     89.901358     3 A2     1 E         0 0 0 0 0 0 A1      0 1 0 0 2 1 E        89.901800    0.000442      6349.57490	6349.57493	From 81 K
 6259.6957	6.832E-26
 6259.7262	3.054E-25	6259.7256	4.4860E-26		299.26
 6259.7442	6.916E-25	6259.7442	9.9720E-26		300.70		    6260.02187   9.43038E-25   3.04447E-03  8 A1    2    7 A2  747    291.354394     3 A1     3 A2        0 0 0 0 0 0 A1      0 1 0 1 0 1 A1      291.362000    0.007606      6551.10620	6551.10632
 6259.7929	2.861E-24	6259.7932	6.3080E-24		89.31		    6259.96653   3.24815E-24   5.37064E-03  4 A1    2    5 A2  525     89.901358     3 A1     4 E         0 0 0 0 0 0 A1      0 1 0 0 2 1 E        89.901800    0.000442      6349.69470	6349.69510	From 81 K
 6259.8129	2.390E-24	6259.8132	5.2020E-24		90.31		    6260.00850   1.86689E-24   3.08681E-03  4 A2    1    5 A1  492     89.901358     3 A2     4 E         0 0 0 0 0 0 A1      0 1 0 0 2 1 E        89.901800    0.000442      6349.71470	6349.71543	From 81 K
 6259.8368	2.995E-25								    6260.25412   3.24479E-25   2.17920E-03 11 A2    1   10 A1 1039    511.253795     0 A2     1 E         0 0 0 0 0 0 A1      0 1 0 1 0 1 E       511.272100    0.018305      6771.10890	6771.10757
 6259.8535	4.712E-26
 6259.9042	4.407E-26	6259.9049	4.6410E-26		146.58
 6259.9263	3.678E-25	6259.9264	5.8250E-26		293.42
 6259.9398	1.210E-25
 6259.9798	6.924E-26	6259.9802	5.6640E-27		344.63
 6260.0072	9.620E-26
 6260.0306	2.046E-25	6260.0310	2.4990E-26		313.56
 6260.1114	1.535E-25
 6260.1497	6.631E-24	6260.1498	1.3450E-24		274.25		    6260.43465   3.54589E-24   1.16965E-02  7 A1    2    6 A2  638    266.316910     6 A1     5 E         0 0 0 0 0 0 A1      1 1 0 0 0 1 E       266.316400   -0.000510      6526.46610	6526.46610
 6260.1497										    6260.43464   3.54568E-24   1.16958E-02  7 A2    3    6 A1  671    266.316910     6 A2     5 E         0 0 0 0 0 0 A1      1 1 0 0 0 1 E       266.316400   -0.000510      6526.46610	6526.46610
 6260.1880	8.450E-26	6260.1859	4.6360E-26		197.12
 6260.2212	8.731E-26	6260.2231	4.7910E-26		197.11		    6260.53663   2.59542E-25   4.87778E-04  5 E     4    6 E  1208    150.580059     5 E      1 E         0 0 0 0 0 0 A1      0 1 0 0 2 1 E       150.578300   -0.001759      6410.79950	6410.80070
 6260.2521	1.789E-24	6260.2532	2.2130E-24		134.11		    6260.38669   1.79543E-24   4.23797E-03  5 E     2    4 E   871    121.823910     2 E      1 E         0 0 0 0 0 0 A1      1 1 0 0 0 1 E       121.826800    0.002890      6382.07890	6382.07977
 6260.2802	1.584E-25
 6260.3433	2.361E-24	6260.3405	9.2090E-25		223.57		    6260.46310   2.05644E-24   6.63987E-03  8 A2    1    7 A1  714    291.354412     3 A2     2 E         0 0 0 0 0 0 A1      0 1 0 1 0 1 E       291.361800    0.007388      6551.70510	6551.70587	D
 6260.3563	7.703E-26								    6260.59379   2.17857E-25   1.07658E-03 10 E     1    9 E  1845    427.528533     1 E      0 A2        0 0 0 0 0 0 A1      0 1 0 1 0 1 E       427.543400    0.014867      6687.89970	6687.89995
 6260.4173	2.123E-24	6260.4176	1.7650E-24		164.91		    6260.62449   1.82942E-24   3.43828E-03  5 E     4    6 E  1209    150.580059     5 E      4 E         0 0 0 0 0 0 A1      0 1 2 0 1 0 E       150.578300   -0.001759      6410.99560	6410.99515
 6260.4284	9.665E-26								    6261.02185   1.95451E-25   1.32638E-03 10 E     6   10 E  2049    513.344299     8 E      9 A2        0 0 0 0 0 0 A1      1 1 0 0 0 1 E       513.345900    0.001601      6773.77430	6773.77480
 6260.5225	3.833E-26	6260.5196	6.6250E-27		286.65
 6260.6105	7.595E-26
 6260.6623	9.153E-26
 6260.7010	7.468E-26
 6260.7334	6.821E-26
 6260.7509	1.410E-26
 6260.8308	4.250E-26
 6260.8853	3.708E-25
 6260.9002	9.823E-26
 6260.9140	1.534E-25	6260.9142	2.0290E-26		307.38
 6260.9600	5.264E-26	6260.9580	4.5750E-26		161.47
 6260.9799	2.656E-26	6260.9818	2.7610E-26		147.59		    6261.44056   3.58776E-26   7.15980E-05  6 A1    1    6 A2  595    162.869701     0 A1     2 E         0 0 0 0 0 0 A1      0 1 0 0 2 1 E       162.875100    0.005399      6423.85500	6423.85452	From 81 K
 6261.0257	7.424E-26	6261.0273	4.7040E-25		7.49		    6261.82183   9.07681E-26   1.75308E-04  2 E     2    3 E   654     28.760049     2 E      3 A1        0 0 0 0 0 0 A1      0 0 1 0 1 3 E        28.759900   -0.000149      6289.78560	6289.78560	From 81 K
 6261.0591	4.541E-26
 6261.0878	2.641E-25
 6261.1232	5.322E-25	6261.1234	3.1070E-26		370.77		    6261.30070   4.80596E-25   1.85907E-03  9 E     2    8 E  1656    354.219399     2 E      1 E         0 0 0 0 0 0 A1      0 1 0 1 0 1 E       354.230600    0.011201      6615.35380	6615.35340
 6261.2033	5.012E-26	6261.2047	1.0560E-25		92.83
 6261.2261	8.477E-26
 6261.2439	8.858E-26	6261.2424	1.2620E-26		301.63		    6262.07475   3.71537E-26   1.73328E-04  9 E     5    9 E  1830    415.586196     7 E      9 A2        0 0 0 0 0 0 A1      0 1 2 0 1 0 E       415.587900    0.001704      6676.83180	6676.83190
 6261.3362	7.252E-26	6261.3361	5.5960E-26		170.69		    6261.58416   1.93627E-26   3.25677E-05  3 E     2    4 E   836     52.031687     2 E      0 A1        0 0 0 0 0 0 A1      0 1 2 0 1 0 E        52.032200    0.000513      6313.36840	6313.36798	D
 6261.3556	1.173E-25	6261.3549	2.4360E-26		272.42
 6261.3779	7.189E-26
 6261.4386	3.957E-26	6261.4413	1.6840E-26		216.81
 6261.4574	6.372E-26
 6261.4883	6.547E-26
 6261.5264	7.342E-25	6261.5273	1.2610E-25		287.14		    6261.62795   7.31427E-25   2.36253E-03  8 A1    2    7 A2  749    291.354394     3 A1     2 E         0 0 0 0 0 0 A1      0 1 0 1 0 1 E       291.362000    0.007606      6552.88840	6552.88840
 6261.5557	5.622E-26
 6261.5863	4.709E-26
 6261.6126	3.730E-25	6261.6131	1.5050E-24		42.47
 6261.6534	6.178E-25	6261.6534	1.6700E-25		251.99
 6261.7487	1.705E-25
 6261.7896	5.880E-25	6261.7904	2.3270E-24		43.97		    6262.33299   8.75777E-25   1.44425E-03  3 E     1    4 E   834     47.922529     1 E      2 E         0 0 0 0 0 0 A1      0 0 1 0 1 3 E        47.923800    0.001271      6309.71340	6309.71363
 6261.9122	1.426E-24	6261.9123	3.8690E-25		251.70		    6261.90290   1.79970E-24   5.19973E-03  7 E     3    6 E  1275    238.959317     4 E      3 A2        0 0 0 0 0 0 A1      0 1 0 1 0 1 E       238.963000    0.003683      6500.87520	6500.87468
 6261.9347	5.875E-26
 6261.9660	1.660E-25
 6262.0084	2.276E-25
 6262.0534	7.326E-26
 6262.0755	5.400E-26
 6262.1207	2.279E-26
 6262.1551	3.511E-26
 6262.1818	5.763E-26
 6262.2158	1.447E-24	6262.2164	3.4810E-25		261.02		    6262.13109   1.24548E-24   3.82051E-03  7 E     4    6 E  1289    251.262468     5 E      5 E         0 0 0 0 0 0 A1      0 1 0 1 0 1 A1      251.264200    0.001732      6513.48000	6513.47987
 6262.2513	3.257E-26
 6262.2689	1.007E-25	6262.2682	4.5420E-26		212.30
 6262.3059	5.133E-26
 6262.3478	1.425E-24	6262.3485	1.9190E-25		305.99		    6262.50382   1.18015E-24   3.81299E-03  8 A1    2    7 A2  750    291.354394     3 A1     3 A2        0 0 0 0 0 0 A1      0 1 0 1 0 1 A1      291.362000    0.007606      6553.70980	6553.71010
 6262.3697	1.039E-25
 6262.3955	2.047E-24	6262.3961	8.1700E-24		43.32		    6262.60250   2.29990E-24   3.76794E-03  3 A2    1    4 A1  433     46.553125     0 A2     1 E         0 0 0 0 0 0 A1      0 1 0 0 2 1 E        46.554600    0.001475      6308.95010	6308.94995
 6262.4135	1.098E-24	6262.4118	2.0380E-25		281.12		    6262.56581   8.57340E-25   2.77006E-03  8 A2    1    7 A1  716    291.354412     3 A2     3 A1        0 0 0 0 0 0 A1      0 1 0 1 0 1 A1      291.361800    0.007388      6553.77530	6553.77557
 6262.4383	1.901E-25	6262.4383	4.3600E-26		264.72
 6262.4535	1.180E-25
 6262.5057	4.267E-26
 6262.5403	5.878E-26
 6262.6192	6.234E-26
 6262.6374	1.616E-25	6262.6376	4.5200E-26		249.34		    6262.71429   1.79902E-25   5.19894E-04  7 E     3    6 E  1277    238.959317     4 E      1 E         0 0 0 0 0 0 A1      0 1 0 1 0 1 E       238.963000    0.003683      6501.60040	6501.59984	From 81 K
 6262.6622	3.153E-26
 6262.6859	5.269E-26
 6262.7100	7.699E-26	6262.7113	1.2870E-26		289.24		    6263.05018   6.17809E-26   1.67059E-04  8 E     1    8 E  1586    280.453726     1 E      2 E         0 0 0 0 0 0 A1      0 1 0 0 2 1 A1      280.463100    0.009374      6543.17310	6543.17220	From 81 K
 6262.7421	1.213E-25
 6262.7995	5.772E-26
 6262.8418	1.142E-24	6262.8425	2.8470E-24		79.79		    6263.02397   1.18708E-24   2.90790E-03  4 A1    1    3 A2  356     77.580125     0 A1     1 E         0 0 0 0 0 0 A1      0 1 0 0 2 1 E        77.582600    0.002475      6340.42440	6340.42445
 6262.8854	2.635E-26	6262.8852	5.8090E-27		267.79
 6262.9060	3.673E-26	6262.9071	5.3910E-26		120.85
 6262.9782	5.581E-26
 6263.0156	1.388E-25								    6263.60117   9.44986E-26   8.85423E-04 11 E     6   11 E  2239    598.252176     8 E     10 E         0 0 0 0 0 0 A1      0 1 2 0 1 0 E       598.257100    0.004924      6861.27270	6861.27175
 6263.0389	3.417E-25	6263.0400	5.2830E-26		295.29
 6263.0551	5.705E-26
 6263.0895	9.418E-26	6263.0893	6.8850E-26		174.87
 6263.1272	1.871E-26
 6263.2253	3.360E-24	6263.2226	2.5010E-24		173.48		    6263.36947   1.99658E-24   4.87676E-03  5 A1    1    4 A2  421    128.664320     3 A1     2 E         0 0 0 0 0 0 A1      1 1 0 0 0 1 E       128.666000    0.001680      6391.89130	6391.89135
 6263.2576	3.326E-25
 6263.2724	6.045E-26
 6263.3151	3.747E-26
 6263.3512	1.808E-25
 6263.4148	4.401E-25	6263.4166	4.8570E-25		142.95		    6263.76776   3.46255E-25   5.54448E-04  4 E     2    5 E  1014     83.054654     2 E      1 E         0 0 0 0 0 0 A1      0 0 1 0 1 3 E        83.056200    0.001546      6346.47100	6346.47100	D
 6263.4489	5.507E-26
 6263.4666	4.163E-26
 6263.5300	6.026E-26
 6263.5718	8.738E-26
 6263.5887	2.051E-25	6263.5879	5.0820E-25		80.27		    6263.92523   2.59524E-25   6.40162E-04  4 E     1    3 E   677     78.948521     1 E      2 E         0 0 0 0 0 0 A1      0 1 0 0 2 1 E        78.950800    0.002279      6342.53950	6342.53920
 6263.6147	3.889E-25
 6263.6470	9.258E-26
 6263.6853	2.132E-25	6263.6882	3.3080E-26		295.01
 6263.7409	6.466E-26	6263.7425	7.5810E-27		316.73
 6263.7822	2.983E-24	6263.7825	4.9540E-25		289.74
 6263.8014	7.616E-26
 6263.8149	1.785E-25
 6263.8390	9.651E-26
 6263.8728	5.755E-24	6263.8732	2.3390E-24		220.38		    6264.09985   3.18590E-24   7.00702E-03  6 A1    3    7 A2  716    212.131419     6 A1     7 E         0 0 0 0 0 0 A1      0 1 0 0 2 1 E       212.128900   -0.002519      6476.00170	6476.00195
 6263.8728										    6264.09972   3.18383E-24   7.00247E-03  6 A2    2    7 A1  683    212.131419     6 A2     7 E         0 0 0 0 0 0 A1      0 1 0 0 2 1 E       212.128900   -0.002519      6476.00170	6476.00195
 6263.8867	2.768E-24	6263.8871	3.1720E-24		140.03		    6264.08731   3.19924E-24   5.66918E-03  5 E     3    6 E  1202    138.247500     4 E      5 E         0 0 0 0 0 0 A1      0 1 0 0 2 1 E       138.247700    0.000200      6402.13440	6402.13387
 6263.9098	1.880E-25	6263.9092	1.1940E-25		185.78		    6263.97299   9.78539E-26   2.45196E-04  6 A2    1    5 A1  517    175.166039     3 A2     3 A2        0 0 0 0 0 0 A1      0 0 0 0 2 3 A2      175.169300    0.003261      6439.07910	6439.07910	From 81 K
 6263.9350	1.733E-25
 6263.9583	1.858E-24	6263.9592	4.6150E-24		80.08		    6264.23047   2.04879E-24   3.28115E-03  4 E     2    5 E  1015     83.054654     2 E      3 A2        0 0 0 0 0 0 A1      0 1 0 0 2 1 E        83.056200    0.001546      6347.01450	6347.01483
 6263.9715	6.688E-25	6263.9725	8.7040E-26		308.64		    6263.62870   6.14904E-25   1.92267E-03  8 E     2    7 E  1458    284.540304     2 E      2 E         0 0 0 0 0 0 A1      0 1 0 1 0 1 A1      284.548900    0.008596      6548.52040	6548.52177
 6264.0142	1.199E-25	6264.0146	4.2190E-26		231.55
 6264.1073	1.215E-25
 6264.1269	1.390E-25	6264.1295	1.7890E-26		309.50
 6264.1766	5.954E-25	6264.1766	7.3040E-26		313.22		    6264.56826   1.71013E-25   5.52895E-04  8 A2    1    7 A1  717    291.354412     3 A2     4 E         0 0 0 0 0 0 A1      0 1 0 0 2 1 E       291.361800    0.007388      6555.53840	6555.53820
 6264.1766										    6264.57003   1.79826E-25   5.81387E-04  8 A1    2    7 A2  751    291.354394     3 A1     4 E         0 0 0 0 0 0 A1      0 1 0 0 2 1 E       291.362000    0.007606      6555.53860	6555.53825
 6264.2289	5.307E-26	6264.2280	8.9420E-26		110.16
 6264.2867	4.354E-25
 6264.3076	2.562E-25
 6264.3634	3.656E-26
 6264.3854	5.725E-26
 6264.4359	2.400E-26
 6264.5059	2.150E-25	6264.5061	9.2750E-27		394.22
 6264.5597	5.453E-26
 6264.5758	4.384E-26
 6264.6029	1.294E-25
 6264.6330	7.627E-26
 6264.6582	1.413E-25
 6264.7166	2.064E-25	6264.7163	1.2880E-24		8.68		    6264.86142   2.37623E-25   5.80729E-04  1 A2    1    2 A1  251      7.759907     0 A2     1 E         0 0 0 0 0 0 A1      0 1 2 0 1 0 E         7.760100    0.000193      6272.47670	6272.47620	From 81 K
 6264.7585	2.236E-26
 6264.8028	9.871E-26
 6264.8506	6.864E-25	6264.8511	4.4100E-26		363.35		    6264.99777   5.39218E-25   2.03380E-03  9 A2    1    8 A1  843    348.779906     0 A2     2 E         0 0 0 0 0 0 A1      0 1 0 1 0 1 E       348.792100    0.012194      6613.64270	6613.64342
 6264.9036	2.257E-26
 6264.9359	1.962E-25	6264.9356	7.1320E-27		407.49		    6264.79592   2.50167E-25   1.72747E-03 11 E     2   10 E  2061    516.672491     2 E      2 E         0 0 0 0 0 0 A1      0 1 0 1 0 1 A2      516.689800    0.017309      6781.62570	6781.62400
 6264.9767	1.554E-25
 6265.0033	1.619E-25
 6265.0701	8.435E-26
 6265.0852	9.952E-26
 6265.1225	1.703E-25	6265.1227	3.7330E-25		89.76		    6265.40820   1.07872E-25   1.78068E-04  3 E     1    4 E   835     47.922529     1 E      1 E         0 0 0 0 0 0 A1      0 1 2 0 1 0 E        47.923800    0.001271      6313.04630	6313.04624	D
 6265.2024	4.924E-25	6265.2029	3.3300E-26		359.38		    6265.37979   4.36788E-25   1.65859E-03  9 E     1    8 E  1656    350.139545     1 E      1 E         0 0 0 0 0 0 A1      0 1 0 1 0 1 E       350.151500    0.011955      6615.35390	6615.35340
 6265.2234	2.178E-25	6265.2249	7.5790E-27		410.88
 6265.2565	1.244E-25
 6265.2707	5.310E-26
 6265.3090	6.357E-25	6265.3095	1.5490E-24		81.56		    6265.83507   9.15218E-25   1.43750E-03  4 E     1    5 E  1013     78.948521     1 E      2 E         0 0 0 0 0 0 A1      0 0 1 0 1 3 E        78.950800    0.002279      6344.25980	6344.26050
 6265.4074	3.067E-26
 6265.4458	1.192E-24	6265.4458	1.5540E-24		130.04		    6265.58309   1.36479E-24   3.49501E-03  5 E     3    4 E   877    138.247500     4 E      3 A1        0 0 0 0 0 0 A1      0 1 0 0 2 1 E       138.247700    0.000200      6403.69350	6403.69475
 6265.4601	9.143E-26								    6265.65025   1.17241E-25   4.42297E-04  9 A2    1    8 A1  844    348.779906     0 A2     3 A1        0 0 0 0 0 0 A1      0 1 0 1 0 1 A1      348.792100    0.012194      6614.25220	6614.25087
 6265.4853	2.563E-24	6265.4873	2.9780E-24		138.96		    6265.60093   1.20841E-24   2.98236E-03  4 E     1    3 E   678     78.948521     1 E      0 A2        0 0 0 0 0 0 A1      1 1 0 0 0 1 E        78.950800    0.002279      6344.43610	6344.43840	From 81 K
 6265.5142	9.702E-26
 6265.5772	2.590E-25	6265.5800	1.3080E-26		382.01		    6266.23352   1.99859E-25   7.44023E-04  8 E     5    8 E  1652    346.008221     7 E      8 E         0 0 0 0 0 0 A1      1 1 0 0 0 1 E       346.007300   -0.000921      6611.58450	6611.58485
 6265.6097	2.344E-25	6265.6103	7.7000E-26		236.88		    6265.60999   2.13553E-25   5.89683E-04  7 A2    2    6 A1  649    229.398984     3 A2     0 A1        0 0 0 0 0 0 A1      0 1 0 1 0 1 A1      229.404300    0.005316      6495.01400	6495.01374
 6265.6233	4.665E-26
 6265.6501	1.145E-25								    6265.81881   7.80443E-26   3.02331E-04  9 E     2    8 E  1661    354.219399     2 E      0 A1        0 0 0 0 0 0 A1      0 1 0 1 0 1 E       354.230600    0.011201      6619.88070	6619.88014
 6265.6939	5.713E-26
 6265.7573	1.560E-25	6265.7566	5.9560E-26		225.22		    6266.25310   8.82567E-26   1.99005E-04  7 A2    1    7 A1  688    217.118439     0 A2     3 A1        0 0 0 0 0 0 A1      0 1 0 0 2 1 A1      217.125700    0.007261      6482.88300	6482.88300	From 81 K
 6265.7983	3.149E-25	6265.7959	6.5450E-27		450.82		    6266.28039   3.98601E-25   2.45270E-03 10 E     5   10 E  2024    492.855792     7 E      8 E         0 0 0 0 0 0 A1      0 1 0 0 2 1 E       492.860500    0.004708      6758.65880	6758.65893
 6265.8414	1.974E-26	6265.8387	3.7770E-26		100.30
 6265.9205	1.954E-25
 6265.9364	5.885E-25	6265.9371	2.9680E-25		203.65		    6266.18903   6.70347E-25   1.37110E-03  6 E     4    7 E  1389    197.057625     5 E      4 E         0 0 0 0 0 0 A1      0 1 2 0 1 0 E       197.057500   -0.000125      6462.99390	6462.99450
 6265.9817	5.992E-26
 6265.9943	2.857E-26
 6266.0409	3.256E-25
 6266.1567	2.039E-25	6266.1573	8.9650E-25		35.82		    6266.23137   2.67018E-25   7.93601E-04  3 E     1    2 E   483     47.922529     1 E      2 E         0 0 0 0 0 0 A1      1 1 0 0 0 1 E        47.923800    0.001271      6314.08050	6314.08067
 6266.2436	4.145E-25	6266.2458	1.0630E-26		434.53
 6266.3412	3.879E-25	6266.3414	5.5930E-26		300.70
 6266.3555	2.288E-24	6266.3558	6.5210E-25		247.88		    6266.30050   2.01372E-24   5.82627E-03  7 E     3    6 E  1279    238.959317     4 E      4 E         0 0 0 0 0 0 A1      0 1 0 1 0 1 A1      238.963000    0.003683      6505.31850	6505.31833
 6266.3885	1.407E-25
 6266.4052	2.111E-25
 6266.4182	1.833E-25
 6266.4521	1.170E-25
 6266.5339	1.637E-25	6266.5365	6.8580E-26		218.03		    6266.75871   2.43439E-26   4.93023E-05  4 A1    2    4 A2  414     89.901358     3 A1     4 E         0 0 0 0 0 0 A1      0 1 2 0 1 0 E        89.901800    0.000442      6356.43570	6356.43570	From 81 K
 6266.5941	8.655E-26
 6266.6478	1.276E-25
 6266.6838	1.737E-25	6266.6842	2.9580E-26		287.80
 6266.6954	2.088E-26
 6266.7459	1.030E-25
 6266.8212	2.033E-25
 6266.8455	5.063E-25
 6266.8731	1.667E-25
 6266.9130	2.867E-24	6266.9134	4.6790E-25		291.10		    6266.95977   2.60896E-24   8.00573E-03  8 E     1    7 E  1457    280.453726     1 E      1 E         0 0 0 0 0 0 A1      0 1 0 1 0 1 A1      280.463100    0.009374      6547.37610	6547.37647
 6266.9697	4.497E-25	6266.9711	1.1680E-26		433.55		    6267.50348   3.90490E-25   1.82486E-03  9 E     5    9 E  1840    415.586196     7 E      8 E         0 0 0 0 0 0 A1      0 1 0 0 2 1 E       415.587900    0.001704      6682.55760	6682.55643
 6266.9982	5.794E-26
 6267.0125	1.663E-25
 6267.0397	3.052E-25	6267.0399	2.6700E-26		339.42
 6267.0737	1.389E-25
 6267.0994	1.049E-25	6267.0971	2.9660E-27		426.97
 6267.1275	2.393E-25	6267.1255	1.0660E-26		391.73
 6267.1521	7.038E-26
 6267.1867	8.083E-26
 6267.2023	4.688E-24	6267.2027	2.3110E-24		205.42		    6267.35817   4.65921E-24   1.30000E-02  6 E     4    5 E  1091    197.057625     5 E      4 E         0 0 0 0 0 0 A1      1 1 0 0 0 1 E       197.057500   -0.000125      6464.25980	6464.26153
 6267.2969	1.222E-25	6267.2985	4.2840E-25		53.37		    6267.51573   1.05235E-25   2.03620E-04  2 E     2    3 E   657     28.760049     2 E      1 E         0 0 0 0 0 0 A1      0 1 0 0 2 1 E        28.759900   -0.000149      6296.05680	6296.05773
 6267.3130	3.047E-25
 6267.3886	6.896E-25
 6267.4050	2.378E-25	6267.4058	9.5570E-25		42.78		    6267.56499   2.08135E-25   3.94758E-04  2 E     1    3 E   656     24.648618     1 E      0 A2        0 0 0 0 0 0 A1      0 1 2 0 1 0 E        24.649100    0.000482      6292.05410	6292.05447
 6267.4820	6.195E-26
 6267.5068	1.889E-26
 6267.5503	1.434E-25	6267.5488	1.6310E-25		140.62		    6267.82930   2.30718E-25   3.90700E-04  5 A1    1    6 A2  583    128.664320     3 A1     1 E         0 0 0 0 0 0 A1      0 1 0 0 2 1 E       128.666000    0.001680      6396.21630	6396.21535
 6267.5608	3.581E-25	6267.5607	1.4920E-24		39.99		    6267.72895   4.87617E-25   1.44031E-03  3 A2    1    2 A1  258     46.553125     0 A2     1 E         0 0 0 0 0 0 A1      0 1 0 0 2 1 E        46.554600    0.001475      6314.11540	6314.11530
 6267.6603	6.793E-25	6267.6618	2.2800E-26		413.68		    6268.17824   2.99690E-25   3.14806E-03 11 A1    3   11 A2 1160    621.468319     9 A1     8 E         0 0 0 0 0 0 A1      0 1 0 0 2 1 E       621.469900    0.001581      6889.13020	6889.12850
 6267.6603										    6268.18149   2.69750E-25   2.83356E-03 11 A2    4   11 A1 1126    621.468319     9 A2     8 E         0 0 0 0 0 0 A1      0 1 0 0 2 1 E       621.469300    0.000981      6889.12960	6889.12790
 6267.6811	1.094E-25
 6267.7252	2.041E-25
 6267.7452	5.545E-25	6267.7474	5.8290E-27		503.65
 6267.8118	8.065E-26
 6267.8264	2.035E-24	6267.8268	3.1960E-25		294.07		    6268.14723   2.32047E-24   6.39855E-03  7 E     5    8 E  1598    284.132985     7 E      8 E         0 0 0 0 0 0 A1      0 1 0 0 2 1 E       284.129700   -0.003285      6551.95610	6551.95630
 6267.8634	5.125E-24	6267.8614	3.2000E-24		187.10		    6268.07054   2.82825E-24   4.78975E-03  5 A2    2    6 A1  617    128.664319     3 A2     4 E         0 0 0 0 0 0 A1      0 1 0 0 2 1 E       128.666100    0.001781      6396.52950	6396.52970
 6267.8634										    6268.08108   2.60613E-24   4.41359E-03  5 A1    1    6 A2  584    128.664320     3 A1     4 E         0 0 0 0 0 0 A1      0 1 0 0 2 1 E       128.666000    0.001680      6396.52940	6396.52970
 6267.8884	8.755E-26
 6267.9234	2.695E-25
 6267.9429	1.103E-25	6267.9456	1.2590E-25		140.34
 6267.9670	5.807E-26
 6267.9805	1.112E-25
 6268.0033	1.523E-25
 6268.0522	1.101E-25
 6268.0718	6.827E-26	6268.0700	1.2610E-26		281.50
 6268.1158	6.142E-26	6268.1154	7.0780E-26		139.60
 6268.1381	1.158E-25
 6268.2381	6.771E-26
 6268.2705	1.100E-25	6268.2725	6.5730E-26		190.50
 6268.3425	3.498E-24	6268.3428	5.8030E-25		289.83		    6268.38621   3.09834E-24   9.44896E-03  8 A1    1    7 A2  744    279.091847     0 A1     0 A2        0 0 0 0 0 0 A1      0 1 0 1 0 1 A1      279.101400    0.009553      6547.44390	6547.44378
 6268.3774	6.359E-26
 6268.4032	2.020E-24	6268.4031	9.7870E-25		206.76		    6268.64751   2.12234E-24   4.34436E-03  6 E     4    7 E  1391    197.057625     5 E      4 E         0 0 0 0 0 0 A1      0 1 2 0 1 0 E       197.057500   -0.000125      6465.46070	6465.46050
 6268.4424	2.429E-25
 6268.4726	1.823E-24	6268.4731	4.1310E-24		87.19		    6268.57415   1.99266E-24   5.02177E-03  4 E     2    3 E   679     83.054654     2 E      1 E         0 0 0 0 0 0 A1      1 1 0 0 0 1 E        83.056200    0.001546      6351.52880	6351.52900
 6268.5083	5.189E-25
 6268.6340	6.756E-26
 6268.6487	8.287E-26	6268.6488	1.3880E-26		289.08		    6268.83597   8.73087E-27   1.65730E-05  5 E     1    5 E  1041    117.721553     1 E      4 E         0 0 0 0 0 0 A1      0 1 0 0 2 1 A1      117.725100    0.003547      6386.37380	6386.37340	From 81 K
 6268.8188	8.779E-24	6268.8189	3.6230E-24		219.19		    6269.05080   4.75638E-24   1.42877E-02  6 A1    3    5 A2  570    212.131419     6 A1     5 E         0 0 0 0 0 0 A1      1 1 0 0 0 1 E       212.128900   -0.002519      6480.94770	6480.94770
 6268.8188										    6269.05080   4.75636E-24   1.42877E-02  6 A2    2    5 A1  537    212.131419     6 A2     5 E         0 0 0 0 0 0 A1      1 1 0 0 0 1 E       212.128900   -0.002519      6480.94770	6480.94770
 6268.8528	1.067E-25
 6268.8673	2.684E-24	6268.8690	3.5160E-24		129.67		    6269.37849   1.32682E-24   2.08634E-03  4 E     1    5 E  1016     78.948521     1 E      2 E         0 0 0 0 0 0 A1      0 0 1 0 1 3 E        78.950800    0.002279      6347.81810	6347.81893	D
 6268.9636	1.645E-26	6268.9623	2.1710E-25		-49.38
 6268.9806	1.799E-25	6268.9788	4.6390E-26		255.64		    6269.10730   1.49776E-25   4.69136E-04  8 E     2    7 E  1466    284.540304     2 E      3 A1        0 0 0 0 0 0 A1      0 1 0 1 0 1 E       284.548900    0.008596      6553.52950	6553.52888
 6269.0160	3.005E-26
 6269.0543	1.266E-25
 6269.0692	9.664E-25	6269.0698	9.3260E-27		510.29
 6269.0692										    6269.32250   5.57293E-25   2.39035E-03  9 A2    3    9 A1  894    397.825481     6 A2     7 E         0 0 0 0 0 0 A1      1 1 0 0 0 1 E       397.829800    0.004319      6666.89900	6666.89940
 6269.0934	1.843E-26
 6269.1707	9.501E-26	6269.1679	2.6840E-26		248.57
 6269.1983	1.397E-25
 6269.2277	2.325E-25	6269.2290	1.0870E-25		209.52
 6269.2387	2.747E-25	6269.2416	6.1080E-26		267.12
 6269.2843	4.855E-26
 6269.3069	1.137E-24	6269.3064	3.5290E-25		241.27		    6269.48257   9.14534E-25   2.52842E-03  7 A2    2    6 A1  651    229.398984     3 A2     3 A1        0 0 0 0 0 0 A1      0 1 0 1 0 1 A1      229.404300    0.00531	      6498.71120	6498.71075	From 81 K
 6269.3069										    6269.32706   3.95684E-25   2.82789E-03 11 A1    1   10 A2 1021    523.449428     3 A1     3 A1        0 0 0 0 0 0 A1      0 1 0 1 0 1 A2      523.465100    0.015672      6792.77200	6792.77385
 6269.3208	1.903E-25
 6269.3517	5.142E-26	6269.3514	2.7180E-26		200.01
 6269.3712	1.776E-25
 6269.4171	2.024E-25	6269.4163	8.6000E-27		395.40		    6270.35612   1.66977E-25   1.90068E-03 12 E     4   11 E  2311    637.847392     5 E      5 E         0 0 0 0 0 0 A1      0 1 0 1 0 1 A2      637.863700    0.016308      6907.28080	6907.28080
 6269.4837	2.227E-26
 6269.5632	1.113E-25
 6269.5933	9.786E-26
 6269.6210	2.049E-25
 6269.6441	3.591E-25	6269.6436	2.0200E-26		373.65		    6269.82866   3.72277E-25   1.83297E-03 10 A1    1    9 A2  948    426.171375     0 A1     1 E         0 0 0 0 0 0 A1      0 1 0 1 0 1 E       426.186400    0.015025      6695.83050	6695.83093
 6269.6686	2.632E-24	6269.6688	8.6880E-25		236.50		    6269.77170   2.73317E-24   7.55713E-03  7 A1    1    6 A2  618    229.398992     3 A1     2 E         0 0 0 0 0 0 A1      0 1 0 1 0 1 E       229.404200    0.005208      6499.07280	6499.07270
 6269.7054	1.655E-26
 6269.7282	3.953E-25	6269.7280	2.3780E-26		368.45		    6269.89790   4.04118E-25   1.53675E-03  9 E     1    8 E  1661    350.139545     1 E      0 A1        0 0 0 0 0 0 A1      0 1 0 1 0 1 E       350.151500    0.011955      6619.87970	6619.88014
 6269.7748	2.217E-24	6269.7750	5.3440E-24		82.40		    6269.99897   2.32764E-24   3.63652E-03  4 A1    1    5 A2  524     77.580125     0 A1     1 E         0 0 0 0 0 0 A1      0 1 0 0 2 1 E        77.582600    0.002475      6347.35740	6347.35723
 6269.8086	1.422E-25
 6269.8419	6.588E-26
 6269.8557	3.972E-26
 6269.9008	6.494E-26
 6269.9167	2.553E-26
 6269.9435	2.029E-25
 6269.9752	1.934E-25
 6269.9957	3.301E-26
 6270.0176	3.997E-25	6270.0176	3.4890E-26		339.60		    6270.59571   4.13983E-25   1.41545E-03  8 A1    3    8 A2  801    328.218243     6 A1     7 E         0 0 0 0 0 0 A1      1 1 0 0 0 1 E       328.220000    0.001757      6598.23760	6598.23765
 6270.0396	6.038E-25	6270.0384	3.9190E-26		362.56		    6270.57798   4.77698E-25   1.63329E-03  8 A2    2    8 A1  834    328.218243     6 A2     7 E         0 0 0 0 0 0 A1      1 1 0 0 0 1 E       328.220000    0.001757      6598.25960	6598.25815
 6270.0874	1.141E-24	6270.0867	1.2010E-25		325.09		    6270.19044   7.32567E-25   2.29538E-03  8 E     2    7 E  1468    284.540304     2 E      1 E         0 0 0 0 0 0 A1      0 1 0 1 0 1 E       284.548900    0.008596      6554.63630	6554.63568
 6270.1377	7.458E-26
 6270.2191	1.522E-25
 6270.2513	3.093E-25	6270.2522	1.8700E-26		368.06
 6270.2668	2.180E-25
 6270.2928	1.914E-25	6270.2915	2.5160E-26		307.86		    6270.30022   1.61338E-25   5.51578E-04  8 A2    2    8 A1  833    328.218243     6 A2     3 A2        0 0 0 0 0 0 A1      0 0 0 0 2 3 A2      328.220000    0.001757      6598.51280	6598.51330
 6270.3254	1.285E-25	6270.3255	8.0000E-27		365.79
 6270.3530	1.497E-24	6270.3532	4.7540E-25		239.50		    6270.41770   1.50951E-24   4.17461E-03  7 A2    2    6 A1  652    229.398984     3 A2     2 E         0 0 0 0 0 0 A1      0 1 0 1 0 1 E       229.404300    0.005316      6499.75730	6499.75758
 6270.3691	5.561E-26
 6270.4025	2.220E-25	6270.4046	1.3950E-26		365.07
 6270.4626	3.932E-26
 6270.4963	3.958E-26	6270.4986	3.4320E-26		161.65
 6270.5320	1.136E-25
 6270.5527	4.972E-26
 6270.6191	2.410E-26
 6270.7073	1.862E-26	6270.7077	5.6730E-27		242.71
 6270.7695	1.115E-25
 6270.7847	5.073E-25	6270.7861	1.9600E-26		402.77		    6271.36556   4.79348E-25   1.91262E-03  9 E     4    9 E  1807    382.817822     5 E      6 A1        0 0 0 0 0 0 A1      1 1 0 0 0 1 E       382.824500    0.006678      6653.60920	6653.60880
 6270.8028	6.075E-26
 6270.8264	2.006E-25
 6270.8655	2.857E-24	6270.8657	1.5790E-24		196.55		    6270.93275   2.61815E-24   6.88832E-03  6 E     3    5 E  1082    184.738658     4 E      3 A2        0 0 0 0 0 0 A1      0 1 0 1 0 1 E       184.740400    0.001742      6455.60590	6455.60572	From 81 K
 6270.9072	3.958E-25
 6270.9245	2.517E-25
 6270.9443	8.725E-26
 6270.9645	5.726E-26
 6270.9822	2.914E-26
 6271.0258	2.951E-25
 6271.0900	1.008E-24	6271.0902	5.1250E-25		203.02		    6270.96460   8.76641E-25   2.44879E-03  6 E     4    5 E  1097    197.057625     5 E      5 E         0 0 0 0 0 0 A1      0 1 0 1 0 1 A1      197.057500   -0.000125      6468.14750	6468.14735
 6271.1335	9.932E-25	6271.1336	3.7860E-24		46.88		    6271.28448   1.03371E-24   3.05681E-03  3 A2    1    2 A1  259     46.553125     0 A2     1 E         0 0 0 0 0 0 A1      0 1 0 0 2 1 E        46.554600    0.001475      6317.68810	6317.68795
 6271.1774	1.726E-25
 6271.2084	2.008E-25	6271.2084	6.5480E-26		237.45		    6271.41246   2.60874E-25   7.21684E-04  7 A2    2    6 A1  653    229.398984     3 A2     4 E         0 0 0 0 0 0 A1      0 1 0 0 2 1 E       229.404300    0.005316      6500.61270	6500.61245
 6271.2274	2.354E-25
 6271.2405	9.384E-25	6271.2404	2.2000E-25		263.02		    6271.59818   4.55050E-25   1.30554E-03  7 A2    3    7 A1  706    266.316910     6 A2     7 E         0 0 0 0 0 0 A1      1 1 0 0 0 1 E       266.316400   -0.000510      6537.55690	6537.55733
 6271.2405										    6271.59625   4.48091E-25   1.28557E-03  7 A1    2    7 A2  739    266.316910     6 A1     7 E         0 0 0 0 0 0 A1      1 1 0 0 0 1 E       266.316400   -0.000510      6537.55690	6537.55733
 6271.2720	5.426E-26
 6271.3111	1.339E-25
 6271.3560	2.215E-24	6271.3563	4.3130E-24		98.94		    6271.63677   2.28408E-24   3.74593E-03  5 E     2    6 E  1195    121.823910     2 E      3 A1        0 0 0 0 0 0 A1      0 1 0 0 2 1 E       121.826800    0.002890      6393.18280	6393.18352
 6271.3887	3.815E-25
 6271.4214	2.688E-25
 6271.4695	3.994E-24	6271.4696	8.3910E-24		93.06		    6271.57942   2.26584E-24   5.90906E-03  4 A2    1    3 A1  325     89.901358     3 A2     2 E         0 0 0 0 0 0 A1      1 1 0 0 0 1 E        89.901800    0.000442      6361.37130	6361.37265	From 81 K
 6271.5317	1.238E-24	6271.5321	1.7840E-25		300.74		    6271.89339   1.12038E-24   2.83647E-03  7 A1    2    8 A2  774    266.316910     6 A1     5 E         0 0 0 0 0 0 A1      0 1 2 0 1 0 E       266.316400   -0.000510      6537.84810	6537.84975
 6271.5432	9.126E-25	6271.5427	2.4040E-25		253.99
 6271.5688	1.066E-25
 6271.6243	2.068E-24	6271.6241	1.1540E-25		374.27
 6271.6735	1.737E-24	6271.6736	1.0400E-24		190.35		    6271.92921   1.98593E-24   3.83286E-03  6 E     3    7 E  1383    184.738658     4 E      5 E         0 0 0 0 0 0 A1      0 1 0 0 2 1 E       184.740400    0.001742      6456.41390	6456.41395
 6271.7056	2.074E-25	6271.7054	3.2410E-25		115.99		    6272.01562   9.57180E-26   2.85008E-04  3 E     1    2 E   484     47.922529     1 E      2 E         0 0 0 0 0 0 A1      0 1 0 0 2 1 E        47.923800    0.001271      6319.62940	6319.62915	D
 6271.7234	8.223E-26
 6271.7530	1.075E-25
 6271.9294	9.708E-26	6271.9310	1.0870E-25		141.83		    6272.36214   3.01007E-26   4.93772E-05  5 E     2    6 E  1196    121.823910     2 E      2 E         0 0 0 0 0 0 A1      0 1 0 0 2 1 E       121.826800    0.002890      6393.75620	6393.75760
 6272.0375	6.272E-26	6272.0390	1.2690E-26		274.44
 6272.0648	1.342E-24	6272.0650	4.7900E-25		230.44		    6272.23672   8.35412E-25   2.31170E-03  7 A2    2    6 A1  655    229.398984     3 A2     4 E         0 0 0 0 0 0 A1      0 1 0 0 2 1 E       229.404300    0.005316      6501.46910	6501.46877	From 80K
 6272.0763	1.616E-24	6272.0765	4.8560E-25		243.78	
 6272.0763										    6272.24139   8.05776E-25   2.22970E-03  7 A1    1    6 A2  621    229.398992     3 A1     4 E         0 0 0 0 0 0 A1      0 1 0 0 2 1 E       229.404200    0.005208      6501.48050	6501.47973
 6272.1040	1.905E-25	6272.1061	1.5420E-25		166.98
 6272.1740	3.128E-26
 6272.1871	1.301E-25								    6272.67482   5.33919E-26   6.53943E-04 12 A2    2   11 A1 1152    652.765100     6 A2     7 E         0 0 0 0 0 0 A1      0 1 0 0 2 1 E       652.778800    0.013700      6924.96590	6924.96695
 6272.1871										    6272.68252   5.26334E-26   6.44655E-04 12 A1    3   11 A2 1188    652.765100     6 A1     7 E         0 0 0 0 0 0 A1      0 1 0 0 2 1 E       652.779100    0.014000      6924.96620	6924.96723
 6272.2085	2.925E-25	6272.2086	4.2640E-25		121.38		    6272.81626   4.25317E-25   6.84013E-04  5 E     1    6 E  1192    117.721553     1 E      2 E         0 0 0 0 0 0 A1      0 0 1 0 1 3 E       117.725100    0.003547      6389.93360	6389.93380
 6272.2316	2.341E-25
 6272.3292	3.982E-26	6272.3313	1.8050E-26		211.92		    6272.31395   5.42986E-26   1.45353E-04  7 E     2    6 E  1266    222.574891     2 E      1 E         0 0 0 0 0 0 A1      0 1 0 1 0 1 A1      222.581300    0.006409      6494.91050	6494.91177
 6272.3718	1.145E-25
 6272.4183	9.161E-26
 6272.4387	2.424E-25	6272.4387	5.2580E-26		269.04
 6272.4534	5.237E-26
 6272.4770	3.220E-25	6272.4774	5.6060E-26		286.09
 6272.5313	2.214E-25	6272.5313	5.3930E-26		260.06		    6272.91436   2.76281E-25   6.99691E-04  7 A2    3    8 A1  808    266.316910     6 A2     2 E         0 0 0 0 0 0 A1      0 1 0 0 2 1 E       266.316400   -0.000510      6538.84770	6538.84730	Different Assignment compared to 80K
 6272.5910	1.356E-25	6272.5932	2.5580E-25		101.40		    6272.87763   9.17789E-26   1.44478E-04  4 E     1    5 E  1019     78.948521     1 E      0 A2        0 0 0 0 0 0 A1      0 1 2 0 1 0 E        78.950800    0.002279      6351.54180	6351.54330
 6272.6242	4.017E-25	6272.6235	4.3190E-26		323.44		    6272.85971   9.74585E-26   2.17098E-04  6 E     3    6 E  1245    184.738658     4 E      5 E         0 0 0 0 0 0 A1      0 1 2 0 1 0 E       184.740400    0.001742      6457.36460	6457.36460	D
 6272.6763	1.529E-25
 6272.7015	1.301E-25
 6272.7347	1.294E-24	6272.7328	4.6890E-25		229.27		    6273.01834   6.45849E-25   1.24689E-03  6 E     3    7 E  1385    184.738658     4 E      3 A2        0 0 0 0 0 0 A1      0 1 2 0 1 0 E       184.740400    0.001742      6457.47510	6457.47390	From 81 K
 6272.7704	3.556E-26
 6272.7934	6.957E-25	6272.7930	7.4620E-26		323.63		    6273.25783   5.71410E-25   1.81758E-03  8 E     4    8 E  1626    313.185854     5 E      6 A1        0 0 0 0 0 0 A1      1 1 0 0 0 1 E       313.189900    0.004046      6585.98330	6585.98290
 6272.8170	1.799E-25
 6272.8313	9.527E-26
 6272.9742	2.773E-25
 6273.0118	9.004E-26								    6273.38721   1.56361E-26   3.68101E-05  7 E     4    8 E  1568    251.262468     5 E      2 E         0 0 0 0 0 0 A1      0 1 2 0 1 0 E       251.264200    0.001732      6524.27600	6524.27523	D
 6273.0279	1.698E-25	6273.0295	4.6940E-25		71.78
 6273.0523	7.391E-26								    6273.08499   3.57397E-26   1.87997E-04 10 E     4   10 E  1989    460.147193     5 E      5 E         0 0 0 0 0 0 A1      0 0 0 0 2 3 A2      460.156800    0.009607      6733.20910	6733.20795
 6273.0820	1.462E-25
 6273.1011	2.657E-26
 6273.1481	1.364E-25	6273.1499	3.5080E-25		77.38		    6273.40064   2.25955E-26   3.94402E-05  3 A1    1    4 A2  404     58.883437     3 A1     2 E         0 0 0 0 0 0 A1      0 1 0 0 2 1 E        58.882900   -0.000537      6332.03100	6332.03100	From 81 K
 6273.1720	4.388E-25	6273.1722	1.3990E-25		239.19		    6273.01201   6.00527E-25   1.60792E-03  7 E     2    6 E  1268    222.574891     2 E      4 E         0 0 0 0 0 0 A1      0 0 0 0 2 3 E       222.581300    0.006409      6495.75330	6495.75300
 6273.2092	1.516E-25
 6273.2478	1.620E-25	6273.2469	7.4320E-27		389.45
 6273.3067	1.838E-26
 6273.3571	7.774E-26	6273.3556	5.9570E-27		349.69
 6273.3823	4.617E-26
 6273.4380	7.442E-26
 6273.5025	1.198E-24	6273.5025	4.4740E-24		48.47		    6273.57832   1.30710E-24   3.89394E-03  3 E     1    2 E   486     47.922529     1 E      0 A1        0 0 0 0 0 0 A1      1 1 0 0 0 1 E        47.923800    0.001271      6321.42630	6321.42633
 6273.5616	4.970E-26
 6273.5865	1.342E-25
 6273.6058	1.228E-25
 6273.6313	2.299E-25
 6273.6998	2.106E-25	6273.6996	1.0640E-25		203.51
 6273.7386	1.250E-24	6273.7387	2.4090E-24		99.74		    6273.84750   1.57737E-24   4.31314E-03  4 E     3    3 E   683     99.493359     4 E      3 A2        0 0 0 0 0 0 A1      1 1 0 0 0 1 E        99.492200   -0.001159      6373.23080	6373.23080
 6273.7875	7.422E-25	6273.7872	1.1670E-25		293.98		    6273.88856   5.79653E-25   1.77087E-03  8 A1    1    7 A2  749    279.091847     0 A1     2 E         0 0 0 0 0 0 A1      0 1 0 1 0 1 E       279.101400    0.009553      6552.88890	6552.88840
 6273.8356	1.308E-25
 6273.8726	2.913E-26
 6273.8851	6.514E-26
 6273.9409	1.212E-25
 6273.9680	9.624E-26
 6273.9842	2.352E-25	6273.9817	2.0420E-26		340.01		    6274.51731   2.61178E-25   1.29506E-03 10 E     3   10 E  1979    447.904652     4 E      5 E         0 0 0 0 0 0 A1      0 1 0 0 2 1 E       447.916100    0.011448      6721.90030	6721.90008
 6274.0045	7.703E-26
 6274.0207	7.368E-26	6274.0202	8.6910E-27		316.26
 6274.0488	3.134E-25	6274.0479	1.2130E-26		402.63
 6274.0612	5.709E-26	6274.0608	1.0500E-26		281.83
 6274.1097	3.926E-26
 6274.1353	7.101E-25	6274.1354	1.4640E-25		272.98
 6274.1727	9.745E-25	6274.1729	2.0500E-25		271.42		    6274.36745   4.21947E-25   1.12613E-03  7 E     4    7 E  1441    251.262468     5 E      6 A2        0 0 0 0 0 0 A1      1 1 0 0 0 1 E       251.264200    0.001732      6525.43690	6525.43587
 6274.2265	8.839E-26
 6274.2574	1.165E-24	6274.2575	2.3650E-25		274.18		    6274.58688   1.22428E-24   3.10217E-03  7 A1    2    8 A2  776    266.316910     6 A1     5 E         0 0 0 0 0 0 A1      0 1 2 0 1 0 E       266.316400   -0.000510      6540.57380	6540.57347
 6274.2744	3.907E-25	6274.2749	7.4040E-27		457.98		    6274.27887   2.45582E-25   1.24326E-03 10 E     2    9 E  1875    431.600944     2 E      2 E         0 0 0 0 0 0 A1      0 1 0 1 0 1 A2      431.615100    0.014156      6705.88950	6705.88940
 6274.3474	2.781E-25	6274.3480	1.0330E-24		48.89		    6274.53538   3.09541E-25   5.12457E-04  3 E     1    4 E   841     47.922529     1 E      0 A1        0 0 0 0 0 0 A1      0 1 2 0 1 0 E        47.923800    0.001271      6322.27120	6322.27180
 6274.3600	4.490E-25	6274.3593	6.6960E-26		298.08
 6274.4006	3.317E-25
 6274.4574	5.382E-26	6274.4597	2.1930E-25		41.71		    6274.78949   1.47888E-25   2.49795E-04  3 E     2    4 E   843     52.031687     2 E      1 E         0 0 0 0 0 0 A1      0 1 0 0 2 1 E        52.032200    0.000513      6326.48960	6326.49100
 6274.4902	4.973E-25	6274.4901	1.0000E-25		274.92
 6274.5172	1.649E-25	6274.5179	3.2240E-25		98.63		    6275.34533   1.42481E-25   2.28992E-04  4 E     2    5 E  1023     83.054654     2 E      3 A1        0 0 0 0 0 0 A1      0 0 1 0 1 3 E        83.056200    0.001546      6357.57340	6357.57618	From 81 K
 6274.5490	7.419E-26
 6274.5822	1.352E-24	6274.5820	6.2770E-25		210.06		    6274.81081   1.16913E-24   3.13217E-03  7 E     2    6 E  1272    222.574891     2 E      2 E         0 0 0 0 0 0 A1      0 1 0 1 0 1 A1      222.581300    0.006409      6497.16350	6497.16350
 6274.6105	1.283E-25	6274.6089	6.9250E-26		198.39		    6274.76442   4.85400E-26   1.48333E-04  8 A1    1    7 A2  750    279.091847     0 A1     3 A2        0 0 0 0 0 0 A1      0 1 0 1 0 1 A1      279.101400    0.009553      6553.71190	6553.71010
 6274.6246	2.402E-25
 6274.6434	1.299E-25
 6274.6599	3.559E-25	6274.6607	1.3410E-26		404.71		    6274.99350   8.33666E-26   6.25078E-04 11 E     3   10 E  2103    532.943552     4 E      4 E         0 0 0 0 0 0 A1      0 1 0 1 0 1 A2      532.958300    0.014748      6807.61820	6807.61745
 6274.6816	1.870E-25
 6274.7458	1.304E-25
 6274.7708	1.184E-25
 6274.8125	2.595E-26	6274.8149	2.2270E-26		162.45
 6274.8409	1.624E-25	6274.8405	1.1150E-25		179.74		    6274.80050   1.58639E-25   3.98893E-04  6 A1    2    5 A2  552    175.166036     3 A1     0 A2        0 0 0 0 0 0 A1      0 1 0 1 0 1 A1      175.169400    0.003364      6450.01030	6450.01007
 6274.8799	6.381E-26	6274.8794	1.2430E-26		277.38		    6274.99254   6.66229E-26   2.22116E-04  8 E     2    7 E  1472    284.540304     2 E      0 A2        0 0 0 0 0 0 A1      0 1 0 1 0 1 E       284.548900    0.008596      6559.42880	6559.42833
 6274.8933	1.348E-25	6274.8948	9.4910E-26		177.79		    6275.01165   9.65194E-26   2.02839E-04  5 E     3    5 E  1059    138.247500     4 E      5 E         0 0 0 0 0 0 A1      0 1 2 0 1 0 E       138.247700    0.000200      6413.14100	6413.14165	From 81 K
 6274.9248	1.477E-25	6274.9246	5.6920E-25		46.03
 6275.0864	8.861E-26
 6275.1007	1.630E-25
 6275.1413	2.118E-25	6275.1419	2.5130E-26		315.81
 6275.2018	4.232E-24								    6275.14933   1.78624E-24   4.70590E-03  6 E     3    5 E  1085    184.738658     4 E      4 E         0 0 0 0 0 0 A1      0 1 0 1 0 1 A1      184.740400    0.001742      6459.94220	6459.93907	D
 6275.2663	5.300E-26	6275.2646	4.3920E-26		165.16
 6275.2911	8.232E-26
 6275.3321	1.281E-24	6275.3310	5.4430E-25		216.93
 6275.3808	2.316E-26	6275.3816	2.6030E-26		141.54		    6275.56650   2.97154E-26   6.11713E-05  6 E     2    6 E  1233    168.333168     2 E      5 E         0 0 0 0 0 0 A1      0 1 0 0 2 1 A1      168.337600    0.004432      6443.71840	6443.71817	From 81 K
 6275.4595	3.453E-26	6275.4579	4.6820E-26		126.99		    6275.73847   1.87074E-26   3.01140E-05  5 E     1    6 E  1195    117.721553     1 E      3 A1        0 0 0 0 0 0 A1      0 1 0 0 2 1 E       117.725100    0.003547      6393.18460	6393.18352
 6275.4837	9.639E-26
 6275.5125	9.788E-25	6275.5130	5.7500E-26		370.29		    6275.90725   8.59662E-25   3.23626E-03  9 E     3    9 E  1799    370.552905     4 E      5 E         0 0 0 0 0 0 A1      0 1 0 0 2 1 E       370.561500    0.008595      6646.07400	6646.07347
 6275.5561	4.101E-25
 6275.5980	1.393E-25
 6275.6127	4.797E-25	6275.6124	1.1240E-25		263.06		    6275.76332   3.18540E-25   8.53644E-04  7 E     2    6 E  1274    222.574891     2 E      4 E         0 0 0 0 0 0 A1      0 1 0 1 0 1 E       222.581300    0.006409      6498.19400	6498.19242
 6275.6877	2.053E-25	6275.6871	4.8010E-26		263.22		    6275.83054   3.00094E-25   8.01294E-04  7 E     4    7 E  1445    251.262468     5 E      5 E         0 0 0 0 0 0 A1      0 0 0 0 2 3 A2      251.264200    0.001732      6526.95190	6526.95127
 6275.7247	2.151E-24	6275.7244	1.4010E-24		183.82		    6275.98528   2.32671E-24   4.29194E-03  6 A2    1    7 A1  674    175.166039     3 A2     4 E         0 0 0 0 0 0 A1      0 1 0 0 2 1 E       175.169300    0.003261      6450.89400	6450.89370
 6275.7411	1.909E-24	6275.7408	1.3810E-24		175.69		    6276.00237   2.33436E-24   4.30609E-03  6 A1    2    7 A2  707    175.166036     3 A1     4 E         0 0 0 0 0 0 A1      0 1 0 0 2 1 E       175.169400    0.003364      6450.91050	6450.91200
 6275.7976	1.723E-24	6275.7967	3.4910E-25		274.33		    6276.11792   1.55776E-24   3.67045E-03  7 E     4    8 E  1572    251.262468     5 E      6 A1        0 0 0 0 0 0 A1      0 1 0 0 2 1 E       251.264200    0.001732      6527.06180	6527.06060	From 81 K
 6275.8088	5.549E-24	6275.8084	5.4470E-24		152.03		    6275.92660   5.89118E-24   1.60713E-02  5 E     4    4 E   895    150.580059     5 E      4 E         0 0 0 0 0 0 A1      1 1 0 0 0 1 E       150.578300   -0.001759      6426.38710	6426.38710
 6275.8588	7.584E-26
 6275.8813	6.858E-26								    6275.83776   1.26890E-25   3.51445E-04  8 E     2    8 E  1604    284.540304     2 E      5 E         0 0 0 0 0 0 A1      0 1 0 0 2 1 A1      284.548900    0.008596      6560.43020	6560.43157	D
 6275.8953	9.661E-26	6275.8929	3.6080E-25		48.47
 6275.9130	1.257E-25
 6276.0330	1.574E-24	6276.0330	2.3460E-24		119.66		    6276.46384   1.62474E-24   2.61601E-03  5 E     1    6 E  1196    117.721553     1 E      2 E         0 0 0 0 0 0 A1      0 1 0 0 2 1 E       117.725100    0.003547      6393.75810	6393.75760
 6276.0943	7.912E-26	6276.0953	1.2900E-25		112.70
 6276.1349	4.992E-25								    6276.58986   5.14233E-25   2.43622E-03 10 A2    1   10 A1 1001    438.391454     3 A2     4 E         0 0 0 0 0 0 A1      0 1 0 0 2 1 E       438.404100    0.012646      6714.53900	6714.53850
 6276.1460	5.257E-26
 6276.1803	2.129E-25	6276.1830	1.0360E-26		384.89
 6276.1892	4.850E-25
 6276.2493	1.148E-25
 6276.3022	3.483E-26	6276.3034	8.7700E-26		79.02
 6276.3335	1.105E-25
 6276.3654	4.779E-26
 6276.3854	3.889E-25	6276.3864	2.0620E-26		378.24
 6276.4229	3.966E-24	6276.4228	1.6130E-24		220.32		    6276.40586   3.29381E-24   8.65487E-03  7 E     1    6 E  1266    218.482317     1 E      1 E         0 0 0 0 0 0 A1      0 1 0 1 0 1 A1      218.489400    0.007083      6494.91230	6494.91177
 6276.4849	8.545E-26	6276.4825	2.8990E-26		234.38		    6276.51852   5.67062E-26   1.49459E-04  6 E     3    5 E  1087    184.738658     4 E      0 A2        0 0 0 0 0 0 A1      0 1 0 1 0 1 E       184.740400    0.001742      6461.22530	6461.22312
 6276.5277	3.411E-26
 6276.5437	1.318E-25	6276.5425	7.0310E-26		199.30		    6276.56171   4.26495E-26   1.12412E-04  6 E     3    5 E  1088    184.738658     4 E      0 A2        0 0 0 0 0 0 A1      0 1 0 1 0 1 E       184.740400    0.001742      6461.28410	6461.28238
 6276.5632	2.435E-25	6276.5640	1.6640E-26		358.57
 6276.5950	2.123E-24	6276.5942	6.6620E-24		61.96		    6276.67161   2.06447E-24   6.28045E-03  3 E     2    2 E   487     52.031687     2 E      1 E         0 0 0 0 0 0 A1      1 1 0 0 0 1 E        52.032200    0.000513      6328.62720	6328.62690
 6276.6164	1.710E-25
 6276.6391	2.975E-25
 6276.6611	2.279E-25
 6276.6961	1.904E-24	6276.6960	1.2280E-25		363.05		    6277.01458   2.01634E-24   6.73931E-03  8 E     5    9 E  1777    346.008221     7 E      8 E         0 0 0 0 0 0 A1      0 1 0 0 2 1 E       346.007300   -0.000921      6622.70340	6622.70355
 6276.7347	1.021E-24	6276.7353	1.3880E-25		305.26		    6277.06316   1.11452E-24   3.34371E-03  8 E     3    8 E  1618    300.900726     4 E      5 E         0 0 0 0 0 0 A1      0 1 0 0 2 1 E       300.906700    0.005974      6577.64140	6577.64207
 6276.7472	2.422E-25	6276.7490	2.5240E-25		147.40
 6276.9072	2.606E-25	6276.9069	2.4740E-26		333.09		    6277.36983   5.86656E-26   1.38285E-04  7 E     4    8 E  1574    251.262468     5 E      1 E         0 0 0 0 0 0 A1      1 1 0 0 0 1 E       251.264200    0.001732      6528.17140	6528.16985
 6276.9759	1.939E-24	6276.9758	2.9090E-24		119.15		    6277.22442   2.15587E-24   3.44904E-03  5 A2    1    6 A1  616    116.354416     0 A2     1 E         0 0 0 0 0 0 A1      0 1 0 0 2 1 E       116.358200    0.003784      6393.33410	6393.33400
 6277.0202	5.964E-26
 6277.0790	3.973E-26
 6277.1703	3.807E-26
 6277.2030	3.598E-26
 6277.2326	2.732E-25
 6277.2747	3.871E-26
 6277.2961	1.410E-25	6277.2939	6.2710E-26		213.39
 6277.3157	5.801E-26	6277.3152	7.9190E-27		304.94
 6277.3529	4.142E-26
 6277.3888	5.821E-26
 6277.4336	5.427E-26	6277.4324	1.2300E-26		265.64
 6277.4543	5.275E-25
 6277.4742	7.135E-26
 6277.5146	2.018E-26
 6277.5515	4.151E-26	6277.5490	7.6430E-27		281.75		    6277.71864   7.10310E-27   1.69517E-05  6 E     1    5 E  1071    164.235332     1 E      3 A2        0 0 0 0 0 0 A1      0 1 0 0 2 1 E       164.240500    0.005168      6441.79200	6441.78697	From 81 K
 6277.5809	1.657E-25	6277.5806	6.1800E-27		405.50
 6277.6205	3.511E-25
 6277.6320	7.973E-25	6277.6321	7.8160E-26		330.60		    6278.00357   7.69637E-25   2.76804E-03  9 A1    1    9 A2  912    361.022306     3 A1     4 E         0 0 0 0 0 0 A1      0 1 0 0 2 1 E       361.032200    0.009894      6638.66420	6638.66467
 6277.6436	1.124E-25
 6277.6678	7.584E-25	6277.6680	4.4020E-26		371.22		    6278.04003   7.79172E-25   2.80236E-03  9 A2    2    9 A1  879    361.022270     3 A2     4 E         0 0 0 0 0 0 A1      0 1 0 0 2 1 E       361.032600    0.010330      6638.70040	6638.70017
 6277.6998	2.786E-26
 6277.7877	4.304E-25	6277.7876	1.4990E-24		53.88		    6277.97501   4.56307E-25   7.51239E-04  3 A2    1    4 A1  436     46.553125     0 A2     1 E         0 0 0 0 0 0 A1      0 1 2 0 1 0 E        46.554600    0.001475      6324.34230	6324.34230	From 81 K
 6277.8146	2.325E-26
 6277.8338	1.413E-24	6277.8339	3.3190E-25		262.87		    6278.10551   1.27812E-24   3.21699E-03  7 E     3    7 E  1436    238.959317     4 E      5 E         0 0 0 0 0 0 A1      1 1 0 0 0 1 E       238.963000    0.003683      6516.79680	6516.79687
 6277.8889	4.780E-24	6277.8886	1.7220E-24		229.72		    6277.88860   3.87330E-24   1.01151E-02  7 A2    1    6 A1  649    217.118439     0 A2     0 A1        0 0 0 0 0 0 A1      0 1 0 1 0 1 A1      217.125700    0.007261      6495.01460	6495.01374
 6277.9070	5.554E-26	6277.9073	2.9350E-26		200.03
 6277.9912	6.695E-26
 6278.0029	8.651E-26	6278.0057	2.3260E-26		252.40
 6278.0533	8.511E-26
 6278.0750	2.110E-25
 6278.0957	1.808E-25
 6278.1173	3.997E-25	6278.1145	5.8810E-26		299.13
 6278.1350	8.249E-25	6278.1372	3.6840E-25		213.07		    6278.33273   5.26464E-25   1.32527E-03  6 A1    2    5 A2  554    175.166036     3 A1     4 E         0 0 0 0 0 0 A1      0 1 0 0 2 1 E       175.169400    0.003364      6453.30440	6453.30567
 6278.1903	3.119E-26	6278.1887	1.0710E-25		54.98
 6278.2276	2.847E-25	6278.2269	5.2330E-25		103.41
 6278.2447	7.910E-25	6278.2455	5.2280E-25		182.69		    6278.32756   6.14384E-25   1.49606E-03  6 E     2    5 E  1072    168.333168     2 E      2 E         0 0 0 0 0 0 A1      0 0 2 0 1 2 A2      168.337600    0.004432      6446.58230	6446.58327
 6278.2726	2.557E-26
 6278.2943	1.999E-25	6278.2938	6.2690E-26		240.47		    6278.28460   4.82875E-26   1.29508E-04  7 E     2    6 E  1275    222.574891     2 E      3 A2        0 0 0 0 0 0 A1      0 1 0 1 0 1 E       222.581300    0.006409      6500.87560	6500.87468
 6278.3197	5.168E-26
 6278.3449	1.112E-25
 6278.3619	4.158E-25
 6278.4094	1.260E-24	6278.4093	9.0650E-25		176.11		    6278.80795   1.51242E-24   2.70117E-03  6 E     2    7 E  1374    168.333168     2 E      3 A2        0 0 0 0 0 0 A1      0 1 0 0 2 1 E       168.337600    0.004432      6446.74700	6446.74684
 6278.4310	6.924E-26
 6278.4531	5.984E-25
 6278.4784	3.361E-26
 6278.5434	6.144E-26
 6278.5664	4.112E-25
 6278.6278	2.784E-25	6278.6250	8.3220E-27		422.66		    6279.45073   3.00445E-27   4.73945E-06  4 E     1    5 E  1023     78.948521     1 E      3 A1        0 0 0 0 0 0 A1      0 0 1 0 1 3 E        78.950800    0.002279      6357.57860	6357.57618	From 81 K
 6278.6504	1.922E-24	6278.6503	1.2790E-24		182.16		    6278.69644   2.18866E-24   5.51016E-03  6 A2    1    5 A1  521    175.166039     3 A2     2 E         0 0 0 0 0 0 A1      0 1 0 1 0 1 E       175.169300    0.003261      6453.81970	6453.81975	From 81 K
 6278.6913	3.836E-25
 6278.7298	1.998E-25	6278.7297	9.9830E-27		382.84
 6278.7562	6.495E-25	6278.7563	9.2510E-27		480.11		    6278.93513   5.30808E-25   2.78153E-03 10 A2    1    9 A1  929    438.391454     3 A2     3 A2        0 0 0 0 0 0 A1      0 1 0 1 0 1 A2      438.404100    0.012646      6717.16030	6717.16055
 6278.7718	8.745E-26	6278.7711	8.5370E-27		330.93
 6278.7979	1.241E-25	6278.7975	1.7500E-26		302.42
 6278.8179	1.090E-24	6278.8182	6.5900E-25		189.60		    6279.04230   1.23787E-24   2.76290E-03  6 E     3    6 E  1249    184.738658     4 E      5 E         0 0 0 0 0 0 A1      1 1 0 0 0 1 E       184.740400    0.001742      6463.55830	6463.55807
 6278.8291	1.478E-25
 6278.8822	3.746E-25	6278.8826	1.1310E-26		421.88		    6278.93499   5.40435E-25   2.83198E-03 10 A1    2    9 A2  963    438.391389     3 A1     3 A1        0 0 0 0 0 0 A1      0 1 0 1 0 1 A2      438.404800    0.013411      6717.28700	6717.28623
 6278.8988	7.174E-26
 6278.9147	6.513E-26
 6278.9340	6.678E-26
 6278.9641	1.911E-24	6278.9630	2.3670E-25		312.47		    6279.29440   1.04974E-24   3.00869E-03  8 A1    2    8 A2  788    291.354394     3 A1     4 E         0 0 0 0 0 0 A1      1 1 0 0 0 1 E       291.362000    0.007606      6570.32610	6570.32437
 6278.9903	1.011E-24	6278.9902	1.3700E-25		305.51		    6279.26674   1.02641E-24   2.94178E-03  8 A2    1    8 A1  821    291.354412     3 A2     4 E         0 0 0 0 0 0 A1      1 1 0 0 0 1 E       291.361800    0.007388      6570.35210	6570.35240
 6279.0198	1.225E-24	6279.0195	4.4140E-25		229.71		    6279.09598   8.85313E-25   2.37504E-03  7 E     2    6 E  1277    222.574891     2 E      1 E         0 0 0 0 0 0 A1      0 1 0 1 0 1 E       222.581300    0.006409      6501.60110	6501.59984
 6279.0369	1.267E-24	6279.0363	8.7620E-25		179.18		    6279.07307   1.53115E-24   3.85527E-03  6 A1    2    5 A2  555    175.166036     3 A1     2 E         0 0 0 0 0 0 A1      0 1 0 1 0 1 E       175.169400    0.003364      6454.20630	6454.20608	From 81 K
 6279.0630	7.020E-26
 6279.2115	6.332E-25	6279.2110	4.0760E-26		363.20
 6279.2643	5.076E-26								    6279.87577   1.92298E-25   1.19442E-03 11 E     1   11 E  2140    512.608235     1 E      5 E         0 0 0 0 0 0 A1      0 1 2 0 1 0 E       512.626300    0.018065      6791.89060	6791.89187
 6279.2743	7.278E-25	6279.2757	3.0560E-24		39.38		    6279.40751   6.13059E-25   2.70527E-03  2 A1    1    1 A2  163     23.278457     0 A1     1 E         0 0 0 0 0 0 A1      1 1 0 0 0 1 E        23.279200    0.000743      6302.55350	6302.55405	From 81 K
 6279.3788	2.141E-25
 6279.4134	2.244E-25	6279.4120	1.7880E-26		346.67
 6279.4333	1.965E-25
 6279.5080	2.896E-24	6279.5077	2.0200E-24		178.51		    6279.69829   1.11030E-24   2.79617E-03  6 A2    1    5 A1  522    175.166039     3 A2     4 E         0 0 0 0 0 0 A1      0 1 0 0 2 1 E       175.169300    0.003261      6454.67730	6454.67813
 6279.5080										    6279.69601   1.20987E-24   3.04693E-03  6 A1    2    5 A2  556    175.166036     3 A1     4 E         0 0 0 0 0 0 A1      0 1 0 0 2 1 E       175.169400    0.003364      6454.67740	6454.67813
 6279.5373	5.952E-26								    6280.04866   4.33317E-26   1.20177E-04  8 E     2    8 E  1607    284.540304     2 E      4 E         0 0 0 0 0 0 A1      1 1 0 0 0 1 E       284.548900    0.008596      6564.08620	6564.08677
 6279.5590	1.411E-25
 6279.6077	4.312E-24	6279.6075	1.3850E-23		60.15		    6279.69294   2.46018E-24   7.74518E-03  3 A2    2    2 A1  261     58.883437     3 A2     2 E         0 0 0 0 0 0 A1      1 1 0 0 0 1 E        58.882900   -0.000537      6338.49060	6338.49060
 6279.6077										    6279.69345   2.46025E-24   7.74541E-03  3 A1    1    2 A2  228     58.883437     3 A1     2 E         0 0 0 0 0 0 A1      1 1 0 0 0 1 E        58.882900   -0.000537      6338.49060	6338.49060
 6279.6456	1.770E-25
 6279.6679	5.446E-26	6279.6692	5.4180E-26		150.99		    6279.98477   4.41461E-26   7.34609E-05  4 A1    2    5 A2  531     89.901358     3 A1     2 E         0 0 0 0 0 0 A1      0 1 0 0 2 1 E        89.901800    0.000442      6369.56970	6369.57210
 6279.7037	4.264E-24	6279.7037	4.7020E-24		143.01		    6279.88809   8.49876E-25   1.78883E-03  5 E     3    5 E  1062    138.247500     4 E      5 E         0 0 0 0 0 0 A1      1 1 0 0 0 1 E       138.247700    0.000200      6417.95140	6417.95110
 6279.7299	3.180E-25	6279.7319	1.4140E-25		213.41
 6279.7596	4.620E-26
 6279.7819	4.717E-25	6279.7818	1.6140E-26		412.18
 6279.8016	2.949E-25
 6279.8525	1.659E-25
 6279.8640	1.498E-24	6279.8643	3.9140E-25		254.62		    6280.13265   1.80635E-24   4.01423E-03  7 E     3    8 E  1564    238.959317     4 E      5 E         0 0 0 0 0 0 A1      0 1 0 0 2 1 E       238.963000    0.003683      6518.82700	6518.82803
 6279.9133	5.904E-25								    6280.77250   5.68618E-25   4.50592E-03 10 E     7   11 E  2205    562.659781    10 E     11 E         0 0 0 0 0 0 A1      0 1 0 0 2 1 E       562.653900   -0.005881      6842.56720	6842.56780
 6279.9509	4.271E-25								    6280.26137   3.92087E-25   3.12498E-03 11 E     4   10 E  2126    545.161579     5 E      5 E         0 0 0 0 0 0 A1      0 1 0 1 0 1 A2      545.174400    0.012821      6825.12530	6825.12510
 6279.9729	1.100E-25
 6279.9888	4.081E-26	6279.9860	4.1080E-27		328.55
 6280.0143	5.819E-25	6280.0141	1.7000E-25		245.97		    6280.30483   8.98365E-25   2.15999E-03  7 A1    1    7 A2  728    229.398992     3 A1     4 E         0 0 0 0 0 0 A1      1 1 0 0 0 1 E       229.404200    0.005208      6509.41850	6509.41845
 6280.0459	1.532E-25	6280.0462	2.1570E-25		124.08		    6280.05699   4.63318E-26   1.21155E-04  4 A1    2    3 A2  359     89.901358     3 A1     3 A1        0 0 0 0 0 0 A1      0 0 0 0 2 3 A2       89.901800    0.000442      6369.94770	6369.94810	From 81 K
 6280.0638	2.631E-25	6280.0652	3.0330E-26		318.04
 6280.0819	3.362E-26
 6280.1192	1.691E-25
 6280.1400	1.324E-24	6280.1402	3.6830E-25		249.76		    6280.38158   1.27082E-24   3.05558E-03  7 A2    2    7 A1  695    229.398984     3 A2     4 E         0 0 0 0 0 0 A1      1 1 0 0 0 1 E       229.404300    0.005316      6509.54430	6509.54470
 6280.1575	1.486E-25								    6280.44029   1.26054E-25   6.26871E-04 10 E     1    9 E  1878    427.528533     1 E      2 E         0 0 0 0 0 0 A1      0 1 0 1 0 1 E       427.543400    0.014867      6707.70090	6707.70073
 6280.1799	5.588E-26
 6280.1968	1.523E-25	6280.1981	1.1310E-25		173.66
 6280.2245	1.362E-24	6280.2245	2.8780E-26		449.54		    6280.56812   1.42552E-24   6.68756E-03  9 E     6   10 E  1975    436.112142     8 E      9 A2        0 0 0 0 0 0 A1      0 1 0 0 2 1 E       436.110800   -0.001342      6716.33530	6716.33530
 6280.2654	6.554E-25	6280.2653	2.0960E-25		238.95		    6280.59498   3.72535E-25   8.95791E-04  7 A1    1    7 A2  729    229.398992     3 A1     1 E         0 0 0 0 0 0 A1      0 1 0 0 2 1 E       229.404200    0.005208      6509.66960	6509.66902
 6280.2894	2.482E-25								    6280.76651   1.96234E-25   2.62560E-03 12 E     5   11 E  2387    670.419368     7 E      7 E         0 0 0 0 0 0 A1      0 1 0 1 0 1 A2      670.430800    0.011432      6950.72020	6950.72050
 6280.3079	2.433E-26	6280.3064	6.7770E-26		71.19		    6280.92788   1.82757E-26   1.56672E-04 11 A2    3   10 A1 1092    560.111866     6 A2     7 E         0 0 0 0 0 0 A1      0 1 0 0 2 1 E       560.122400    0.010534      6840.43030	6840.43150
 6280.3440	5.957E-26								    6280.77369   5.92655E-26   9.86448E-05  4 A2    1    5 A1  498     89.901358     3 A2     2 E         0 0 0 0 0 0 A1      0 1 0 0 2 1 E        89.901800    0.000442      6370.24580	6370.24942
 6280.3939	4.884E-26	6280.3944	7.3260E-27		297.63		    6280.74243   2.48874E-26   1.97215E-04 10 E     7   11 E  2204    562.659781    10 E      1 E         0 0 0 0 0 0 A1      0 1 0 1 0 1 E       562.653900   -0.005881      6843.04780	6843.04658
 6280.4133	9.763E-26
 6280.4232	1.973E-25	6280.4254	2.0770E-26		325.08		    6280.62285   1.37977E-25   4.23451E-04  8 A2    2    9 A1  864    328.218243     6 A2     2 E         0 0 0 0 0 0 A1      0 1 0 0 2 1 E       328.220000    0.001757      6608.64320	6608.64160
 6280.4473	4.558E-26	6280.4461	9.8890E-26		90.56
 6280.5581	2.377E-26
 6280.5787	1.076E-25
 6280.7038	1.112E-25	6280.7034	2.7560E-26		258.71		    6281.05115   1.00683E-26   2.59103E-05  5 E     3    4 E   889    138.247500     4 E      1 E         0 0 0 0 0 0 A1      0 0 2 0 1 2 A2      138.247700    0.000200      6418.95150	6418.95120	From 81 K
 6280.7640	4.641E-26	6280.7663	1.4050E-26		243.21
 6280.7985	7.437E-26
 6280.8110	4.475E-25	6280.8115	2.6600E-25		190.91		    6281.20440   3.15745E-25   5.64346E-04  6 E     2    7 E  1378    168.333168     2 E      1 E         0 0 0 0 0 0 A1      0 1 2 0 1 0 E       168.337600    0.004432      6449.14860	6449.14920
 6280.8891	1.357E-24	6280.8889	8.8760E-25		183.50		    6280.95574   8.77168E-25   2.20994E-03  6 A1    2    5 A2  557    175.166036     3 A1     3 A2        0 0 0 0 0 0 A1      0 1 0 1 0 1 A1      175.169400    0.003364      6456.05850	6456.05813
 6280.9108	1.244E-24	6280.9106	8.0740E-25		184.10		    6280.97902   8.15328E-25   2.05416E-03  6 A2    1    5 A1  523    175.166039     3 A2     3 A1        0 0 0 0 0 0 A1      0 1 0 1 0 1 A1      175.169300    0.003261      6456.08010	6456.08030
 6280.9802	1.857E-25
 6281.0055	3.680E-25	6281.0070	5.1920E-27		480.85
 6281.0314	1.487E-25
 6281.0546	1.799E-25	6281.0551	2.0830E-25		139.23		    6281.93432   1.59322E-25   2.62145E-04  5 E     2    6 E  1203    121.823910     2 E      3 A2        0 0 0 0 0 0 A1      0 0 1 0 1 3 E       121.826800    0.002890      6402.88140	6402.88140	From 81 K
 6281.1092	2.079E-24	6281.1090	1.4210E-24		180.09		    6281.28847   1.12762E-24   2.40413E-03  6 A1    2    6 A2  605    175.166036     3 A1     4 E         0 0 0 0 0 0 A1      1 1 0 0 0 1 E       175.169400    0.003364      6456.27860	6456.27863
 6281.1092										    6281.29263   1.12487E-24   2.39825E-03  6 A2    1    6 A1  639    175.166039     3 A2     4 E         0 0 0 0 0 0 A1      1 1 0 0 0 1 E       175.169300    0.003261      6456.27850	6456.27867
 6281.1620	1.547E-25
 6281.1760	5.523E-26
 6281.2106	8.441E-26
 6281.2497	3.688E-25	6281.2500	8.0660E-25		89.94		    6281.47583   3.69522E-25   5.83295E-04  4 E     1    5 E  1025     78.948521     1 E      0 A2        0 0 0 0 0 0 A1      0 1 2 0 1 0 E        78.950800    0.002279      6360.20050	6360.20070
 6281.2784	6.469E-26
 6281.3096	1.132E-25
 6281.3259	7.948E-26								    6281.47798   2.66636E-26   2.28619E-04 11 A1    2   10 A2 1057    560.111866     6 A1     6 A2        0 0 0 0 0 0 A1      0 0 0 0 2 3 A1      560.122400    0.010534      6841.44830	6841.44645
 6281.4744	1.035E-24	6281.4738	5.3480E-24		23.30		    6281.52382   9.80049E-25   4.35655E-03  2 E     1    1 E   291     24.648618     1 E      0 A2        0 0 0 0 0 0 A1      1 1 0 0 0 1 E        24.649100    0.000482      6306.12350	6306.12410
 6281.5575	5.425E-26
 6281.5865	1.698E-26
 6281.6417	5.080E-26
 6281.6893	3.656E-25	6281.6914	2.9390E-26		345.98
 6281.7187	8.559E-26	6281.7182	1.3770E-25		113.74		    6282.50463   3.79330E-26   6.31720E-05  4 A2    1    5 A1  499     89.901358     3 A2     4 E         0 0 0 0 0 0 A1      0 0 1 0 1 3 E        89.901800    0.000442      6371.62050	6371.62057	From 81 K
 6281.8622	3.679E-25	6281.8605	2.0780E-25		194.87		    6281.64460   2.59628E-25   6.32864E-04  6 E     2    5 E  1075    168.333168     2 E      4 E         0 0 0 0 0 0 A1      0 0 0 0 2 3 E       168.337600    0.004432      6450.19980	6450.19935	From 81 K
 6281.9132	6.143E-26	6281.9125	4.2330E-26		179.46		    6282.30089   3.86112E-26   6.90358E-05  6 E     2    7 E  1379    168.333168     2 E      0 A2        0 0 0 0 0 0 A1      0 1 2 0 1 0 E       168.337600    0.004432      6450.25080	6450.25080
 6281.9561	3.999E-26
 6281.9910	2.086E-26
 6282.0140	2.059E-25	6282.0139	6.1170E-25		66.20		    6282.34541   2.70154E-25   4.35159E-04  4 E     2    5 E  1028     83.054654     2 E      1 E         0 0 0 0 0 0 A1      0 1 0 0 2 1 E        83.056200    0.001546      6365.07020	6365.07037
 6282.0973	1.035E-24
 6282.0973										    6282.29439   4.18465E-25   9.68596E-03 12 A1    5   12 A2 1305    800.227452    12 A1    12 A2        0 0 0 0 0 0 A1      0 1 0 1 0 1 A1      800.218900   -0.008552      7082.31620	7082.31620
 6282.1167	9.079E-25	6282.1160	5.7650E-25		185.79		    6282.28351   5.21666E-25   1.11256E-03  6 A2    1    6 A1  640    175.166039     3 A2     6 A1        0 0 0 0 0 0 A1      0 1 0 0 2 1 A1      175.169300    0.003261      6457.28600	6457.28590
 6282.1167										    6282.28221   5.17711E-25   1.10413E-03  6 A1    2    6 A2  606    175.166036     3 A1     6 A2        0 0 0 0 0 0 A1      0 1 0 0 2 1 A1      175.169400    0.003364      6457.28610	6457.28587
 6282.1418	4.646E-26
 6282.2009	2.851E-24	6282.2007	3.6360E-24		131.74		    6282.35645   1.59181E-24   3.20047E-03  5 A1    1    5 A2  546    128.664320     3 A1     4 E         0 0 0 0 0 0 A1      1 1 0 0 0 1 E       128.666000    0.001680      6410.86690	6410.86673
 6282.2009										    6282.35549   1.58938E-24   3.19558E-03  5 A2    2    5 A1  512    128.664319     3 A2     4 E         0 0 0 0 0 0 A1      1 1 0 0 0 1 E       128.666100    0.001781      6410.86700	6410.86673
 6282.2264	6.464E-26	6282.2260	2.3720E-26		228.30
 6282.3390	8.079E-26
 6282.3954	1.848E-25	6282.3957	9.9060E-26		198.92
 6282.4228	1.364E-25	6282.4223	8.7090E-27		363.83		    6282.85913   1.15520E-25   4.02580E-04  9 E     2    9 E  1792    354.219399     2 E      7 E         0 0 0 0 0 0 A1      0 1 2 0 1 0 E       354.230600    0.011201      6636.65340	6636.65368
 6282.4530	1.009E-25	6282.4547	1.9720E-26		277.12
 6282.4742	3.467E-25	6282.4751	9.1200E-26		254.10		    6282.95246   4.51507E-25   1.38670E-03  8 A1    3    9 A2  899    328.218243     6 A1     4 E         0 0 0 0 0 0 A1      0 1 2 0 1 0 E       328.220000    0.001757      6610.69420	6610.69497
 6282.4951	7.388E-25	6282.4964	1.7580E-25		261.87		    6282.94498   8.02418E-25   2.46443E-03  8 A2    2    9 A1  865    328.218243     6 A2     4 E         0 0 0 0 0 0 A1      0 1 2 0 1 0 E       328.220000    0.001757      6610.71510	6610.71440
 6282.5080	6.356E-26	6282.5100	1.1460E-25		104.91		    6282.90505   8.53103E-26   1.49553E-04  6 E     1    7 E  1374    164.235332     1 E      3 A2        0 0 0 0 0 0 A1      0 1 0 0 2 1 E       164.240500    0.005168      6446.74850	6446.74684
 6282.5423	1.133E-25	6282.5407	1.1340E-26		328.99
 6282.5718	1.163E-25	6282.5720	3.8310E-25		58.20		    6282.70869   1.08203E-25   7.26547E-03 16 A2    1   15 A1 1524   1063.553037     3 A2     7 E         0 0 0 0 0 0 A1      0 1 0 0 2 1 E      1063.588300    0.035263      7346.16010	7346.16050	D
 6282.6019	1.527E-25
 6282.6320	6.740E-25	6282.6314	2.4100E-25		230.30		    6282.69630   4.95712E-25   1.29653E-03  7 A2    1    6 A1  652    217.118439     0 A2     2 E         0 0 0 0 0 0 A1      0 1 0 1 0 1 E       217.125700    0.007261      6499.75770	6499.75758
 6282.6431	3.004E-25	6282.6434	1.0980E-25		228.60		    6282.85278   1.84525E-25   4.44025E-04  7 A2    2    7 A1  697    229.398984     3 A2     6 A1        0 0 0 0 0 0 A1      0 1 0 0 2 1 A1      229.404300    0.005316      6512.04740	6512.04720
 6282.6431										    6282.85336   1.86326E-25   4.48359E-04  7 A1    1    7 A2  731    229.398992     3 A1     6 A2        0 0 0 0 0 0 A1      0 1 0 0 2 1 A1      229.404200    0.005208      6512.04730	6512.04727
 6282.6661	4.758E-25	6282.6656	7.0770E-26		298.29		    6283.00594   5.00555E-25   1.38955E-03  8 E     2    8 E  1610    284.540304     2 E      7 E         0 0 0 0 0 0 A1      0 1 2 0 1 0 E       284.548900    0.008596      6567.21500	6567.21583
 6282.6863	2.970E-25
 6282.7102	2.209E-26
 6282.7311	1.023E-24	6282.7310	1.0530E-25		326.82		    6283.10804   1.07306E-24   3.06356E-03  8 E     4    9 E  1751    313.185854     5 E      6 A2        0 0 0 0 0 0 A1      0 1 0 0 2 1 E       313.189900    0.004046      6595.92100	6595.92153
 6282.7948	9.962E-26	6282.7937	7.2600E-26		175.12
 6282.8483	2.049E-24	6282.8478	4.2940E-24		93.25		    6282.96617   1.11850E-24   2.27699E-03  4 A2    1    4 A1  452     89.901358     3 A2     4 E         0 0 0 0 0 0 A1      1 1 0 0 0 1 E        89.901800    0.000442      6372.75010	6372.75010
 6282.8483										    6282.96595   1.11678E-24   2.27349E-03  4 A1    2    4 A2  418     89.901358     3 A1     4 E         0 0 0 0 0 0 A1      1 1 0 0 0 1 E        89.901800    0.000442      6372.75010	6372.75007
 6282.9017	1.239E-25
 6282.9189	2.806E-25
 6282.9734	4.555E-26	6282.9741	6.5290E-26		122.69
 6282.9911	8.493E-26
 6283.0083	2.568E-25	6283.0090	6.7030E-26		254.70		    6283.38875   2.41492E-25   5.12828E-04  7 A1    1    8 A2  764    229.398992     3 A1     1 E         0 0 0 0 0 0 A1      0 1 2 0 1 0 E       229.404200    0.005208      6512.41250	6512.41300
 6283.0256	7.256E-26
 6283.0545	1.394E-24	6283.0539	3.6130E-26		433.71		    6283.27413   5.57316E-25   3.89414E-03 10 A1    4   11 A2 1101    536.607009     9 A1    10 E         0 0 0 0 0 0 A1      0 1 0 0 2 1 E       536.605200   -0.001809      6819.65970	6819.66030
 6283.0545										    6283.27503   5.57777E-25   3.89737E-03 10 A2    3   11 A1 1068    536.607009     9 A2    10 E         0 0 0 0 0 0 A1      0 1 0 0 2 1 E       536.604900   -0.002109      6819.65940	6819.65985
 6283.0708	1.872E-24								    6283.43524   1.03704E-24   3.18551E-03  8 A1    3    9 A2  900    328.218243     6 A1     7 E         0 0 0 0 0 0 A1      0 1 0 0 2 1 E       328.220000    0.001757      6611.29080	6611.29080
 6283.1104	3.348E-25	6283.1113	1.5090E-25		212.36		    6283.18789   3.04529E-25   8.01916E-04  7 E     1    6 E  1277    218.482317     1 E      1 E         0 0 0 0 0 0 A1      0 1 0 1 0 1 E       218.489400    0.007083      6501.59980	6501.59984
 6283.1204	1.533E-24	6283.1204	1.1110E-24		175.55		    6283.50899   1.56371E-24   2.74179E-03  6 E     1    7 E  1376    164.235332     1 E      2 E         0 0 0 0 0 0 A1      0 1 0 0 2 1 E       164.240500    0.005168      6447.36090	6447.36090
 6283.1488	4.238E-26	6283.1496	2.6320E-26		187.51
 6283.2021	3.431E-26
 6283.2174	2.518E-25	6283.2148	3.9810E-26		293.56		    6283.48212   9.38723E-26   2.69398E-04  8 A1    2    8 A2  789    291.354394     3 A1     6 A2        0 0 0 0 0 0 A1      0 1 0 0 2 1 A1      291.362000    0.007606      6574.57940	6574.57940	From 81 K
 6283.2607	2.991E-25
 6283.2822	3.934E-25	6283.2841	5.2760E-27		484.78
 6283.3342	1.572E-25
 6283.3516	7.357E-25								    6283.81922   6.03134E-25   7.64591E-03 11 E     8   12 E  2432    676.271722    11 E     12 A1        0 0 0 0 0 0 A1      0 1 0 0 2 1 E       676.264700   -0.007022      6959.61630	6959.61765
 6283.3653	1.207E-24	6283.3643	3.8640E-25		238.88		    6283.80263   1.49412E-24   3.17331E-03  7 A1    1    8 A2  765    229.398992     3 A1     4 E         0 0 0 0 0 0 A1      0 1 0 0 2 1 E       229.404200    0.005208      6512.76950	6512.77080	Different Assignment compared to 80K
 6283.3943	1.213E-25	6283.3951	1.3580E-26		320.31
 6283.4367	3.550E-25	6283.4360	2.1560E-26		367.71
 6283.4708	1.406E-24	6283.4705	4.5620E-25		237.83
 6283.5440	5.761E-25	6283.5439	4.1930E-25		175.22
 6283.6105	6.611E-25	6283.6098	1.9130E-25		246.71		    6283.94505   5.45443E-25   1.15850E-03  7 A2    2    8 A1  798    229.398984     3 A2     2 E         0 0 0 0 0 0 A1      0 1 2 0 1 0 E       229.404300    0.005316      6513.01480	6513.01490
 6283.6209	1.987E-25
 6283.6419	6.039E-26
 6283.6683	9.828E-25	6283.6678	1.0180E-24		147.87		    6283.64900   9.38625E-25   2.41755E-03  5 E     3    4 E   890    138.247500     4 E      4 E         0 0 0 0 0 0 A1      0 1 0 1 0 1 A1      138.247700    0.000200      6421.91600	6421.91585
 6283.6989	7.366E-26
 6283.7212	1.321E-24	6283.7212	4.7160E-25		230.43		    6283.97297   1.23656E-24   2.87950E-03  7 E     2    7 E  1427    222.574891     2 E      3 A1        0 0 0 0 0 0 A1      0 1 0 0 2 1 E       222.581300    0.006409      6506.30250	6506.30233
 6283.7529	1.349E-25
 6283.7696	6.427E-25	6283.7721	1.6120E-25		257.79
 6283.7887	1.430E-25	6283.7866	2.1410E-25		119.31		    6284.11152   1.25353E-25   2.08865E-04  4 A1    2    5 A2  533     89.901358     3 A1     0 A2        0 0 0 0 0 0 A1      0 1 0 0 2 1 A1       89.901800    0.000442      6373.69050	6373.68930	From 81 K
 6283.8173	1.382E-25	6283.8189	1.0360E-25		172.93		    6284.07456   8.34990E-26   1.33875E-04  5 A2    1    6 A1  619    116.354416     0 A2     2 E         0 0 0 0 0 0 A1      0 1 2 0 1 0 E       116.358200    0.003784      6400.17550	6400.17765	From 81 K
 6283.8328	1.935E-25	6283.8327	2.4390E-26		311.12
 6283.8564	5.505E-25	6283.8559	1.4610E-25		253.41
 6283.8673	1.002E-25	6283.8678	6.3060E-27		364.95		    6284.25451   1.05694E-25   3.61265E-04  9 E     1    9 E  1788    350.139545     1 E      2 E         0 0 0 0 0 0 A1      0 1 0 0 2 1 E       350.151500    0.011955      6634.01880	6634.01903
 6283.9234	6.272E-26
 6283.9367	1.588E-24	6283.9364	1.2850E-24		167.00		    6284.21814   1.82396E-24   3.17766E-03  6 A1    1    7 A2  705    162.869701     0 A1     1 E         0 0 0 0 0 0 A1      0 1 0 0 2 1 E       162.875100    0.005399      6446.81180	6446.81185
 6283.9569	1.744E-24	6283.9566	1.2780E-24		174.69		    6284.07608   1.51407E-24   3.69360E-03  6 E     2    5 E  1079    168.333168     2 E      2 E         0 0 0 0 0 0 A1      0 1 0 1 0 1 A1      168.337600    0.004432      6452.29450	6452.29480
 6283.9848	1.763E-25
 6284.0211	5.554E-25	6284.0209	1.2200E-24		89.60		    6284.24061   5.53131E-25   8.68099E-04  4 A1    1    5 A2  528     77.580125     0 A1     1 E         0 0 0 0 0 0 A1      0 1 2 0 1 0 E        77.582600    0.002475      6361.60370	6361.60370
 6284.0415	1.271E-25	6284.0422	1.6390E-25		130.88
 6284.0631	9.793E-26
 6284.0794	5.179E-26
 6284.1137	7.016E-25	6284.1135	1.5340E-26		446.89		    6284.31502   5.43437E-25   2.98760E-03 10 E     3    9 E  1912    447.904652     4 E      4 E         0 0 0 0 0 0 A1      0 1 0 1 0 1 A2      447.916100    0.011448      6732.02980	6732.02955
 6284.1408	1.198E-25
 6284.1587	3.956E-26
 6284.2142	1.653E-25	6284.2117	3.2820E-26		275.90
 6284.2650	5.521E-26
 6284.3108	2.755E-26
 6284.3927	2.801E-26
 6284.4276	1.022E-24	6284.4276	2.9520E-25		246.85		    6284.56652   2.86214E-25   6.98319E-04  6 E     2    5 E  1080    168.333168     2 E      4 E         0 0 0 0 0 0 A1      0 1 0 1 0 1 E       168.337600    0.004432      6452.76520	6452.76317	From 81 K
 6284.4444	3.803E-26
 6284.4792	1.620E-24	6284.4785	1.6010E-24		151.51		    6284.67820   1.65664E-24   3.42031E-03  6 E     2    6 E  1241    168.333168     2 E      3 A1        0 0 0 0 0 0 A1      1 1 0 0 0 1 E       168.337600    0.004432      6452.81680	6452.81673
 6284.5278	6.714E-26	6284.5253	1.5250E-26		265.47
 6284.5475	3.658E-26	6284.5469	8.2420E-27		266.10
 6284.6025	1.671E-24	6284.6023	8.7600E-24		22.18		    6284.66422   2.03786E-24   9.25085E-03  2 E     2    1 E   293     28.760049     2 E      1 E         0 0 0 0 0 0 A1      1 1 0 0 0 1 E        28.759900   -0.000149      6313.36240	6313.36240
 6284.6573	5.810E-25	6284.6570	6.4670E-25		142.29		    6284.63341   3.53157E-25   9.09885E-04  5 E     3    4 E   891    138.247500     4 E      4 E         0 0 0 0 0 0 A1      0 0 2 0 1 2 A2      138.247700    0.000200      6422.90500	6422.90480
 6284.6851	1.579E-26
 6284.7042	5.485E-26
 6284.7199	4.582E-25	6284.7212	2.9280E-26		363.77
 6284.8667	2.922E-26
 6284.9214	3.004E-25
 6284.9489	3.643E-26
 6285.0250	5.457E-25								    6285.24779   4.03528E-25   8.01956E-03 12 E     8   12 E  2598    768.671895    11 E     11 E         0 0 0 0 0 0 A1      0 1 0 1 0 1 A1      768.667700   -0.004195      7053.69270	7053.69405
 6285.0929	1.591E-25
 6285.1440	8.335E-26	6285.1412	1.4540E-25		107.47
 6285.1837	4.660E-25	6285.1847	7.4510E-26		292.68		    6285.49705   4.21200E-25   1.14717E-03  8 E     1    8 E  1608    280.453726     1 E      2 E         0 0 0 0 0 0 A1      0 1 0 0 2 1 E       280.463100    0.009374      6565.64680	6565.64650
 6285.1966	1.663E-24	6285.1961	2.3020E-24		125.39		    6285.34731   1.85403E-24   3.60922E-03  5 E     2    5 E  1055    121.823910     2 E      3 A1        0 0 0 0 0 0 A1      1 1 0 0 0 1 E       121.826800    0.002890      6407.02340	6407.02320
 6285.2918	5.832E-26
 6285.3370	6.712E-26
 6285.3784	9.568E-26
 6285.4452	2.104E-25
 6285.4778	1.295E-24	6285.4773	3.8880E-26		422.32		    6285.85625   1.44730E-24   6.15533E-03  9 E     5   10 E  1956    415.586196     7 E      8 E         0 0 0 0 0 0 A1      0 1 0 0 2 1 E       415.587900    0.001704      6701.06570	6701.06620
 6285.5255	6.280E-26	6285.5230	1.3450E-26		270.03
 6285.5570	2.828E-26	6285.5541	3.8500E-26		126.68
 6285.5702	6.199E-25	6285.5700	9.4630E-26		296.27
 6285.6062	4.733E-24	6285.6059	3.6250E-24		171.27		    6285.55028   3.92209E-24   9.38374E-03  6 E     1    5 E  1074    164.235332     1 E      1 E         0 0 0 0 0 0 A1      0 1 0 1 0 1 A1      164.240500    0.005168      6449.84670	6449.84620
 6285.6523	2.243E-25
 6285.6761	4.452E-26	6285.6777	1.1160E-25		79.37
 6285.7013	2.797E-25
 6285.7230	1.592E-25	6285.7233	5.4630E-26		233.49
 6285.7771	3.796E-26	6285.7782	7.2950E-27		278.43		    6286.18456   5.52151E-26   1.13529E-04  7 E     2    8 E  1554    222.574891     2 E      2 E         0 0 0 0 0 0 A1      0 1 0 0 2 1 E       222.581300    0.006409      6508.35840	6508.35970
 6285.7892	5.151E-26
 6285.8168	1.594E-24	6285.8164	3.7420E-24		84.45		    6285.92892   1.77188E-24   3.49234E-03  4 E     2    4 E   867     83.054654     2 E      3 A2        0 0 0 0 0 0 A1      1 1 0 0 0 1 E        83.056200    0.001546      6368.87300	6368.87290
 6285.8540	4.813E-26	6285.8527	3.0360E-26		186.31
 6285.8785	9.243E-26
 6285.9398	7.394E-26	6285.9376	4.8730E-27		361.38
 6285.9932	2.260E-25	6285.9951	2.6280E-25		138.90		    6286.24390   8.89373E-26   2.18824E-04  5 A1    1    4 A2  424    128.664320     3 A1     4 E         0 0 0 0 0 0 A1      0 1 0 0 2 1 E       128.666000    0.001680      6414.65920	6414.65980
 6285.9932										    6286.24411   9.51976E-26   2.34227E-04  5 A2    2    4 A1  458    128.664319     3 A2     4 E         0 0 0 0 0 0 A1      0 1 0 0 2 1 E       128.666100    0.001781      6414.65930	6414.65977
 6286.0092	3.694E-25	6286.0086	6.6220E-25		105.35
 6286.0296	4.163E-26
 6286.0463	6.666E-26
 6286.0808	3.227E-26	6286.0800	1.7380E-26		198.56
 6286.1677	2.274E-26
 6286.2134	6.134E-26	6286.2144	4.6900E-26		171.40
 6286.2491	6.411E-25	6286.2488	2.4880E-25		223.96		    6286.51409   7.44016E-25   1.69979E-03  7 E     1    7 E  1426    218.482317     1 E      2 E         0 0 0 0 0 0 A1      0 1 0 0 2 1 E       218.489400    0.007083      6504.73850	6504.73850
 6286.2724	8.455E-25								    6286.51538   3.35322E-25   2.87972E-03 11 A1    2   10 A2 1062    560.111866     6 A1     6 A1        0 0 0 0 0 0 A1      0 1 0 1 0 1 A2      560.122400    0.010534      6846.39480	6846.39410
 6286.2724										    6286.51546   3.35057E-25   2.87745E-03 11 A2    3   10 A1 1099    560.111866     6 A2     6 A2        0 0 0 0 0 0 A1      0 1 0 1 0 1 A2      560.122400    0.010534      6846.39480	6846.39410
 6286.3272	1.079E-24	6286.3270	3.9210E-24		50.59		    6286.40877   1.22564E-24   2.67155E-03  3 E     2    3 E   675     52.031687     2 E      3 A1        0 0 0 0 0 0 A1      1 1 0 0 0 1 E        52.032200    0.000513      6338.35940	6338.35987
 6286.3595	6.362E-25	6286.3597	1.4590E-26		443.20		    6286.84878   8.92206E-25   3.99616E-03 10 A1    1   10 A2  967    426.171375     0 A1     1 E         0 0 0 0 0 0 A1      0 1 0 0 2 1 E       426.186400    0.015025      6712.54590	6712.54590
 6286.3698	3.345E-25
 6286.3948	4.342E-26
 6286.4574	2.038E-26
 6286.4869	3.859E-26
 6286.5146	5.663E-26	6286.5126	3.9770E-27		356.45
 6286.5741	5.048E-26	6286.5729	3.5390E-27		356.59
 6286.7158	3.408E-26
 6286.7392	5.544E-26	6286.7419	4.4620E-27		345.89
 6286.7675	6.667E-26
 6286.7845	2.025E-25
 6286.8349	2.213E-26	6286.8341	5.6800E-26		77.54
 6286.9199	6.769E-26	6286.9210	9.3360E-26		125.67
 6287.0120	1.009E-25	6287.0094	7.4280E-26		174.33
 6287.0434	6.838E-25	6287.0429	9.5340E-25		124.83		    6287.10281   6.45497E-25   1.53668E-03  5 E     2    4 E   878    121.823910     2 E      2 E         0 0 0 0 0 0 A1      0 0 0 0 2 3 A2      121.826800    0.002890      6408.87020	6408.86953
 6287.0705	1.013E-24	6287.0703	5.3030E-26		379.22		    6287.48556   1.14095E-24   3.87811E-03  9 A2    1    9 A1  877    348.779906     0 A2     1 E         0 0 0 0 0 0 A1      0 1 0 0 2 1 E       348.792100    0.012194      6635.86260	6635.86260
 6287.0910	5.753E-25	6287.0926	1.7570E-25		242.53
 6287.1068	1.001E-24	6287.1064	8.1360E-25		166.66		    6287.31694   1.17163E-24   2.37324E-03  6 E     1    6 E  1239    164.235332     1 E      2 E         0 0 0 0 0 0 A1      1 1 0 0 0 1 E       164.240500    0.005168      6451.34730	6451.34717
 6287.1349	5.121E-24	6287.1345	4.0600E-24		168.59		    6287.09479   4.51888E-24   1.07453E-02  6 A1    1    5 A2  552    162.869701     0 A1     0 A2        0 0 0 0 0 0 A1      0 1 0 1 0 1 A1      162.875100    0.005399      6450.01000	6450.01007
 6287.1619	1.250E-24	6287.1614	1.5710E-25		311.34		    6287.51043   1.44846E-24   3.90108E-03  8 E     3    9 E  1743    300.900726     4 E      5 E         0 0 0 0 0 0 A1      0 1 0 0 2 1 E       300.906700    0.005974      6588.06860	6588.06747
 6287.2054	9.270E-25
 6287.2506	2.620E-25								    6287.69562   1.78415E-25   2.64188E-03 12 E     6   11 E  2434    690.822304     8 E      8 E         0 0 0 0 0 0 A1      0 1 0 1 0 1 A2      690.830800    0.008496      6978.08140	6978.08125
 6287.2739	3.822E-26
 6287.3167	4.806E-26	6287.3151	1.7950E-26		226.93
 6287.3526	3.734E-26
 6287.3836	3.509E-26	6287.3864	4.8810E-27		303.48
 6287.4061	6.932E-26
 6287.4417	5.513E-25	6287.4410	1.7430E-25		239.84		    6287.83644   5.55504E-25   1.14278E-03  7 E     2    8 E  1555    222.574891     2 E      1 E         0 0 0 0 0 0 A1      0 1 2 0 1 0 E       222.581300    0.006409      6510.02300	6510.02233
 6287.4562	1.593E-24	6287.4557	2.0290E-24		131.84		    6287.44929   1.53880E-24   3.78755E-03  5 A1    1    4 A2  425    128.664320     3 A1     2 E         0 0 0 0 0 0 A1      0 1 0 1 0 1 E       128.666000    0.001680      6416.12220	6416.12313
 6287.4726	7.365E-25
 6287.4993	3.959E-26
 6287.5207	1.111E-25	6287.5223	1.6220E-25		121.27
 6287.5597	2.740E-26
 6287.6106	2.461E-25
 6287.6322	1.355E-24	6287.6318	1.6510E-24		135.28		    6287.62582   1.27998E-24   3.15068E-03  5 A2    2    4 A1  459    128.664319     3 A2     2 E         0 0 0 0 0 0 A1      0 1 0 1 0 1 E       128.666100    0.001781      6416.29830	6416.29792
 6287.6668	6.803E-25
 6287.7052	6.722E-25	6287.7062	6.5540E-25		152.56		    6287.78631   1.24802E-24   3.04810E-03  6 E     2    5 E  1083    168.333168     2 E      1 E         0 0 0 0 0 0 A1      0 1 0 1 0 1 E       168.337600    0.004432      6456.04280	6456.04316	From 81 K
 6287.7172	1.362E-24	6287.7178	1.9700E-25		300.45		    6288.07203   1.34603E-24   3.64481E-03  8 A1    1    8 A2  786    279.091847     0 A1     1 E         0 0 0 0 0 0 A1      0 1 0 0 2 1 E       279.101400    0.009553      6566.81860	6566.81860
 6287.7763	2.940E-25
 6287.8234	3.439E-25	6287.8229	7.4450E-27		447.66
 6287.8604	1.803E-25	6287.8605	9.6450E-26		199.08
 6287.8769	8.395E-26
 6287.8918	1.177E-25
 6287.9114	1.372E-24	6287.9110	1.9850E-24		121.97		    6288.08170   1.50146E-24   2.86767E-03  5 E     1    5 E  1053    117.721553     1 E      2 E         0 0 0 0 0 0 A1      1 1 0 0 0 1 E       117.725100    0.003547      6405.63650	6405.63680
 6287.9455	7.314E-25	6287.9443	3.7860E-25		201.63
 6287.9563	7.206E-26
 6288.0154	4.220E-25
 6288.0451	2.639E-25
 6288.0563	6.720E-25	6288.0555	2.7700E-25		219.28		    6288.11346   6.76543E-25   1.78434E-03  7 E     1    6 E  1281    218.482317     1 E      0 A1        0 0 0 0 0 0 A1      0 1 0 1 0 1 E       218.489400    0.007083      6506.54570	6506.54547
 6288.0776	4.955E-25								    6288.34339   3.70699E-25   6.41290E-03 12 E     7   12 E  2552    739.931851    10 E     10 E         0 0 0 0 0 0 A1      0 1 0 1 0 1 A1      739.932100    0.000249      7028.00970	7028.01000
 6288.1281	3.908E-26
 6288.1452	1.356E-25
 6288.1700	4.059E-25	6288.1677	4.6400E-25		140.22		    6288.45239   3.65776E-25   5.91194E-04  5 E     1    6 E  1205    117.721553     1 E      0 A1        0 0 0 0 0 0 A1      0 1 2 0 1 0 E       117.725100    0.003547      6405.89510	6405.89433	From 81 K
 6288.2148	5.535E-24	6288.2139	6.3370E-24		140.11		    6288.22543   2.45114E-24   6.03466E-03  5 A1    1    4 A2  426    128.664320     3 A1     3 A2        0 0 0 0 0 0 A1      0 1 0 1 0 1 A1      128.666000    0.001680      6416.88080	6416.88053
 6288.2148	5.5350E-24	6288.2168	7.913E-25		301.31
 6288.2148										    6288.23021   2.60766E-24   6.42001E-03  5 A2    2    4 A1  460    128.664319     3 A2     3 A1        0 0 0 0 0 0 A1      0 1 0 1 0 1 A1      128.666100    0.001781      6416.88090	6416.88057
 6288.2569	1.218E-25
 6288.2691	2.243E-25
 6288.2801	2.757E-25
 6288.3150	1.262E-24	6288.3143	4.4460E-25		231.45		    6288.61890   1.46962E-24   3.33755E-03  7 A2    1    7 A1  694    217.118439     0 A2     1 E         0 0 0 0 0 0 A1      0 1 0 0 2 1 E       217.125700    0.007261      6505.44070	6505.44070
 6288.3271	1.925E-25	6288.3255	6.7760E-26		231.52
 6288.3456	9.214E-25	6288.3467	3.7980E-26		397.75
 6288.3647	7.918E-25
 6288.3771	4.405E-24	6288.3763	8.0140E-24		104.21		    6288.38489   4.08744E-24   1.12284E-02  4 E     3    3 E   689     99.493359     4 E      3 A1        0 0 0 0 0 0 A1      0 1 0 1 0 1 E        99.492200   -0.001159      6387.86930	6387.86930
 6288.4388	2.228E-25	6288.4408	2.4180E-25		144.25
 6288.5225	2.889E-26	6288.5201	1.0580E-26		228.45
 6288.5560	1.463E-24	6288.5554	3.6920E-24		78.85		    6288.69912   1.59147E-24   3.07748E-03  4 E     1    4 E   866     78.948521     1 E      2 E         0 0 0 0 0 0 A1      1 1 0 0 0 1 E        78.950800    0.002279      6367.50680	6367.50590
 6288.6223	5.819E-26
 6288.6402	2.646E-26
 6288.6817	5.342E-26								    6289.12781   3.60742E-26   9.27995E-05  8 A2    1    9 A1  852    291.354412     3 A2     1 E         0 0 0 0 0 0 A1      0 1 2 0 1 0 E       291.361800    0.007388      6580.04350	6580.04230
 6288.7020	9.523E-27
 6288.7528	7.707E-26	6288.7512	2.7960E-27		407.65
 6288.7881	9.140E-25	6288.7884	1.0030E-26		500.32
 6288.8010	9.659E-26
 6288.8214	6.355E-25	6288.8211	1.1410E-25		283.70		    6289.05369   4.82469E-25   1.48110E-03  8 A1    1    7 A2  761    279.091847     0 A1     1 E         0 0 0 0 0 0 A1      0 1 0 1 0 1 E       279.101400    0.009553      6567.92280	6567.92183
 6288.8502	1.840E-25	6288.8475	2.4060E-26		308.27		    6288.94520   1.82398E-25   5.63629E-04  8 E     1    7 E  1485    280.453726     1 E      1 E         0 0 0 0 0 0 A1      0 1 0 1 0 1 A2      280.463100    0.009374      6569.31330	6569.31225
 6288.8725	1.248E-24	6288.8722	9.6540E-25		170.49		    6289.13783   1.49158E-24   3.00308E-03  6 A1    1    6 A2  604    162.869701     0 A1     1 E         0 0 0 0 0 0 A1      0 1 0 0 2 1 E       162.875100    0.005399      6451.74760	6451.74760
 6288.9143	2.633E-26
 6288.9638	5.205E-25	6288.9663	2.2050E-26		395.63
 6288.9720	4.746E-25	6288.9740	2.9300E-25		187.98		    6289.28813   2.20582E-25   3.63798E-04  5 E     2    6 E  1208    121.823910     2 E      1 E         0 0 0 0 0 0 A1      0 1 0 0 2 1 E       121.826800    0.002890      6410.79880	6410.80070	D
 6289.0139	5.977E-26
 6289.0544	1.351E-24	6289.0540	5.2920E-24		44.77		    6289.15104   1.58472E-24   3.38890E-03  3 E     1    3 E   674     47.922529     1 E      2 E         0 0 0 0 0 0 A1      1 1 0 0 0 1 E        47.923800    0.001271      6336.97820	6336.97813
 6289.0819	2.995E-26
 6289.0988	1.091E-25
 6289.1248	2.038E-25	6289.1233	2.9270E-25		122.54		    6289.39078   1.29269E-25   2.04565E-04  4 E     1    5 E  1030     78.948521     1 E      2 E         0 0 0 0 0 0 A1      0 1 2 0 1 0 E        78.950800    0.002279      6368.07560	6368.07517	From 81 K
 6289.1605	2.580E-26	6289.1629	1.1240E-26		214.99		    6289.60980   1.14886E-26   2.44453E-05  7 A2    2    8 A1  799    229.398984     3 A2     1 E         0 0 0 0 0 0 A1      0 1 2 0 1 0 E       229.404300    0.005316      6518.56480	6518.56445	From 81 K
 6289.2298	2.119E-26	6289.2290	1.6220E-26		171.31		    6289.49019   1.39824E-26   2.98888E-05  6 A2    1    6 A1  642    175.166039     3 A2     5 E         0 0 0 0 0 0 A1      0 1 0 0 2 1 E       175.169300    0.003261      6464.39910	6464.39750
 6289.2298										    6289.49010   1.39930E-26   2.99114E-05  6 A1    2    6 A2  609    175.166036     3 A1     5 E         0 0 0 0 0 0 A1      0 1 0 0 2 1 E       175.169400    0.003364      6464.39920	6464.39750
 6289.2568	1.463E-25	6289.2556	2.3610E-26		291.97
 6289.2901	6.011E-25	6289.2920	9.3510E-26		294.81		    6289.80411   6.86747E-25   2.49379E-03  9 E     4   10 E  1927    382.817822     5 E      4 E         0 0 0 0 0 0 A1      0 1 0 0 2 1 E       382.824500    0.006678      6672.11460	6672.11350
 6289.3133	5.609E-26	6289.3134	1.5840E-26		248.59
 6289.3440	5.741E-26
 6289.3560	7.697E-25	6289.3555	4.6600E-24		11.02		    6289.40430   8.18402E-25   1.01464E-02  1 E     1    0 E    98      9.130574     1 E      0 A1        0 0 0 0 0 0 A1      1 1 0 0 0 1 E         9.130600    0.000026      6298.48660	6298.48660
 6289.3886	9.805E-26								    6289.62013   1.72697E-25   6.60854E-04  9 E     1    8 E  1689    350.139545     1 E      2 E         0 0 0 0 0 0 A1      0 1 0 1 0 1 E       350.151500    0.011955      6639.54010	6639.54103
 6289.4027	1.436E-24	6289.4018	1.7230E-24		136.47		    6289.63795   1.42087E-24   2.69710E-03  5 A2    1    5 A1  511    116.354416     0 A2     1 E         0 0 0 0 0 0 A1      0 1 0 0 2 1 E       116.358200    0.003784      6405.76090	6405.76090
 6289.4316	9.548E-25	6289.4312	4.9490E-24		23.06		    6289.50607   1.08885E-24   2.91150E-03  2 E     1    2 E   483     24.648618     1 E      2 E         0 0 0 0 0 0 A1      1 1 0 0 0 1 E        24.649100    0.000482      6314.08070	6314.08067
 6289.5110	1.678E-25	6289.5102	2.0130E-26		314.95
 6289.5308	3.952E-26	6289.5306	6.4740E-27		290.80
 6289.5629	4.411E-26	6289.5599	3.1370E-26		177.01		    6289.87199   8.46087E-27   2.32532E-05  4 E     3    3 E   692     99.493359     4 E      1 E         0 0 0 0 0 0 A1      0 0 2 0 1 2 A2       99.492200   -0.001159      6389.05510	6389.05318	From 81 K
 6289.6030	5.031E-26	6289.6052	1.2760E-26		256.92
 6289.6331	2.441E-26	6289.6334	3.9680E-27		291.40
 6289.6602	2.286E-25	6289.6622	1.1570E-26		381.84
 6289.6855	7.995E-26	6289.6884	1.7980E-26		266.24
 6289.7075	2.713E-25								    6290.12692   1.91624E-25   1.79551E-03 11 E     5   10 E  2192    577.804688     7 E      8 E         0 0 0 0 0 0 A1      0 1 0 0 2 1 E       577.812600    0.007912      6867.52010	6867.51990
 6289.7298	1.643E-25								    6290.56833   1.98340E-25   7.39177E-03 15 A2    1   14 A1 1458    928.201821     0 A2     3 A1        0 0 0 0 0 0 A1      0 0 0 0 2 3 A1      928.234600    0.032779      7217.96440	7217.96590
 6289.7780	5.582E-25								    6289.92319   2.97823E-25   1.74081E-03 10 E     4    9 E  1935    460.147193     5 E      5 E         0 0 0 0 0 0 A1      0 1 0 1 0 1 A2      460.156800    0.009607      6749.93480	6749.93483
 6289.7950	5.722E-25
 6289.8697	1.161E-24	6289.8692	4.3230E-25		227.16		    6290.27646   1.25853E-24   2.54002E-03  7 E     1    8 E  1554    218.482317     1 E      2 E         0 0 0 0 0 0 A1      0 1 0 0 2 1 E       218.489400    0.007083      6508.35910	6508.35970
 6289.9033	1.506E-24	6289.9046	2.5200E-24		110.69		    6290.11810   1.28350E-24   2.46660E-03  4 A1    1    4 A2  417     77.580125     0 A1     1 E         0 0 0 0 0 0 A1      0 1 0 0 2 1 E        77.582600    0.002475      6367.48590	6367.48590	D
 6289.9317	1.496E-25	6289.9288	8.6530E-26		193.03
 6289.9556	1.042E-25
 6289.9856	2.680E-25
 6290.0636	5.832E-25	6290.0632	8.0380E-25		125.73		    6290.32217   6.26523E-25   1.00652E-03  5 A2    1    6 A1  621    116.354416     0 A2     1 E         0 0 0 0 0 0 A1      0 1 2 0 1 0 E       116.358200    0.003784      6406.42180	6406.42180
 6290.1125	8.050E-25								    6290.19490   3.09679E-25   7.62902E-04  5 A2    2    4 A1  461    128.664319     3 A2     3 A2        0 0 0 0 0 0 A1      0 0 2 0 1 2 A2      128.666100    0.001781      6418.77860	6418.77683
 6290.1230	5.293E-25	6290.1216	6.2390E-25		137.85		    6290.20757   3.01152E-25   7.41898E-04  5 A1    1    4 A2  427    128.664320     3 A1     3 A1        0 0 0 0 0 0 A1      0 0 2 0 1 2 A2      128.666000    0.001680      6418.78900	6418.78847	From 81 K
 6290.1230										    6290.20757   3.01152E-25   7.41898E-04  5 A1    1    4 A2  427    128.664320     3 A1     3 A1        0 0 0 0 0 0 A1      0 0 2 0 1 2 A2      128.666000    0.001680      6418.78900	6418.78847
 6290.1577	8.266E-26
 6290.1747	1.199E-25
 6290.2118	1.797E-25	6290.2122	5.2080E-27		425.05		    6290.44866   1.41290E-25   7.18979E-04 10 E     2    9 E  1900    431.600944     2 E      3 A2        0 0 0 0 0 0 A1      0 1 0 1 0 1 E       431.615100    0.014156      6721.82690	6721.82753
 6290.2499	3.332E-25
 6290.2631	2.066E-25
 6290.2806	5.512E-26
 6290.3024	8.453E-26	6290.3015	4.4880E-26		199.66
 6290.3332	1.777E-25
 6290.3664	1.005E-24	6290.3664	3.2290E-24		60.13		    6290.56188   1.09887E-24   2.33537E-03  3 A2    1    3 A1  322     46.553125     0 A2     1 E         0 0 0 0 0 0 A1      0 1 0 0 2 1 E        46.554600    0.001475      6336.92100	6336.92100
 6290.3826	8.758E-25								    6290.56273   6.46995E-25   7.76705E-03 11 E     7   11 E  2367    647.468944    10 E     10 E         0 0 0 0 0 0 A1      0 1 0 1 0 1 A1      647.466600   -0.002344      6937.84920	6937.84897
 6290.4075	1.028E-25
 6290.4201	1.633E-25
 6290.4593	9.060E-26
 6290.4741	4.204E-26
 6290.4963	3.750E-25
 6290.5410	2.760E-26	6290.5405	4.2270E-27		296.02
 6290.5866	1.263E-24	6290.5858	4.8130E-25		225.37		    6290.91231   1.39133E-24   2.79006E-03  7 A2    1    8 A1  795    217.118439     0 A2     1 E         0 0 0 0 0 0 A1      0 1 0 0 2 1 E       217.125700    0.007261      6507.71230	6507.71190
 6290.6077	2.079E-24	6290.6073	2.8300E-25		305.16		    6291.03682   1.27268E-24   3.27591E-03  8 A1    2    9 A2  886    291.354394     3 A1     4 E         0 0 0 0 0 0 A1      0 1 0 0 2 1 E       291.362000    0.007606      6581.96970	6581.97053
 6290.6077										    6291.03198   1.26588E-24   3.25839E-03  8 A2    1    9 A1  853    291.354412     3 A2     4 E         0 0 0 0 0 0 A1      0 1 0 0 2 1 E       291.361800    0.007388      6581.96950	6581.97037
 6290.6394	1.936E-25	6290.6367	1.4300E-25		174.07
 6290.6897	3.738E-26
 6290.7257	3.024E-26
 6290.7591	6.219E-25	6290.7583	3.4250E-24		18.36		    6290.93923   8.64487E-25   2.29727E-03  2 A1    1    2 A2  225     23.278457     0 A1     1 E         0 0 0 0 0 0 A1      0 1 0 0 2 1 E        23.279200    0.000743      6314.03830	6314.03830
 6290.7685	5.105E-25
 6290.8022	6.663E-26
 6290.8663	1.737E-25
 6290.8885	1.456E-25								    6291.15396   8.17685E-26   5.88464E-04 11 A1    1   10 A2 1039    523.449428     3 A1     4 E         0 0 0 0 0 0 A1      0 1 0 1 0 1 E       523.465100    0.015672      6814.35360	6814.35400
 6290.8885										    6291.10619   7.74008E-26   5.57022E-04 11 A2    2   10 A1 1073    523.449314     3 A2     4 E         0 0 0 0 0 0 A1      0 1 0 1 0 1 E       523.466100    0.016786      6814.35460	6814.35414
 6290.9118	3.430E-26
 6290.9546	2.446E-26
 6290.9886	4.310E-25
 6291.0136	2.192E-26								    6291.57390   1.37967E-26   5.01281E-05  9 E     4   10 E  1929    382.817822     5 E      1 E         0 0 0 0 0 0 A1      1 1 0 0 0 1 E       382.824500    0.006678      6673.83810	6673.83540
 6291.0451	4.494E-25	6291.0451	2.7340E-24		10.65		    6291.21532   5.64312E-25   2.31793E-03  1 A2    1    1 A1  129      7.759907     0 A2     1 E         0 0 0 0 0 0 A1      0 1 0 0 2 1 E         7.760100    0.000193      6298.80520	6298.80520
 6291.0691	1.728E-26
 6291.1377	3.363E-26	6291.1375	1.1080E-26		236.65		    6291.32423   2.30402E-27   3.80936E-06  3 A2    1    4 A1  441     46.553125     0 A2     2 E         0 0 0 0 0 0 A1      0 1 0 0 2 1 E        46.554600    0.001475      6337.69230	6337.69270	From 81 K
 6291.1733	1.496E-25	6291.1726	1.0760E-26		354.60
 6291.1882	2.018E-25
 6291.2173	2.621E-25
 6291.3309	4.007E-25	6291.3303	3.1850E-25		168.39		    6291.36736   3.12359E-25   7.43761E-04  6 A1    1    5 A2  555    162.869701     0 A1     2 E         0 0 0 0 0 0 A1      0 1 0 1 0 1 E       162.875100    0.005399      6454.20600	6454.20608	From 81 K
 6291.3638	2.152E-25	6291.3617	2.4290E-26		319.68
 6291.4428	9.642E-26
 6291.4583	1.506E-25	6291.4561	1.5200E-25		149.88
 6291.4802	1.414E-25	6291.4813	3.9240E-25		71.48		    6291.68837   1.15041E-25   1.95359E-04  3 E     2    4 E   854     52.031687     2 E      3 A1        0 0 0 0 0 0 A1      0 1 2 0 1 0 E        52.032200    0.000513      6343.51240	6343.51240	From 81 K
 6291.5314	1.239E-25	6291.5323	3.9360E-26		239.47		    6291.92834   1.05925E-25   2.13895E-04  7 E     1    8 E  1555    218.482317     1 E      1 E         0 0 0 0 0 0 A1      0 1 2 0 1 0 E       218.489400    0.007083      6510.02080	6510.02233
 6291.5585	1.326E-25	6291.5592	2.7700E-26		271.96
 6291.5998	8.070E-26
 6291.6235	7.969E-26
 6291.6584	5.706E-25	6291.6562	2.0110E-25		231.42		    6292.03593   1.07477E-25   1.77413E-04  5 E     2    6 E  1212    121.823910     2 E      2 E         0 0 0 0 0 0 A1      0 1 2 0 1 0 E       121.826800    0.002890      6413.48520	6413.48405	D
 6291.6698	7.296E-26								    6292.00212   7.16951E-26   7.74457E-04 12 E     3   11 E  2335    625.655989     4 E      5 E         0 0 0 0 0 0 A1      0 1 0 1 0 1 E       625.674200    0.018211      6917.34400	6917.34477
 6291.7103	1.632E-26
 6291.7481	2.725E-26
 6291.7622	1.805E-25	6291.7641	1.2880E-25		176.75		    6291.88770   1.58232E-25   2.70007E-04  5 A2    2    6 A1  626    128.664319     3 A2     0 A1        0 0 0 0 0 0 A1      0 1 0 0 2 1 A1      128.666100    0.001781      6420.42830	6420.42895	From 81 K
 6291.7851	4.894E-25	6291.7822	1.8190E-26		405.77		    6292.34157   5.01587E-25   5.30955E-03 11 A2    4   11 A1 1142    621.468319     9 A2     9 A1        0 0 0 0 0 0 A1      0 1 0 1 0 1 A1      621.469300    0.000981      6913.25440	6913.25370
 6291.9134	8.765E-26								    6292.44372   1.38506E-25   2.81014E-04  6 E     1    6 E  1243    164.235332     1 E      2 E         0 0 0 0 0 0 A1      0 1 0 0 2 1 E       164.240500    0.005168      6456.15390	6456.15577
 6291.9306	2.137E-26
 6291.9654	2.132E-25	6291.9648	3.0380E-25		123.15
 6292.0018	4.795E-26	6291.9995	6.7070E-26		124.58		    6292.26918   2.05194E-26   3.98598E-05  6 E     3    7 E  1400    184.738658     4 E      1 E         0 0 0 0 0 0 A1      0 1 0 0 2 1 A1      184.740400    0.001742      6476.74220	6476.74402
 6292.0246	1.334E-24
 6292.0246										    6292.34180   5.00450E-25   5.29752E-03 11 A1    3   11 A2 1178    621.468319     9 A1     9 A2        0 0 0 0 0 0 A1      0 1 0 1 0 1 A1      621.469900    0.001581      6913.49450	6913.49440
 6292.0408	3.953E-25	6292.0413	2.7780E-25		177.93		    6292.36953   2.41543E-25   5.79154E-04  6 E     1    5 E  1084    164.235332     1 E      1 E         0 0 0 0 0 0 A1      0 0 2 0 1 2 A2      164.240500    0.005168      6456.28130	6456.28273
 6292.0580	1.333E-24	6292.0565	7.4410E-26		374.25		    6292.45275   1.13446E-24   4.43507E-03  9 A2    3   10 A1  988    397.825481     6 A2     7 E         0 0 0 0 0 0 A1      1 1 0 0 0 1 E       397.829800    0.004319      6689.88780	6689.88840
 6292.0783	2.378E-25
 6292.0963	4.985E-25	6292.0954	5.7480E-26		318.02		    6292.46374   6.62811E-25   1.89796E-03  8 E     4    9 E  1757    313.185854     5 E      4 E         0 0 0 0 0 0 A1      0 1 0 0 2 1 E       313.189900    0.004046      6605.28620	6605.28547
 6292.1510	3.673E-26
 6292.1676	6.244E-25	6292.1670	2.5650E-26		398.01
 6292.2106	1.048E-25	6292.2086	1.1410E-26		322.47
 6292.2681	1.351E-25	6292.2686	1.3400E-26		329.69
 6292.3260	1.504E-26
 6292.3398	4.255E-26								    6292.26640   2.87224E-26   1.07101E-03 15 A2    1   14 A1 1461    928.201821     0 A2    10 E         0 0 0 0 0 0 A1      0 0 0 1 0 3 E       928.234600    0.032779      7220.57440	7220.57610
 6292.3926	7.666E-26
 6292.4132	1.365E-24	6292.4136	7.4200E-27		554.77		    6292.49082   1.14055E-24   9.93583E-03 10 E     7   10 E  2176    562.659781    10 E     10 E         0 0 0 0 0 0 A1      0 1 0 1 0 1 A1      562.653900   -0.005881      6855.06710	6855.06750
 6292.4245	5.597E-26	6292.4275	8.9290E-26		114.39		    6292.33308   3.80350E-26   9.98501E-05  4 A1    2    3 A2  360     89.901358     3 A1     0 A2        0 0 0 0 0 0 A1      0 1 0 1 0 1 A1       89.901800    0.000442      6382.32630	6382.32847
 6292.4695	6.684E-26	6292.4692	1.7210E-26		255.76		    6293.04839   3.30024E-26   6.66657E-05  7 E     1    8 E  1558    218.482317     1 E      1 E         0 0 0 0 0 0 A1      0 0 1 0 1 3 E       218.489400    0.007083      6510.95890	6510.95833	From 81 K
 6292.5058	1.781E-25
 6292.5576	4.477E-26
 6292.5843	3.454E-26
 6292.6059	5.609E-26
 6292.6297	1.407E-25
 6292.6496	1.442E-24	6292.6495	1.9370E-24		127.72		    6292.48533   1.03070E-24   2.45790E-03  5 E     2    4 E   881    121.823910     2 E      2 E         0 0 0 0 0 0 A1      0 1 0 1 0 1 A1      121.826800    0.002890      6414.47640	6414.47620
 6292.6892	5.288E-26
 6292.7051	6.595E-26
 6292.8244	1.110E-26
 6292.8497	3.840E-26
 6292.8671	9.369E-26
 6292.8802	3.493E-26
 6292.9309	1.450E-24	6292.9307	1.9790E-24		126.49		    6293.03873   1.21532E-24   2.89868E-03  5 E     2    4 E   883    121.823910     2 E      2 E         0 0 0 0 0 0 A1      0 1 0 1 0 1 A1      121.826800    0.002890      6414.75770	6414.75757
 6292.9753	6.077E-25	6292.9752	9.7540E-26		292.39		    6293.44012   3.26055E-25   3.17645E-03 11 A1    3   12 A2 1161    621.468319     9 A1    11 E         0 0 0 0 0 0 A1      0 1 0 0 2 1 E       621.469900    0.001581      6914.44520	6914.44465
 6293.0280	6.480E-26
 6293.0568	2.279E-26
 6293.0774	6.983E-26	6293.0760	4.7740E-26		180.07		    6293.38983   3.54328E-26   5.73590E-05  5 E     1    6 E  1208    117.721553     1 E      1 E         0 0 0 0 0 0 A1      0 1 0 0 2 1 E       117.725100    0.003547      6410.80250	6410.80070
 6293.1029	4.002E-25
 6293.1170	3.408E-25
 6293.1344	5.758E-26								    6292.93493   1.05264E-25   4.16332E-03 15 A1    1   14 A2 1436    940.279077     3 A1     5 E         0 0 0 0 0 0 A1      1 0 0 0 0 3 E       940.309900    0.030823      7233.44430	7233.44590
 6293.2055	1.139E-25
 6293.2169	6.587E-26	6293.2156	5.5230E-26		164.25
 6293.2377	7.541E-25								    6293.42746   3.33803E-25   3.25192E-03 11 A2    4   12 A1 1194    621.468319     9 A2    11 E         0 0 0 0 0 0 A1      0 1 0 0 2 1 E       621.469300    0.000981      6914.70700	6914.70875
 6293.2600	1.452E-25	6293.2604	3.2240E-25		88.77
 6293.2740	3.375E-25	6293.2755	8.8410E-27		432.89		    6293.64373   1.61570E-25   1.51560E-03 11 E     5   10 E  2198    577.804688     7 E      8 E         0 0 0 0 0 0 A1      0 1 0 0 2 1 E       577.812600    0.007912      6871.08660	6871.08633
 6293.2897	1.132E-25	6293.2905	3.8760E-26		233.66
 6293.3374	3.771E-26	6293.3387	8.4260E-27		266.75
 6293.3628	1.601E-25	6293.3623	7.3230E-26		211.22
 6293.3896	5.716E-26	6293.3924	2.6580E-26		209.94		    6293.68504   4.81074E-26   8.60558E-05  5 E     3    6 E  1222    138.247500     4 E      3 A1        0 0 0 0 0 0 A1      0 1 0 0 2 1 E       138.247700    0.000200      6431.63730	6431.63927
 6293.4246	1.359E-25	6293.4249	7.5180E-26		196.48
 6293.4574	2.516E-26
 6293.5101	4.379E-26	6293.5076	5.3960E-27		312.87
 6293.5454	7.971E-26	6293.5461	1.4710E-25		103.10
 6293.5699	2.397E-26
 6293.5902	8.306E-26	6293.5903	1.4920E-26		283.66
 6293.6136	1.783E-26
 6293.6699	9.368E-26	6293.6699	1.4440E-26		295.52
 6293.6958	9.064E-25	6293.6951	9.3840E-26		326.37		    6293.81834   7.14942E-25   3.02529E-03  9 E     3    8 E  1722    370.552905     4 E      4 E         0 0 0 0 0 0 A1      0 1 0 1 0 1 A2      370.561500    0.008595      6664.25730	6664.25733
 6293.7297	1.665E-26	6293.7293	4.0920E-27		259.36
 6293.7674	1.673E-25	6293.7667	5.2870E-26		239.88
 6293.9267	2.055E-25	6293.9262	2.7850E-26		305.50		    6294.37542   2.38907E-25   5.95550E-04  8 E     2    9 E  1734    284.540304     2 E      0 A2        0 0 0 0 0 0 A1      0 1 2 0 1 0 E       284.548900    0.008596      6578.47560	6578.47512
 6293.9648	4.909E-26
 6293.9981	3.731E-25								    6294.17595   1.46531E-25   2.43338E-03 12 A1    4   11 A2 1259    713.987865     9 A1     9 A1        0 0 0 0 0 0 A1      0 1 0 1 0 1 A2      713.993000    0.005135      7007.99110	7007.99073
 6293.9981										    6294.17934   1.47228E-25   2.44496E-03 12 A2    3   11 A1 1222    713.987865     9 A2     9 A2        0 0 0 0 0 0 A1      0 1 0 1 0 1 A2      713.992100    0.004235      7007.99020	7007.99013
 6294.0229	1.995E-25
 6294.0550	6.824E-26	6294.0529	1.9020E-25		71.15		    6294.22881   4.28431E-26   7.28140E-05  3 E     2    4 E   856     52.031687     2 E      1 E         0 0 0 0 0 0 A1      0 1 0 0 2 1 E        52.032200    0.000513      6346.08720	6346.08720	From 81 K
 6294.0797	6.007E-26
 6294.1082	8.423E-26
 6294.1539	2.798E-26
 6294.1728	1.185E-24	6294.1727	4.7140E-26		400.51		    6294.59004   1.01668E-24   3.48348E-03  9 E     3   10 E  1919    370.552905     4 E      5 E         0 0 0 0 0 0 A1      0 1 0 0 2 1 E       370.561500    0.008595      6664.73430	6664.73390
 6294.2022	1.967E-25	6294.2036	1.0460E-25		199.54		    6294.62281   8.93691E-26   1.52633E-04  5 A2    2    6 A1  627    128.664319     3 A2     2 E         0 0 0 0 0 0 A1      0 1 0 0 2 1 E       128.666100    0.001781      6422.86830	6422.86830	From 81 K
 6294.2356	5.645E-26	6294.2366	5.0450E-26		159.30
 6294.2496	5.926E-26	6294.2493	2.4200E-27		398.47
 6294.3079	6.495E-26
 6294.3404	8.377E-25								    6294.82741   9.11658E-25   5.16865E-03 10 E     5   11 E  2134    492.855792     7 E      8 E         0 0 0 0 0 0 A1      1 1 0 0 0 1 E       492.860500    0.004708      6787.20090	6787.20083
 6294.3567	6.523E-25	6294.3569	1.4030E-26		448.17		    6294.89001   5.25461E-25   2.37517E-03 10 E     1   10 E  1979    427.528533     1 E      5 E         0 0 0 0 0 0 A1      0 1 0 0 2 1 E       427.543400    0.014867      6721.90010	6721.90008
 6294.3883	3.050E-26
 6294.4093	4.601E-26
 6294.4506	6.927E-26	6294.4513	1.3750E-26		275.92
 6294.4775	1.358E-24	6294.4771	9.2880E-26		358.50		    6294.97858   1.54536E-24   5.29984E-03  9 E     1    9 E  1798    350.139545     1 E      0 A2        0 0 0 0 0 0 A1      0 1 0 0 2 1 E       350.151500    0.011955      6644.62900	6644.62885	From 81 K
 6294.5035	4.801E-24	6294.5034	7.2190E-24		118.98		    6294.41666   4.15269E-24   9.71333E-03  5 E     1    4 E   880    117.721553     1 E      1 E         0 0 0 0 0 0 A1      0 1 0 1 0 1 A1      117.725100    0.003547      6412.22860	6412.22957
 6294.5671	3.796E-26
 6294.6326	1.860E-25	6294.6310	7.0460E-26		225.83		    6294.98199   1.68152E-25   4.30946E-04  6 A1    3    6 A2  623    212.131419     6 A1     5 E         0 0 0 0 0 0 A1      0 1 0 1 0 1 E       212.128900   -0.002519      6506.76150	6506.76115	Different Assignment compared to 80K
 6294.6436	1.908E-25	6294.6423	9.2830E-26		206.43
 6294.6942	8.818E-26	6294.6970	6.0360E-26		179.97		    6295.22820   9.62609E-26   1.78657E-04  6 A1    2    7 A2  714    175.166036     3 A1     0 A2        0 0 0 0 0 0 A1      0 1 0 0 2 1 A1      175.169400    0.003364      6469.86360	6469.86450
 6294.7383	7.402E-25
 6294.7471	1.383E-24	6294.7457	3.1020E-25		266.45		    6295.17788   2.10081E-24   5.73936E-03  8 E     1    8 E  1616    280.453726     1 E      0 A1        0 0 0 0 0 0 A1      0 1 0 0 2 1 E       280.463100    0.009374      6575.21020	6575.20950	From 81 K
 6294.8238	8.923E-26
 6294.8425	8.697E-26
 6294.8570	6.215E-25								    6295.26812   5.08873E-25   2.30046E-03 10 E     1   10 E  1980    427.528533     1 E      5 E         0 0 0 0 0 0 A1      0 1 0 0 2 1 E       427.543400    0.014867      6722.40040	6722.40090
 6294.8817	1.726E-25	6294.8820	9.8810E-26		193.83		    6295.35340   2.10851E-25   3.71097E-04  6 E     1    7 E  1386    164.235332     1 E      0 A2        0 0 0 0 0 0 A1      1 1 0 0 0 1 E       164.240500    0.005168      6459.12220	6459.12153
 6294.9086	9.453E-26
 6294.9864	3.234E-24								    6295.13746   9.86614E-25   7.57888E-03 10 A2    3   10 A1 1084    536.607009     9 A2     9 A1        0 0 0 0 0 0 A1      0 1 0 1 0 1 A1      536.604900   -0.002109      6831.59130	6831.59220
 6294.9864										    6295.13725   9.85218E-25   7.56815E-03 10 A1    4   10 A2 1050    536.607009     9 A1     9 A2        0 0 0 0 0 0 A1      0 1 0 1 0 1 A1      536.605200   -0.001809      6831.59160	6831.59247
 6295.0201	2.010E-24	6295.0200	1.2590E-23		8.39		    6295.14998   2.04295E-24   8.40199E-03  1 A2    1    1 A1  130      7.759907     0 A2     1 E         0 0 0 0 0 0 A1      1 1 0 0 0 1 E         7.760100    0.000193      6302.78020	6302.78020
 6295.0872	3.172E-24	6295.0875	1.5260E-23		28.84		    6295.23257   3.12573E-24   8.31761E-03  2 A1    1    2 A2  226     23.278457     0 A1     1 E         0 0 0 0 0 0 A1      1 1 0 0 0 1 E        23.279200    0.000743      6318.36640	6318.36640
 6295.1052	3.175E-25								    6295.40453   2.50737E-25   3.42416E-03 12 E     6   12 E  2475    690.822304     8 E      8 E         0 0 0 0 0 0 A1      0 1 0 1 0 1 A1      690.830800    0.008496      6985.93600	6985.93630
 6295.1479	2.424E-24	6295.1488	1.1060E-24		211.41		    6295.51475   2.58820E-24   5.92998E-03  7 E     1    7 E  1435    218.482317     1 E      0 A2        0 0 0 0 0 0 A1      0 1 0 0 2 1 E       218.489400    0.007083      6513.63730	6513.63770	From 81 K
 6295.1888	3.680E-25	6295.1885	5.2920E-25		122.44		    6295.64966   1.89683E-25   3.24063E-04  5 A1    1    6 A2  595    128.664320     3 A1     2 E         0 0 0 0 0 0 A1      0 1 0 0 2 1 E       128.666000    0.001680      6423.85480	6423.85452	From 81 K
 6295.2271	3.466E-24	6295.2272	1.3580E-23		44.75		    6295.39621   3.81369E-24   8.11748E-03  3 A2    1    3 A1  323     46.553125     0 A2     1 E         0 0 0 0 0 0 A1      1 1 0 0 0 1 E        46.554600    0.001475      6341.78170	6341.78170
 6295.2428	9.883E-26
 6295.2625	7.705E-26
 6295.2957	2.350E-26
 6295.3334	5.308E-26
 6295.3845	1.037E-25
 6295.4184	5.350E-26
 6295.4723	3.246E-25
 6295.4822	4.077E-24	6295.4819	1.0880E-23		74.52		    6296.04606   2.00345E-24   5.26570E-03  4 A2    1    3 A1  327     89.901358     3 A2     2 E         0 0 0 0 0 0 A1      0 1 0 1 0 1 E        89.901800    0.000442      6385.38400	6385.38545
 6295.5285	4.392E-25								    6295.83527   3.09962E-25   1.97367E-03 11 E     2   11 E  2162    516.672491     2 E      1 E         0 0 0 0 0 0 A1      0 1 0 0 2 1 E       516.689800    0.017309      6812.21830	6812.21690
 6295.5438	3.853E-25
 6295.5706	2.957E-24	6295.5702	2.0700E-24		178.23		    6295.87162   2.95110E-24   5.99399E-03  6 E     1    6 E  1247    164.235332     1 E      0 A1        0 0 0 0 0 0 A1      0 1 0 0 2 1 E       164.240500    0.005168      6459.81110	6459.81070	From 81 K
 6295.5899	1.016E-25
 6295.6406	1.057E-24	6295.6413	2.6380E-26		436.64
 6295.6659	7.455E-26
 6295.6907	2.537E-25
 6295.7034	8.495E-25	6295.7017	2.2190E-26		433.11		    6295.98300   5.01761E-25   3.16046E-03 10 A1    3    9 A2 1002    475.127475     6 A1     6 A1        0 0 0 0 0 0 A1      0 1 0 1 0 1 A2      475.134800    0.007325      6770.83820	6770.83827
 6295.7034										    6295.98331   5.01331E-25   3.15775E-03 10 A2    2    9 A1  965    475.127475     6 A2     6 A2        0 0 0 0 0 0 A1      0 1 0 1 0 1 A2      475.134800    0.007325      6770.83820	6770.83827
 6295.7629	4.215E-25
 6295.8054	5.387E-26
 6295.8288	2.562E-25	6295.8292	1.7400E-25		180.58		    6295.94432   3.19594E-25   2.93876E-03 12 E     2   12 E  2337    609.420388     2 E      1 E         0 0 0 0 0 0 A1      0 1 0 0 2 1 E       609.441200    0.020812      6905.27000	6905.27095	D
 6295.8927	1.985E-25								    6296.30313   3.21369E-25   2.89773E-03 12 E     1   12 E  2332    605.364988     1 E      0 A1        0 0 0 0 0 0 A1      0 1 0 0 2 1 E       605.386500    0.021512      6901.27920	6901.28070
 6295.9056	3.690E-24	6295.9062	5.1180E-24		125.24		    6296.15105   3.80904E-24   7.24531E-03  5 A2    1    5 A1  513    116.354416     0 A2     1 E         0 0 0 0 0 0 A1      0 1 0 0 2 1 E       116.358200    0.003784      6412.26380	6412.26380
 6295.9175	7.475E-25	6295.9200	4.9250E-25		182.93		    6296.22552   6.64884E-25   1.16278E-03  6 A1    1    7 A2  710    162.869701     0 A1     1 E         0 0 0 0 0 0 A1      0 1 2 0 1 0 E       162.875100    0.005399      6458.79260	6458.79590	From 81 K
 6295.9373	2.977E-24	6295.9371	4.1430E-24		124.98		    6296.17173   3.14506E-24   6.02226E-03  5 E     1    5 E  1060    117.721553     1 E      0 A2        0 0 0 0 0 0 A1      1 1 0 0 0 1 E       117.725100    0.003547      6413.66240	6413.66245
 6295.9847	4.497E-26
 6296.0121	7.048E-25	6296.0116	1.0000E-25		301.94		    6296.30307   4.42810E-25   2.14248E-03 10 E     4   11 E  2103    460.147193     5 E      4 E         0 0 0 0 0 0 A1      0 1 0 0 2 1 E       460.156800    0.009607      6756.16890	6756.16825	D
 6296.0298	3.572E-26
 6296.0792	7.962E-24	6296.0805	8.1840E-24		148.46		    6296.01107   4.89339E-24   1.13758E-02  5 A2    1    4 A1  456    116.354416     0 A2     0 A1        0 0 0 0 0 0 A1      0 1 0 1 0 1 A1      116.358200    0.003784      6412.43740	6412.43887
 6296.0998	9.799E-25	6296.0975	7.8520E-26		346.23		    6296.56589   1.23119E-24   4.30938E-03  9 E     2    9 E  1804    354.219399     2 E      1 E         0 0 0 0 0 0 A1      0 1 0 0 2 1 E       354.230600    0.011201      6650.33040	6650.32957
 6296.1359	2.466E-24	6296.1358	4.7760E-24		99.36		    6296.10706   1.92270E-24   5.05349E-03  4 A1    2    3 A2  361     89.901358     3 A1     2 E         0 0 0 0 0 0 A1      0 1 0 1 0 1 E        89.901800    0.000442      6386.03770	6386.03840	From 81 K
 6296.1690	5.956E-26
 6296.2401	2.820E-24	6296.2399	6.8790E-24		81.48		    6296.40960   3.10569E-24   6.02031E-03  4 E     1    4 E   870     78.948521     1 E      0 A1        0 0 0 0 0 0 A1      1 1 0 0 0 1 E        78.950800    0.002279      6375.19090	6375.19123
 6296.2652	1.076E-25
 6296.2975	2.660E-25
 6296.3257	8.036E-26	6296.3248	1.0230E-25		131.88
 6296.3485	3.722E-26
 6296.3931	2.611E-26	6296.3948	3.8750E-27		298.46
 6296.4397	4.778E-26	6296.4390	3.1030E-26		184.05		    6296.70079   3.43553E-26   6.53149E-05  5 E     4    6 E  1236    150.580059     5 E      4 E         0 0 0 0 0 0 A1      0 1 0 0 2 1 E       150.578300   -0.001759      6447.01800	6447.01805
 6296.4524	9.205E-26
 6296.4861	1.650E-24	6296.4859	2.2350E-24		127.07		    6296.47540   1.49884E-24   3.57881E-03  5 E     2    4 E   888    121.823910     2 E      1 E         0 0 0 0 0 0 A1      0 1 0 1 0 1 E       121.826800    0.002890      6418.31290	6418.31252
 6296.5142	2.550E-24	6296.5140	9.2310E-24		50.88		    6296.62793   2.72848E-24   5.84867E-03  3 E     1    3 E   678     47.922529     1 E      0 A2        0 0 0 0 0 0 A1      1 1 0 0 0 1 E        47.923800    0.001271      6344.43800	6344.43840
 6296.5267	9.780E-26
 6296.5595	3.022E-24	6296.5594	2.3890E-24		168.81		    6296.85444   3.25409E-24   6.56771E-03  6 A1    1    6 A2  607    162.869701     0 A1     1 E         0 0 0 0 0 0 A1      0 1 0 0 2 1 E       162.875100    0.005399      6459.43460	6459.43460
 6296.5719	1.471E-24	6296.5716	2.4190E-25		290.51		    6296.93396   1.71098E-24   4.77080E-03  8 E     2    8 E  1620    284.540304     2 E      1 E         0 0 0 0 0 0 A1      0 1 0 0 2 1 E       284.548900    0.008596      6581.12080	6581.12100
 6296.6043	6.628E-26
 6296.6509	5.211E-26
 6296.6804	7.518E-26
 6296.7266	5.940E-26
 6296.7437	4.540E-26
 6296.7771	1.779E-24	6296.7770	9.1900E-24		23.32		    6296.85302   2.01736E-24   5.40687E-03  2 E     1    2 E   486     24.648618     1 E      0 A1        0 0 0 0 0 0 A1      1 1 0 0 0 1 E        24.649100    0.000482      6321.42620	6321.42633
 6296.8071	4.199E-24	6296.8070	9.0160E-24		91.37		    6296.74013   1.87507E-24   4.92936E-03  4 A2    1    3 A1  328     89.901358     3 A2     3 A1        0 0 0 0 0 0 A1      0 1 0 1 0 1 A1       89.901800    0.000442      6386.70890	6386.70895
 6296.8071										    6296.74116   1.91883E-24   5.04439E-03  4 A1    2    3 A2  362     89.901358     3 A1     3 A2        0 0 0 0 0 0 A1      0 1 0 1 0 1 A1       89.901800    0.000442      6386.70890	6386.70895
 6296.8350	1.239E-25
 6296.8497	7.941E-25	6296.8494	1.2960E-25		291.09		    6297.23061   9.53183E-25   2.31610E-03  8 A1    1    9 A2  883    279.091847     0 A1     1 E         0 0 0 0 0 0 A1      0 1 0 0 2 1 E       279.101400    0.009553      6575.95110	6575.95155
 6296.8869	4.278E-25
 6296.9637	1.437E-26
 6296.9852	1.018E-24	6296.9826	5.2690E-25		201.64		    6297.01841   3.76879E-25   9.04988E-04  6 E     1    5 E  1087    164.235332     1 E      0 A2        0 0 0 0 0 0 A1      0 1 0 1 0 1 E       164.240500    0.005168      6461.22570	6461.22312
 6296.9941	6.985E-25	6296.9925	6.6410E-24		-23.96		    6297.04232   1.00285E-24   4.15447E-03  1 E     1    1 E   291      9.130574     1 E      0 A2        0 0 0 0 0 0 A1      1 1 0 0 0 1 E         9.130600    0.000026      6306.12470	6306.12410	D
 6297.0204	1.141E-25	6297.0180	1.1010E-25		153.36
 6297.0405	1.534E-25	6297.0424	1.0310E-25		181.39		    6297.06161   2.59953E-25   6.24226E-04  6 E     1    5 E  1088    164.235332     1 E      0 A2        0 0 0 0 0 0 A1      0 1 0 1 0 1 E       164.240500    0.005168      6461.28100	6461.28238
 6297.0854	5.222E-25
 6297.1019	4.056E-25
 6297.1241	1.968E-25	6297.1253	3.2230E-26		290.83		    6297.47205   6.72095E-27   1.60525E-05  5 E     2    4 E   889    121.823910     2 E      1 E         0 0 0 0 0 0 A1      0 0 2 0 1 2 A2      121.826800    0.002890      6418.95090	6418.95120	From 81 K
 6297.1621	2.497E-26
 6297.2053	1.769E-24	6297.2056	6.7660E-25		225.08		    6297.49488   2.02616E-24   4.73851E-03  7 E     2    7 E  1437    222.574891     2 E      1 E         0 0 0 0 0 0 A1      0 1 0 0 2 1 E       222.581300    0.006409      6519.78660	6519.78497
 6297.2500	3.223E-26
 6297.2673	7.024E-26
 6297.2870	3.566E-26
 6297.3335	2.803E-26
 6297.4486	8.894E-25
 6297.4638	3.990E-24	6297.4650	5.2290E-26		486.57		    6297.48240   1.74955E-24   1.02146E-02  9 A2    4    9 A1  955    459.417355     9 A2     9 A1        0 0 0 0 0 0 A1      0 1 0 1 0 1 A1      459.412500   -0.004855      6756.87630	6756.87625
 6297.4638										    6297.48240   1.74955E-24   1.02146E-02  9 A2    4    9 A1  955    459.417355     9 A2     9 A1        0 0 0 0 0 0 A1      0 1 0 1 0 1 A1      459.412500   -0.004855      6756.87630	6756.87625
 6297.5139	2.392E-24	6297.5139	9.1450E-25		225.12
 6297.5591	7.483E-25
 6297.6180	8.558E-25	6297.6176	4.8720E-27		551.19
 6297.6464	1.602E-25								    6297.68736   1.91908E-25   1.99086E-03 11 E     6   10 E  2238    598.252176     8 E      8 E         0 0 0 0 0 0 A1      0 1 0 1 0 1 A2      598.257100    0.004924      6895.90350	6895.90313
 6297.6940	3.945E-26
 6297.7229	8.282E-25	6297.7252	1.4920E-25		283.44		    6297.77769   8.21528E-25   2.68428E-03  8 A2    1    7 A1  740    291.354412     3 A2     3 A2        0 0 0 0 0 0 A1      0 1 0 1 0 1 A2      291.361800    0.007388      6589.08470	6589.08767	From 81 K
 6297.7321	1.738E-24	6297.7343	1.1570E-25		360.60		    6297.80106   7.03759E-25   2.29950E-03  8 A1    2    7 A2  773    291.354394     3 A1     3 A1        0 0 0 0 0 0 A1      0 1 0 1 0 1 A2      291.362000    0.007606      6589.09410	6589.09703	From 81 K
 6297.7761	5.169E-26
 6297.7981	6.899E-25	6297.7987	1.3650E-26		454.64
 6297.8505	1.904E-24	6297.8504	1.4150E-24		173.60		    6298.07644   2.21613E-24   4.59497E-03  6 E     2    6 E  1250    168.333168     2 E      1 E         0 0 0 0 0 0 A1      0 1 0 0 2 1 E       168.337600    0.004432      6466.18810	6466.18823
 6297.9138	5.051E-26
 6297.9358	8.054E-25	6297.9363	5.4550E-26		359.26		    6298.40440   1.02947E-24   3.37174E-03  9 A1    1   10 A2  941    361.022306     3 A1     4 E         0 0 0 0 0 0 A1      1 1 0 0 0 1 E       361.032200    0.009894      6658.96800	6658.96933
 6297.9508	1.105E-24	6297.9509	5.4010E-26		384.54		    6298.41723   1.03558E-24   3.39174E-03  9 A2    2   10 A1  974    361.022270     3 A2     4 E         0 0 0 0 0 0 A1      1 1 0 0 0 1 E       361.032600    0.010330      6658.98340	6658.98515
 6297.9787	6.277E-26
 6298.0142	6.029E-25	6298.0121	5.9520E-26		330.06		    6298.31799   6.62801E-25   3.16185E-03 10 A2    1   10 A1 1013    438.391454     3 A2     2 E         0 0 0 0 0 0 A1      0 1 0 0 2 1 E       438.404100    0.012646      6736.41830	6736.41900
 6298.0322	3.582E-25	6298.0324	1.0910E-25		242.74		    6298.28528   4.19572E-25   2.76322E-03 11 A2    2   11 A1 1069    523.449314     3 A2     2 E         0 0 0 0 0 0 A1      0 1 0 0 2 1 E       523.466100    0.016786      6821.49830	6821.49910	D
 6298.0566	2.878E-26
 6298.1108	2.774E-26
 6298.1293	6.525E-25	6298.1290	1.3130E-26		453.33		    6298.65803   6.78974E-25   3.23935E-03 10 A1    2   10 A2  980    438.391389     3 A1     2 E         0 0 0 0 0 0 A1      0 1 0 0 2 1 E       438.404800    0.013411      6736.53410	6736.53407
 6298.1749	5.642E-26								    6298.73474   2.93698E-26   1.00764E-04  9 E     3   10 E  1924    370.552905     4 E      0 A1        0 0 0 0 0 0 A1      1 1 0 0 0 1 E       370.561500    0.008595      6668.73640	6668.73817
 6298.1995	2.138E-25
 6298.2167	3.916E-26
 6298.2323	3.447E-25	6298.2307	6.2070E-27		461.94
 6298.2660	8.756E-25	6298.2661	3.7050E-25		217.25		    6298.49214   5.96056E-25   1.56683E-03  7 A2    1    6 A1  663    217.118439     0 A2     1 E         0 0 0 0 0 0 A1      0 1 0 1 0 1 E       217.125700    0.007261      6515.39170	6515.39157
 6298.3073	1.182E-25								    6298.68703   9.12955E-26   6.27338E-04 10 E     5    9 E  1994    492.855792     7 E      8 E         0 0 0 0 0 0 A1      0 1 0 0 2 1 E       492.860500    0.004708      6791.16780	6791.16633
 6298.3283	2.372E-26
 6298.3876	3.362E-26
 6298.4235	1.403E-25
 6298.4365	1.145E-25								    6298.74377   1.69449E-25   5.25249E-04  8 E     1    7 E  1497    280.453726     1 E      2 E         0 0 0 0 0 0 A1      0 1 0 1 0 1 E       280.463100    0.009374      6578.89960	6578.90193
 6298.4663	1.891E-24	6298.4662	2.6760E-24		123.68		    6298.64115   2.23917E-24   4.37741E-03  5 E     2    5 E  1063    121.823910     2 E      1 E         0 0 0 0 0 0 A1      1 1 0 0 0 1 E       121.826800    0.002890      6420.29310	6420.29240
 6298.4959	7.787E-25	6298.4957	4.3530E-26		374.14		    6298.92786   9.20047E-25   3.33109E-03  9 A1    1    9 A2  923    361.022306     3 A1     2 E         0 0 0 0 0 0 A1      0 1 0 0 2 1 E       361.032200    0.009894      6659.52810	6659.52820
 6298.5143	1.685E-25	6298.5151	1.2670E-25		172.69		    6298.95307   1.60517E-25   2.88517E-04  6 E     2    7 E  1394    168.333168     2 E      2 E         0 0 0 0 0 0 A1      0 1 2 0 1 0 E       168.337600    0.004432      6466.85190	6466.85270	From 81 K
 6298.5330	1.079E-25	6298.5343	2.4460E-25		87.16		    6298.77048   1.06337E-25   1.72180E-04  4 E     2    5 E  1038     83.054654     2 E      3 A2        0 0 0 0 0 0 A1      0 1 2 0 1 0 E        83.056200    0.001546      6381.58920	6381.58920	From 81 K
 6298.5655	9.165E-26	6298.5626	4.7840E-26		200.98
 6298.5909	2.799E-25
 6298.6377	6.158E-26	6298.6400	5.4140E-27		339.04
 6298.6974	9.573E-25	6298.6969	6.1140E-26		363.81		    6299.13467   9.32820E-25   3.37755E-03  9 A2    2    9 A1  890    361.022270     3 A2     2 E         0 0 0 0 0 0 A1      0 1 0 0 2 1 E       361.032600    0.010330      6659.73000	6659.72975
 6298.7330	3.752E-26
 6298.7650	8.807E-26								    6299.04650   1.56484E-26   4.20933E-05  7 E     4    7 E  1462    251.262468     5 E      2 E         0 0 0 0 0 0 A1      0 1 0 1 0 1 A1      251.264200    0.001732      6550.02920	6550.03085
 6298.8045	1.747E-24	6298.8047	3.1810E-25		282.61		    6299.22388   1.88068E-24   5.11065E-03  8 A1    1    8 A2  790    279.091847     0 A1     1 E         0 0 0 0 0 0 A1      0 1 0 0 2 1 E       279.101400    0.009553      6577.90590	6577.90590
 6298.8302	4.314E-25	6298.8306	1.8800E-24		36.50		    6298.99635   3.65284E-25   1.44845E-03  0 A1    1    1 A2  162      0.000000     0 A1     1 E         0 0 0 0 0 0 A1      0 1 0 0 2 1 E         0.000000    0.000000      6298.83020	6298.83020	From 81 K
 6298.8421	7.500E-26
 6298.8876	3.923E-26
 6298.9067	8.024E-26
 6298.9833	3.339E-25								    6299.26289   2.42058E-25   2.99720E-03 12 E     5   12 E  2447    670.419368     7 E      7 E         0 0 0 0 0 0 A1      0 1 0 1 0 1 A1      670.430800    0.011432      6969.41410	6969.41365
 6299.0033	2.570E-26
 6299.0236	1.807E-24	6299.0235	4.2110E-24		85.02		    6299.15728   2.06834E-24   4.09382E-03  4 E     2    4 E   871     83.054654     2 E      1 E         0 0 0 0 0 0 A1      1 1 0 0 0 1 E        83.056200    0.001546      6382.07980	6382.07977
 6299.0693	7.980E-26	6299.0692	9.7820E-27		313.28		    6299.52896   7.48176E-26   1.83137E-04  8 E     1    9 E  1735    280.453726     1 E      3 A1        0 0 0 0 0 0 A1      0 1 0 0 2 1 E       280.463100    0.009374      6579.53240	6579.53237
 6299.0975	4.743E-26								    6299.66703   3.24138E-26   1.56998E-04 10 E     4   11 E  2106    460.147193     5 E      1 E         0 0 0 0 0 0 A1      1 1 0 0 0 1 E       460.156800    0.009607      6759.25430	6759.25300
 6299.1244	5.798E-26	6299.1263	3.0210E-26		201.12
 6299.1399	5.295E-26	6299.1399	3.4360E-27		362.58
 6299.1640	2.110E-25	6299.1643	6.4010E-26		243.05
 6299.2253	8.780E-25	6299.2253	1.2660E-25		300.69		    6299.59872   1.00971E-24   2.91269E-03  8 A2    1    8 A1  831    291.354412     3 A2     2 E         0 0 0 0 0 0 A1      0 1 0 0 2 1 E       291.361800    0.007388      6590.58710	6590.58780
 6299.2483	2.926E-26
 6299.2761	2.045E-25
 6299.2962	1.443E-25	6299.2977	2.2300E-26		295.32
 6299.3633	9.088E-25	6299.3633	1.3250E-25		299.84		    6299.71619   1.15337E-24   3.32723E-03  8 A1    2    8 A2  798    291.354394     3 A1     2 E         0 0 0 0 0 0 A1      0 1 0 0 2 1 E       291.362000    0.007606      6590.72530	6590.72587
 6299.3928	2.247E-25	6299.3921	2.9800E-26		307.18
 6299.4050	9.165E-25	6299.4055	3.7080E-26		399.20		    6299.55745   5.50249E-25   2.47593E-03  9 E     4    8 E  1744    382.817822     5 E      5 E         0 0 0 0 0 0 A1      0 1 0 1 0 1 A2      382.824500    0.006678      6682.22950	6682.22937
 6299.4232	4.415E-26
 6299.4457	6.188E-26
 6299.4967	1.507E-24	6299.4968	5.3170E-24		52.87		    6299.59815   1.68262E-24   3.68306E-03  3 E     2    3 E   679     52.031687     2 E      1 E         0 0 0 0 0 0 A1      1 1 0 0 0 1 E        52.032200    0.000513      6351.52890	6351.52900
 6299.5110	2.001E-25
 6299.5262	2.074E-25
 6299.5578	2.920E-25	6299.5576	5.5200E-25		101.24		    6299.64211   7.79720E-26   2.05169E-04  4 A2    1    3 A1  329     89.901358     3 A2     3 A2        0 0 0 0 0 0 A1      0 0 2 0 1 2 A2       89.901800    0.000442      6389.45960	6389.45965
 6299.5578										    6299.63788   7.85590E-26   2.06713E-04  4 A1    2    3 A2  363     89.901358     3 A1     3 A1        0 0 0 0 0 0 A1      0 0 2 0 1 2 A2       89.901800    0.000442      6389.45960	6389.45965
 6299.6017	1.140E-24	6299.6016	4.7840E-27		574.83		    6299.75025   8.48247E-25   5.82784E-03 10 E     6   10 E  2109    513.344299     8 E      8 E         0 0 0 0 0 0 A1      0 1 0 1 0 1 A1      513.345900    0.001601      6812.94760	6812.94820
 6299.6299	9.146E-26	6299.6287	5.5300E-26		189.59		    6299.96543   8.54809E-26   1.50667E-04  6 E     1    7 E  1390    164.235332     1 E      2 E         0 0 0 0 0 0 A1      0 1 2 0 1 0 E       164.240500    0.005168      6463.87040	6463.86916	From 81 K
 6299.6693	2.383E-25	6299.6686	1.0540E-26		392.29
 6299.7015	2.200E-25	6299.7021	2.5480E-25		139.21
 6299.7379	1.996E-25	6299.7383	4.1790E-26		271.79
 6299.7827	4.678E-25	6299.7824	7.9360E-26		288.09
 6299.8019	2.155E-25								    6300.25886   3.13551E-25   7.22121E-03 14 E     1   13 E  2709    813.849027     1 E      3 A1        0 0 0 0 0 0 A1      0 0 0 1 0 3 E       813.878000    0.028973      7113.67990	7113.67930
 6299.8667	8.877E-25	6299.8665	4.4500E-24		25.65		    6299.94391   1.05105E-24   2.87668E-03  2 E     2    2 E   487     28.760049     2 E      1 E         0 0 0 0 0 0 A1      1 1 0 0 0 1 E        28.759900   -0.000149      6328.62660	6328.62690
 6299.8938	4.083E-26
 6299.9207	4.746E-26
 6299.9387	2.368E-25	6299.9397	3.1870E-25		127.57		    6299.93373   1.50545E-25   3.50412E-04  5 A2    1    4 A1  459    116.354416     0 A2     2 E         0 0 0 0 0 0 A1      0 1 0 1 0 1 E       116.358200    0.003784      6416.29690	6416.29792
 6299.9673	3.814E-26	6299.9670	4.2610E-26		142.00
 6299.9847	1.225E-24	6299.9848	3.6200E-25		245.08		    6300.27149   1.35417E-24   3.27666E-03  7 A1    1    7 A2  736    229.398992     3 A1     2 E         0 0 0 0 0 0 A1      0 1 0 0 2 1 E       229.404200    0.005208      6529.38890	6529.38912
 6300.0203	2.110E-25
 6300.0537	1.138E-24	6300.0538	3.7060E-25		237.55		    6300.34232   1.36022E-24   3.29137E-03  7 A2    2    7 A1  703    229.398984     3 A2     2 E         0 0 0 0 0 0 A1      0 1 0 0 2 1 E       229.404300    0.005316      6529.45800	6529.45795
 6300.0741	8.962E-25								    6303.43508   5.66404E-25   1.33163E-02 14 E     2   13 E  2720    817.884639     2 E      2 E         0 0 0 0 0 0 A1      0 3 0 0 0 0 A1      817.912400    0.027761      7117.98650	7117.98803
 6300.1025	7.462E-26	6300.1018	2.1380E-26		247.47
 6300.1232	4.554E-26	6300.1205	2.9190E-26		185.07
 6300.1690	3.384E-25
 6300.1955	7.713E-26	6300.1952	7.3120E-26		154.73		    6300.41631   5.68105E-26   9.40257E-05  5 E     2    6 E  1218    121.823910     2 E      1 E         0 0 0 0 0 0 A1      0 1 0 0 2 1 A1      121.826800    0.002890      6422.02230	6422.02107	From 81 K
 6300.2263	4.772E-26	6300.2252	2.1500E-26		212.39
 6300.2419	5.724E-26								    6299.95333   7.24986E-26   8.24045E-04 12 A1    3   12 A2 1193    652.765100     6 A1     6 A2        0 0 0 0 0 0 A1      0 1 0 1 0 1 A1      652.779100    0.014000      6953.02100	6953.02005
 6300.2986	2.694E-26
 6300.3398	2.169E-25	6300.3382	1.0210E-26		387.46		    6300.60625   4.12686E-26   8.35639E-05  7 E     1    8 E  1564    218.482317     1 E      5 E         0 0 0 0 0 0 A1      0 1 0 0 2 1 E       218.489400    0.007083      6518.82920	6518.82803	D
 6300.3551	6.542E-25								    6303.96242   4.38290E-25   1.00400E-02 14 A1    1   13 A2 1375    812.504133     0 A1     0 A2        0 0 0 0 0 0 A1      0 3 0 0 0 0 A1      812.533300    0.029167      7112.88840	7112.88820
 6300.4198	6.660E-26
 6300.4397	1.522E-25
 6300.4674	1.258E-24	6300.4670	8.0200E-26		363.95		    6300.95934   1.28620E-24   4.39058E-03  9 A2    1    9 A1  883    348.779906     0 A2     1 E         0 0 0 0 0 0 A1      0 1 0 0 2 1 E       348.792100    0.012194      6649.25950	6649.25950
 6300.5054	3.901E-25
 6300.5229	1.104E-25	6300.5248	3.2040E-26		246.48
 6300.5565	2.666E-25	6300.5559	6.0570E-27		443.92		    6304.20411   2.89695E-25   7.36906E-03 14 E     3   13 E  2754    834.041022     4 E      4 E         0 0 0 0 0 0 A1      0 3 0 0 0 0 A1      834.066300    0.025278      7134.62280	7134.62085	D
 6300.5565										    6300.75898   1.23577E-25   6.52077E-04 10 A1    2    9 A2  981    438.391389     3 A1     4 E         0 0 0 0 0 0 A1      0 1 0 1 0 1 E       438.404800    0.013411      6738.96130	6738.96027
 6300.5864	1.643E-25	6300.5879	6.8860E-26		218.00		    6300.57709   3.94881E-26   9.25453E-05  5 E     1    4 E   888    117.721553     1 E      1 E         0 0 0 0 0 0 A1      0 1 0 1 0 1 E       117.725100    0.003547      6418.31150	6418.31252	D
 6300.6024	6.610E-25	6300.6031	2.6190E-26		400.82		    6301.07106   5.78108E-25   2.10681E-03  9 E     4   10 E  1939    382.817822     5 E      4 E         0 0 0 0 0 0 A1      0 1 0 0 2 1 E       382.824500    0.006678      6683.42690	6683.42727
 6300.6511	1.023E-24								    6303.66073   9.57903E-25   2.32711E-02 14 A1    2   13 A2 1385    824.613524     3 A1     3 A2        0 0 0 0 0 0 A1      0 3 0 0 0 0 A1      824.640300    0.026776      7125.29140	7125.29227
 6300.6704	1.125E-25								    6300.99777   1.16041E-25   3.50796E-04  8 E     3    8 E  1635    300.900726     4 E      6 A2        0 0 0 0 0 0 A1      0 1 0 0 2 1 E       300.906700    0.005974      6601.57710	6601.57667	D
 6300.6851	6.698E-26
 6300.7117	1.079E-24	6300.7121	8.1590E-25		172.26		    6300.94091   1.44868E-24   3.10799E-03  6 A2    1    6 A1  645    175.166039     3 A2     2 E         0 0 0 0 0 0 A1      0 1 0 0 2 1 E       175.169300    0.003261      6475.88100	6475.87973
 6300.7253	7.457E-25								    6303.66687   9.28231E-25   2.25503E-02 14 A2    1   13 A1 1349    824.613987     3 A2     3 A1        0 0 0 0 0 0 A1      0 3 0 0 0 0 A1      824.640700    0.026713      7125.36600	7125.36710
 6300.7495	1.270E-24	6300.7493	8.0340E-25		186.09		    6300.97889   1.45219E-24   3.11555E-03  6 A1    2    6 A2  612    175.166036     3 A1     2 E         0 0 0 0 0 0 A1      0 1 0 0 2 1 E       175.169400    0.003364      6475.91890	6475.91843
 6300.8029	4.213E-25
 6300.8859	6.634E-25	6300.8845	6.6600E-27		507.22
 6300.9123	3.113E-26
 6300.9323	4.008E-25	6300.9321	2.4360E-26		367.65
 6300.9683	4.846E-26
 6300.9893	1.073E-24	6300.9902	1.5610E-26		478.47		    6303.83019   6.65449E-25   1.53429E-02 14 E     1   13 E  2713    813.849027     1 E      1 E         0 0 0 0 0 0 A1      0 3 0 0 0 0 A1      813.878000    0.028973      7114.86730	7114.86695
 6301.0010	1.129E-24	6301.0012	1.0570E-26		512.63
 6301.0649	2.882E-26
 6301.0837	7.357E-26
 6301.1322	6.072E-26	6301.1340	3.0810E-26		203.18		    6301.28712   1.33607E-26   3.18859E-05  6 E     4    6 E  1274    197.057625     5 E      4 E         0 0 0 0 0 0 A1      0 1 0 1 0 1 E       197.057500   -0.000125      6498.18970	6498.19242
 6301.1493	3.345E-25	6301.1502	4.3940E-26		307.92
 6301.1718	2.148E-25
 6301.2035	1.453E-24	6301.2037	3.3100E-24		86.78		    6301.31547   2.14862E-24   5.47155E-03  4 E     2    3 E   686     83.054654     2 E      2 E         0 0 0 0 0 0 A1      0 1 0 1 0 1 A1       83.056200    0.001546      6384.25970	6384.25987
 6301.2269	2.750E-25	6301.2268	3.8630E-25		124.25		    6301.57375   2.21710E-25   5.19761E-04  5 E     1    4 E   889    117.721553     1 E      1 E         0 0 0 0 0 0 A1      0 0 2 0 1 2 A2      117.725100    0.003547      6418.95200	6418.95120	From 81 K
 6301.2462	6.177E-26
 6301.2928	6.306E-25								    6303.93628   5.73244E-25   1.45806E-02 14 E     3   13 E  2753    834.041022     4 E      4 E         0 0 0 0 0 0 A1      0 3 0 0 0 0 A1      834.066300    0.025278      7135.35910	7135.35827
 6301.3682	2.809E-26
 6301.3875	1.206E-24	6301.3876	1.5090E-24		133.22		    6301.56750   1.40619E-24   2.84459E-03  5 A1    1    5 A2  549    128.664320     3 A1     2 E         0 0 0 0 0 0 A1      1 1 0 0 0 1 E       128.666000    0.001680      6430.05350	6430.05365
 6301.4056	1.210E-24	6301.4056	1.4770E-24		135.14		    6301.58595   1.40789E-24   2.84805E-03  5 A2    2    5 A1  516    128.664319     3 A2     2 E         0 0 0 0 0 0 A1      1 1 0 0 0 1 E       128.666100    0.001781      6430.07170	6430.07187
 6301.4384	5.650E-25	6301.4397	1.6970E-25		243.82		    6301.88841   5.37413E-25   1.08145E-03  7 A2    1    8 A1  799    217.118439     0 A2     1 E         0 0 0 0 0 0 A1      0 1 2 0 1 0 E       217.125700    0.007261      6518.56410	6518.56445	From 81 K
 6301.4559	2.046E-25
 6301.4687	1.632E-24	6301.4690	3.0680E-24		101.67
 6301.4874	5.401E-25
 6301.5750	1.888E-24	6301.5748	3.8790E-26		451.72		    6301.69548   1.46437E-24   7.64412E-03  9 E     6    9 E  1921    436.112142     8 E      8 E         0 0 0 0 0 0 A1      0 1 0 1 0 1 A1      436.110800   -0.001342      6737.68580	6737.68570
 6301.5915	5.990E-25
 6301.6085	5.770E-25	6301.6081	4.2120E-26		353.45		    6301.69505   4.17987E-25   3.58912E-03 11 E     5   11 E  2269    577.804688     7 E      7 E         0 0 0 0 0 0 A1      0 1 0 1 0 1 A1      577.812600    0.007912      6879.42110	6879.42220
 6301.6611	1.128E-25
 6301.7117	1.031E-24								    6304.38659   8.08061E-25   2.18048E-02 14 E     4   13 E  2777    846.172938     5 E      5 E         0 0 0 0 0 0 A1      0 3 0 0 0 0 A1      846.196400    0.023462      7147.90810	7147.90817
 6301.8270	1.282E-25
 6301.8618	5.233E-26
 6301.8815	3.243E-25
 6301.9121	3.676E-25								    6302.18081   4.46512E-25   1.13249E-03  7 E     3    7 E  1451    238.959317     4 E      3 A2        0 0 0 0 0 0 A1      0 1 0 0 2 1 E       238.963000    0.003683      6540.87510	6540.87530
 6301.9896	2.073E-24								    6302.13367   1.18892E-24   2.43514E-03  4 A1    2    4 A2  421     89.901358     3 A1     2 E         0 0 0 0 0 0 A1      1 1 0 0 0 1 E        89.901800    0.000442      6391.89140	6391.89135
 6302.0163	3.294E-25
 6302.0349	1.468E-25
 6302.0557	5.947E-25								    6304.60845   6.82016E-25   1.97821E-02 14 A2    2   13 A1 1388    861.017859     6 A2     6 A1        0 0 0 0 0 0 A1      0 3 0 0 0 0 A1      861.039000    0.021141      7163.09470	7163.09643
 6302.0671	1.173E-24								    6304.61515   6.80751E-25   1.97454E-02 14 A1    3   13 A2 1427    861.017859     6 A1     6 A2        0 0 0 0 0 0 A1      0 3 0 0 0 0 A1      861.039000    0.021141      7163.10610	7163.10823
 6302.0909	5.671E-26
 6302.1146	3.478E-25	6302.1158	4.3290E-26		312.10
 6302.1366	1.545E-25
 6302.2016	1.420E-24	6302.2001	3.9890E-25		249.00		    6302.29808   3.58076E-25   9.67694E-04  7 E     2    6 E  1301    222.574891     2 E      2 E         0 0 0 0 0 0 A1      0 1 0 1 0 1 A2      222.581300    0.006409      6524.78290	6524.78290	From 81 K
 6302.2343	1.662E-25
 6302.2603	9.942E-26
 6302.2823	4.855E-25	6302.2824	2.7090E-25		195.81		    6302.84450   3.31128E-25   6.16036E-04  6 A2    1    7 A1  685    175.166039     3 A2     2 E         0 0 0 0 0 0 A1      0 1 0 0 2 1 E       175.169300    0.003261      6477.45160	6477.45187	From 81 K
 6302.3239	5.833E-26	6302.3259	6.3300E-26		144.26
 6302.3466	7.497E-25	6302.3438	1.0390E-26		482.23		    6302.58458   3.23308E-25   2.22436E-03 10 E     5    9 E  1999    492.855792     7 E      7 E         0 0 0 0 0 0 A1      0 1 0 1 0 1 A2      492.860500    0.004708      6795.20710	6795.20777
 6302.3656	5.626E-26	6302.3681	2.8130E-26		204.32
 6302.3935	5.089E-26
 6302.4489	1.997E-25
 6302.4690	1.313E-25								    6302.81803   4.79498E-26   1.12709E-03 14 E     2   13 E  2718    817.884639     2 E     12 A2        0 0 0 0 0 0 A1      1 1 0 0 0 1 E       817.912400    0.027761      7120.38140	7120.38175
 6302.4911	2.155E-24	6302.4883	4.0880E-24		100.97		    6302.59832   7.51094E-25   1.70135E-03  3 A2    2    3 A1  325     58.883437     3 A2     2 E         0 0 0 0 0 0 A1      1 1 0 0 0 1 E        58.882900   -0.000537      6361.37400	6361.37265	From 81 K
 6302.5546	1.323E-24	6302.5548	9.4880E-24		-2.10		    6302.68670   1.40398E-24   5.57367E-03  0 A1    1    1 A2  163      0.000000     0 A1     1 E         0 0 0 0 0 0 A1      1 1 0 0 0 1 E         0.000000    0.000000      6302.55460	6302.55405	From 81 K
 6302.5741	9.488E-26	6302.5735	1.9800E-25		93.58		    6302.77304   7.02896E-26   1.13957E-04  4 E     2    5 E  1040     83.054654     2 E      1 E         0 0 0 0 0 0 A1      0 1 0 0 2 1 E        83.056200    0.001546      6385.63030	6385.63030	From 81 K
 6302.6217	5.322E-25	6302.6233	1.1600E-25		268.67		    6303.02010   4.33650E-25   8.78762E-04  7 E     1    8 E  1566    218.482317     1 E      0 A1        0 0 0 0 0 0 A1      1 1 0 0 0 1 E       218.489400    0.007083      6521.11110	6521.11240
 6302.6642	4.843E-25	6302.6643	2.9690E-26		366.98		    6303.11649   5.70821E-25   1.76418E-03  9 A2    1   10 A1  969    348.779906     0 A2     2 E         0 0 0 0 0 0 A1      0 1 2 0 1 0 E       348.792100    0.012194      6651.45630	6651.45635
 6302.6916	4.507E-26
 6302.7105	9.737E-26								    6303.24544   8.74300E-26   6.89207E-04 11 A1    2   11 A2 1139    560.111866     6 A1     6 A2        0 0 0 0 0 0 A1      0 1 0 1 0 1 A1      560.122400    0.010534      6862.83290	6862.83465
 6302.7599	3.258E-26
 6302.7713	3.235E-25	6302.7712	2.1840E-25		181.04		    6302.98905   4.90300E-25   1.10271E-03  6 E     3    6 E  1262    184.738658     4 E      3 A1        0 0 0 0 0 0 A1      0 1 0 0 2 1 E       184.740400    0.001742      6487.51170	6487.51185
 6302.7894	4.338E-26
 6302.8073	2.712E-26
 6302.8481	1.271E-25								    6303.23579   1.07130E-25   2.08831E-04  6 E     3    7 E  1411    184.738658     4 E      3 A1        0 0 0 0 0 0 A1      0 1 0 0 2 1 E       184.740400    0.001742      6487.58850	6487.58673
 6302.8584	5.868E-25	6302.8588	4.0790E-27		535.71		    6303.39624   6.61171E-25   5.22591E-03 11 E     5   12 E  2311    577.804688     7 E      8 E         0 0 0 0 0 0 A1      1 1 0 0 0 1 E       577.812600    0.007912      6880.67100	6880.67100
 6302.9318	1.435E-25	6302.9321	1.2130E-25		163.62
 6302.9984	2.948E-26
 6303.0256	3.783E-26
 6303.0451	4.087E-26
 6303.0692	4.339E-26
 6303.1024	1.006E-24	6303.1023	1.1820E-25		316.56		    6303.17787   8.46272E-25   2.90143E-03  8 E     3    7 E  1528    300.900726     4 E      4 E         0 0 0 0 0 0 A1      0 1 0 1 0 1 A2      300.906700    0.005974      6604.00910	6604.00907
 6303.1364	4.712E-24	6303.1366	1.1600E-23		80.77		    6303.02568   3.95157E-24   9.86930E-03  4 E     1    3 E   685     78.948521     1 E      1 E         0 0 0 0 0 0 A1      0 1 0 1 0 1 A1       78.950800    0.002279      6382.08720	6382.08733
 6303.1630	1.119E-25
 6303.2145	2.643E-26	6303.2144	1.7870E-26		180.93		    6303.61459   6.82867E-27   1.68941E-05  5 A1    1    4 A2  433    128.664320     3 A1     4 E         0 0 0 0 0 0 A1      0 0 0 0 2 3 E       128.666000    0.001680      6431.88050	6431.88210	From 81 K
 6303.2578	2.584E-26
 6303.2806	3.077E-26
 6303.3191	4.138E-26
 6303.3368	6.105E-26	6303.3352	9.6860E-27		293.28
 6303.3896	3.779E-26
 6303.4077	4.692E-25	6303.4071	4.1530E-26		338.52		    6303.74231   2.94502E-25   7.97273E-04  8 E     3    9 E  1755    300.900726     4 E      3 A1        0 0 0 0 0 0 A1      0 1 0 0 2 1 E       300.906700    0.005974      6604.31440	6604.31577
 6303.4288	2.124E-25	6303.4304	2.0130E-25		154.75
 6303.4489	1.767E-26	6303.4519	1.8620E-26		146.53
 6303.4828	8.816E-26
 6303.4983	5.211E-26
 6303.5212	2.554E-24	6303.5214	1.4560E-25		372.62		    6303.78485   1.81245E-24   7.54610E-03  8 E     6    8 E  1730    366.567984     8 E      8 E         0 0 0 0 0 0 A1      0 1 0 1 0 1 A1      366.563900   -0.004084      6670.08510	6670.08520
 6303.5360	3.868E-25	6303.5378	3.7060E-25		153.91		    6303.71144   4.48044E-25   9.50215E-04  5 E     3    5 E  1071    138.247500     4 E      3 A2        0 0 0 0 0 0 A1      0 1 0 0 2 1 E       138.247700    0.000200      6441.78370	6441.78697
 6303.5860	1.105E-25
[truncated: 605,279 more chars]
