# Supplementary material for: The CH3D Absorption Spectrum Near 1.58 μm: Extended Line Lists and Rovibrational Assignments
Source: Molecules. 2024 Nov 8;29(22):5276. doi: 10.3390/molecules29225276 (PMC11596071; doi:10.3390/molecules29225276)
Supplement: Supplementary file 1 [file molecules-29-05276-s001.zip › SuppMats/SM3_CH3D_energy levels _01_10_2024.txt]

01/10/2024

Supplementary Material attached to 
 "The CH3D absorption spectrum near 1.58 �m: extended line lists and rovibrational assignments"
 by O. Ben Fathallah, A. Lembei, M. Rey, D. Mondelain, and A. Campargue


Experimental values of the upper state energies of CH3D derived from the line positions measured at 80 K and 294 K between 6099 and 6530 cm-1. 
"N" is the number of transitions reaching the given upper state and RMS is the corresponding root mean square of the various determinations of the considered uper state energy. 

						 294K				                 80K
 *******************************  **********************************	  	***********************************
 	Upper level				Experimental			            Experimental
 J Sym Nup    (v1    ...v6 Cv)u	    E'Mean	   RMS     Number		   E'Mean	   RMS     Number
********************************  **********************************	 	 ***********************************

 0 E    98     1 1 0 0 0 1 E      6298.48660    NaN	      1		         6298.48610    NaN	     1
 1 A1  130     1 1 0 0 0 1 E      6302.78020    NaN	      1		         6302.78010    NaN	     1
 1 A2  163     1 1 0 0 0 1 E      6302.55405    7.77817E-4    2		         6302.55485    7.07107E-5    2
 1 E   291     1 1 0 0 0 1 E      6306.12410    8.48528E-4    2		         6306.12300    1.41421E-4    2
 1 E   293     1 1 0 0 0 1 E      6313.36240    NaN	      1		         6313.36220    NaN	     1
 2 A1  261     1 1 0 0 0 1 E      6338.49060    NaN	      1		         6338.49040    NaN	     1
 2 A2  226     1 1 0 0 0 1 E      6318.36640    NaN	      1		         6318.36670    NaN	     1
 2 A2  228     1 1 0 0 0 1 E      6338.49060    NaN	      1		         6338.49040    NaN	     1
 2 E   483     1 1 0 0 0 1 E      6314.08067    1.52753E-4    3		         6314.08073    4.04145E-4    3
 2 E   486     1 1 0 0 0 1 E      6321.42633    1.52753E-4    3		         6321.42623    1.15470E-4    3
 2 E   487     1 1 0 0 0 1 E      6328.62690    4.24264E-4    2		         6328.62640    0.00000E+0    2
 3 A1  323     1 1 0 0 0 1 E      6341.78170    NaN	      1		         6341.78180    NaN	     1
 3 A1  325     1 1 0 0 0 1 E      6361.37265    1.90919E-3    2		         6361.37130    1.41421E-4    2
 3 A2  358     1 1 0 0 0 1 E 						         6361.37130    1.41421E-4    2
 3 E   674     1 1 0 0 0 1 E      6336.97813    3.05505E-4    3		         6336.97813    3.05505E-4    3
 3 E   675     1 1 0 0 0 1 E      6338.35987    8.96289E-4    3		         6338.35953    2.88675E-4    3
 3 E   678     1 1 0 0 0 1 E      6344.43840    2.52389E-3    3		         6344.43800    1.73205E-4    3
 3 E   679     1 1 0 0 0 1 E      6351.52900    2.64575E-4    3		         6351.52923    2.08167E-4    3
 3 E   683     1 1 0 0 0 1 E      6373.23080    NaN	      1		         6373.23110    2.82843E-4    2
 4 A1  452     1 1 0 0 0 1 E      6372.75010    3.00000E-4    3		         6372.74980    1.73205E-4    3
 4 A1  454     1 1 0 0 0 1 E      6391.88520    NaN	      1		         6391.88785    7.07107E-5    2
 4 A2  418     1 1 0 0 0 1 E      6372.75007    2.51661E-4    3		         6372.74977    1.52753E-4    3
 4 A2  421     1 1 0 0 0 1 E      6391.89135    7.07107E-5    2		         6391.89402    3.62526E-3    4
 4 E   866     1 1 0 0 0 1 E      6367.50590    9.00000E-4    3		         6367.50657    3.21455E-4    3
 4 E   867     1 1 0 0 0 1 E      6368.87290    1.41421E-4    2		         6368.87285    3.53553E-4    2
 4 E   870     1 1 0 0 0 1 E      6375.19123    7.57188E-4    3		         6375.19093    2.08167E-4    3
 4 E   871     1 1 0 0 0 1 E      6382.07977    8.50490E-4    3		         6382.07997    2.51661E-4    3
 4 E   895     1 1 0 0 0 1 E      6426.38710    NaN	      1		         6426.38670    0.00000E+0    2
 5 A1  512     1 1 0 0 0 1 E      6410.86673    2.51661E-4    3		         6410.86662    2.75379E-4    4
 5 A1  516     1 1 0 0 0 1 E      6430.07187    2.88675E-4    3		         6430.07197    2.51661E-4    3
 5 A1  537     1 1 0 0 0 1 E      6480.94770    NaN	      1
 5 A2  544     1 1 0 0 0 1 E      6405.95230    NaN	      1		         6405.95245    7.07107E-5    2
 5 A2  546     1 1 0 0 0 1 E      6410.86673    2.08167E-4    3		         6410.86662    2.21736E-4    4
 5 A2  549     1 1 0 0 0 1 E      6430.05365    2.12132E-4    2		         6430.05423    7.76745E-4    3
 5 A2  570     1 1 0 0 0 1 E      6480.94770    NaN	      1		         6480.94780    NaN	     1
 5 E  1053     1 1 0 0 0 1 E      6405.63680    4.35890E-4    3		         6405.63653    3.78594E-4    3
 5 E  1055     1 1 0 0 0 1 E      6407.02320    2.64575E-4    3		         6407.02320    2.64575E-4    3
 5 E  1060     1 1 0 0 0 1 E      6413.66245    7.07107E-5    2		         6413.66253    3.51188E-4    3
 5 E  1062     1 1 0 0 0 1 E      6417.95110    4.24264E-4    2		         6417.95130    1.41421E-4    2
 5 E  1063     1 1 0 0 0 1 E      6420.29240    6.24500E-4    3		         6420.29295    3.10913E-4    4
 5 E  1091     1 1 0 0 0 1 E      6464.26153    2.91605E-3    3		         6464.26117    1.93993E-3    3
 6 A1  639     1 1 0 0 0 1 E      6456.27867    3.78594E-4    3		         6456.27908    1.28938E-3    4
 6 A1  671     1 1 0 0 0 1 E      6526.46610    0.00000E+0    2		         6526.46625    7.07107E-5    2
 6 A2  605     1 1 0 0 0 1 E      6456.27863    3.51188E-4    3		         6456.27840    1.00000E-4    3
 6 A2  638     1 1 0 0 0 1 E      6526.46610    0.00000E+0    2		         6526.46625    7.07107E-5    2
 6 E  1239     1 1 0 0 0 1 E      6451.34717    1.52753E-4    3		         6451.34707    2.08167E-4    3
 6 E  1241     1 1 0 0 0 1 E      6452.81673    2.08167E-4    3		         6452.81653    5.13160E-4    3
 6 E  1249     1 1 0 0 0 1 E      6463.55807    7.76745E-4    3		         6463.55860    2.00000E-4    3
 6 E  1285     1 1 0 0 0 1 E      6509.78057    1.45717E-3    3		         6509.78188    1.70783E-4    4
 7 A1  695     1 1 0 0 0 1 E      6509.54470    4.00000E-4    3		         6509.54440    1.73205E-4    3
 7 A1  706     1 1 0 0 0 1 E      6537.55733    1.11505E-3    3		         6537.55665    2.12132E-4    2
 7 A1  736     1 1 0 0 0 1 E      6579.59750    2.64575E-4    3		         6579.59753    2.08167E-4    3
 7 A2  728     1 1 0 0 0 1 E      6509.41845    2.88675E-4    4		         6509.41840    8.16497E-5    4
 7 A2  739     1 1 0 0 0 1 E      6537.55733    1.11505E-3    3		         6537.55665    2.12132E-4    2
 7 A2  769     1 1 0 0 0 1 E      6579.59750    2.64575E-4    3		         6579.59753    2.08167E-4    3
 7 E  1386     1 1 0 0 0 1 E      6459.12153    2.37136E-3    3		         6459.12300    8.04156E-4    4
 7 E  1436     1 1 0 0 0 1 E      6516.79687    1.00167E-3    3		         6516.79680    1.41421E-4    2
 7 E  1441     1 1 0 0 0 1 E      6525.43587    9.07377E-4    3		         6525.43775    3.53553E-4    2
 7 E  1476     1 1 0 0 0 1 E      6562.35007    2.51661E-4    3		         6562.35003    5.77350E-5    3
 7 E  1477     1 1 0 0 0 1 E      6563.02223    1.07858E-3    3		         6563.02327    4.57347E-4    4
 7 E  1524     1 1 0 0 0 1 E      6600.41960    1.13137E-3    2		         6600.42025    3.53553E-4    2
 8 A1  821     1 1 0 0 0 1 E      6570.35240    4.24264E-4    2		         6570.35195    7.07107E-5    2
 8 A1  834     1 1 0 0 0 1 E      6598.25815    1.30256E-3    4		         6598.25807    4.16333E-4    3
 8 A1  864     1 1 0 0 0 1 E      6640.36770    4.58258E-4    3
 8 A2  788     1 1 0 0 0 1 E      6570.32437    1.53080E-3    3		         6570.32403    8.38650E-4    3
 8 A2  801     1 1 0 0 0 1 E      6598.23765    1.13284E-3    4		         6598.23770    1.41421E-4    2
 8 A2  830     1 1 0 0 0 1 E      6640.36770    4.58258E-4    3		         6640.36845    2.12132E-4    2
 8 E  1566     1 1 0 0 0 1 E      6521.11240    1.13578E-3    3		         6521.11307    4.04145E-4    3
 8 E  1574     1 1 0 0 0 1 E      6528.16985    2.25544E-3    6		         6528.17032    2.47016E-3    6
 8 E  1607     1 1 0 0 0 1 E      6564.08677    9.74252E-4    4		         6564.08710    5.65685E-4    2
 8 E  1626     1 1 0 0 0 1 E      6585.98290    5.65685E-4    2		         6585.98330    5.65685E-4    2
 8 E  1652     1 1 0 0 0 1 E      6611.58485    4.94975E-4    2		         6611.58625    1.48492E-3    2
 8 E  1664     1 1 0 0 0 1 E      6623.05260    7.00000E-4    3		         6623.05303    4.16333E-4    3
 9 A1  856     1 1 0 0 0 1 E      6590.25680    2.82843E-4    2		         6590.25680    NaN	     1
 9 A1  894     1 1 0 0 0 1 E      6666.89940    5.65685E-4    2
 9 A1  925     1 1 0 0 0 1 E      6708.79997    4.61880E-4    3		         6708.80003    4.04145E-4    3
 9 A2  959     1 1 0 0 0 1 E      6708.79997    4.61880E-4    3
 9 A2 1009     1 1 0 0 0 1 E      6779.75860    4.24264E-4    2		         6779.75770    NaN	     1
 9 E  1752     1 1 0 0 0 1 E      6597.26408    1.98893E-3    4		         6597.26557    6.70199E-4    4
 9 E  1775     1 1 0 0 0 1 E      6620.89420    1.41421E-3    2
 9 E  1807     1 1 0 0 0 1 E      6653.60880    5.65685E-4    2		         6653.61075    2.12132E-4    2
 9 E  1849     1 1 0 0 0 1 E      6691.49230    NaN	      1		         6691.49260    NaN	     1
10 A1  974     1 1 0 0 0 1 E      6658.98515    2.47487E-3    2		         6658.98350    NaN	     1
10 A1  988     1 1 0 0 0 1 E      6689.88840    8.48528E-4    2		         6689.88630    NaN	     1
10 A1 1058     1 1 0 0 0 1 E      6795.43200    7.07107E-4    2		         6795.43150    NaN	     1
10 A1 1106     1 1 0 0 0 1 E      6855.07785    2.05061E-3    2
10 A2  941     1 1 0 0 0 1 E      6658.96933    1.17189E-3    3		         6658.96850    NaN	     1
10 A2 1024     1 1 0 0 0 1 E      6795.43210    9.89949E-4    2
10 E  1911     1 1 0 0 0 1 E      6655.66655    2.05061E-3    2
10 E  1924     1 1 0 0 0 1 E      6668.73817    1.66233E-3    3		         6668.73920    NaN	     1
10 E  1929     1 1 0 0 0 1 E      6673.83540    2.05426E-3    5		         6673.83570    4.24264E-4    2
10 E  1973     1 1 0 0 0 1 E      6713.87060    1.41421E-4    2		         6713.87010    NaN	     1
10 E  2049     1 1 0 0 0 1 E      6773.77480    7.07107E-4    2		         6773.77550    NaN	     1
11 A1 1028     1 1 0 0 0 1 E      6742.86545    1.66032E-3    4
11 A1 1031     1 1 0 0 0 1 E      6752.10990    2.12132E-3    2		         6752.10890    NaN	     1
11 A1 1164     1 1 0 0 0 1 E      6938.21455    1.90919E-3    2
11 A2 1061     1 1 0 0 0 1 E      6742.82050    1.41421E-4    2		         6742.81980    NaN	     1
11 E  2106     1 1 0 0 0 1 E      6759.25300    2.16564E-3    3
11 E  2134     1 1 0 0 0 1 E      6787.20083    1.30128E-3    3
11 E  2418     1 1 0 0 0 1 E      6968.26225    3.53553E-4    2
12 A2 1208     1 1 0 0 0 1 E      6971.72595    7.77817E-4    2
12 E  2311     1 1 0 0 0 1 E      6880.67100    0.00000E+0    2		         6880.67140    NaN	     1
12 E  2488     1 1 0 0 0 1 E      6993.85800    5.65685E-4    2		         6993.85670    NaN	     1
12 E  2538     1 1 0 0 0 1 E      7019.74125    2.61630E-3    2
13 A1 1373     1 1 0 0 0 1 E      7149.32115    1.20208E-3    2
13 E  2718     1 1 0 0 0 1 E      7120.38175    4.94975E-4    2
14 E  2614     1 1 0 0 0 1 E      7056.20760    5.65685E-4    2
 1 A1  142     1 0 0 0 0 3 E      6423.49220    NaN	      1		         6423.49380    NaN	     1
 1 A2  177     1 0 0 0 0 3 E      6423.15090    NaN	      1		         6423.15170    1.41421E-4    2
 1 E   317     1 0 0 0 0 3 E      6424.69875    4.94975E-4    2		         6424.70060    1.41421E-4    2
 1 E   318     1 0 0 0 0 3 E 						         6432.14710    NaN	     1
 2 A1  281     1 0 0 0 0 3 E      6438.28650    1.27279E-3    2		         6438.28580    4.24264E-4    2
 2 A1  285     1 0 0 0 0 3 E      6456.67520    NaN	      1		         6456.67597    1.02144E-3    3
 2 A2  246     1 0 0 0 0 3 E 						         6439.28790    NaN	     1
 2 A2  249     1 0 0 0 0 3 E 						         6456.67480    NaN	     1
 2 E   527     1 0 0 0 0 3 E      6432.99635    9.19239E-4    2		         6432.99607    2.30940E-4    3
 2 E   529     1 0 0 0 0 3 E      6439.91540    NaN	      1		         6439.91547    1.52753E-4    3
 2 E   532     1 0 0 0 0 3 E      6447.33750    3.81838E-3    2		         6447.33815    2.12132E-4    2
 3 A1  353     1 0 0 0 0 3 E      6462.96330    NaN	      1		         6462.96430    NaN	     1
 3 A1  356     1 0 0 0 0 3 E      6479.51285    1.62635E-3    2		         6479.51180    7.07107E-4    2
 3 A2  392     1 0 0 0 0 3 E 						         6479.45835    7.77817E-4    2
 3 E   733     1 0 0 0 0 3 E      6455.70963    1.00664E-3    3		         6455.70957    1.15470E-4    3
 3 E   736     1 0 0 0 0 3 E      6462.77927    1.15902E-3    3		         6462.77950    1.00000E-4    3
 3 E   740     1 0 0 0 0 3 E      6470.17230    NaN	      1		         6470.17330    2.82843E-4    2
 3 E   753     1 0 0 0 0 3 E 						         6492.78215    2.12132E-4    2
 4 A1  489     1 0 0 0 0 3 E 						         6488.82803    3.05505E-4    3
 4 A1  498     1 0 0 0 0 3 E      6510.04680    NaN	      1		         6510.05076    2.84482E-3    5
 4 A2  455     1 0 0 0 0 3 E      6488.82860    NaN	      1		         6488.82800    3.00000E-4    3
 4 A2  462     1 0 0 0 0 3 E      6510.00280    1.27279E-3    2		         6510.00267    2.39653E-3    3
 4 E   940     1 0 0 0 0 3 E      6485.96563    2.02073E-3    3		         6485.96597    3.05505E-4    3
 4 E   941     1 0 0 0 0 3 E      6486.76540    NaN	      1		         6486.76470    2.64575E-4    3
 4 E   944     1 0 0 0 0 3 E      6493.34435    3.53553E-4    2		         6493.34380    0.00000E+0    3
 4 E   949     1 0 0 0 0 3 E      6500.59785    7.77817E-4    2		         6500.59760    1.39762E-3    4
 4 E   964     1 0 0 0 0 3 E      6522.98380    NaN	      1		         6522.98305    1.20208E-3    2
 5 E  1143     1 0 0 0 0 3 E      6523.74323    9.50438E-4    3		         6523.74280    6.05530E-4    4
 5 E  1147     1 0 0 0 0 3 E      6524.80873    2.41713E-3    4		         6524.81038    3.34664E-4    5
 5 E  1151     1 0 0 0 0 3 E      6531.67243    2.62742E-3    3		         6531.67147    2.08167E-4    3
 5 E  1157     1 0 0 0 0 3 E      6538.78410    NaN	      1		         6538.78520    8.86002E-4    5
 5 E  1165     1 0 0 0 0 3 E 						         6542.74887    2.47857E-3    3
 6 A1  734     1 0 0 0 0 3 E      6648.39995    6.36396E-4    2		         6648.39975    7.07107E-5    2
 6 A2  697     1 0 0 0 0 3 E 						         6648.39975    7.07107E-5    2
 6 E  1368     1 0 0 0 0 3 E      6587.93760    2.82843E-3    2		         6587.93950    NaN	     1
 6 E  1376     1 0 0 0 0 3 E      6594.75320    8.48528E-4    2		         6594.75235    2.12132E-4    2
 6 E  1410     1 0 0 0 0 3 E      6633.16530    7.07107E-4    2		         6633.16510    4.24264E-4    2
 7 A1  777     1 0 0 0 0 3 E      6658.91945    7.07107E-5    2		         6658.91845    6.36396E-4    2
 7 A1  803     1 0 0 0 0 3 E      6700.96530    9.89949E-4    2
 7 A2  813     1 0 0 0 0 3 E 						         6658.91845    6.36396E-4    2
 7 A2  840     1 0 0 0 0 3 E      6700.96530    9.89949E-4    2		         6700.96455    7.07107E-5    2
 7 E  1580     1 0 0 0 0 3 E      6647.65895    6.36396E-4    2		         6647.65825    2.12132E-4    2
 7 E  1659     1 0 0 0 0 3 E      6721.75140    7.07107E-4    2		         6721.75295    2.12132E-4    2
 8 A1  914     1 0 0 0 0 3 E      6719.41860    NaN	      1		         6719.41960    1.41421E-3    2
 8 A2  878     1 0 0 0 0 3 E 						         6719.41960    1.41421E-3    2
 8 E  1780     1 0 0 0 0 3 E      6708.20190    0.00000E+0    2		         6708.20195    7.07107E-5    2
 8 E  1809     1 0 0 0 0 3 E      6735.08205    4.94975E-4    2		         6735.08060    NaN	     1
 8 E  1871     1 0 0 0 0 3 E      6781.81280    1.41421E-4    2
 9 A1 1054     1 0 0 0 0 3 E      6901.00745    2.33345E-3    2
 9 A2 1004     1 0 0 0 0 3 E      6772.48670    NaN	      1
 9 E  1979     1 0 0 0 0 3 E      6776.27960    NaN	      1		         6776.28080    1.27279E-3    2
 9 E  2012     1 0 0 0 0 3 E      6803.25335    6.36396E-4    2		         6803.25280    NaN	     1
 9 E  2038     1 0 0 0 0 3 E      6820.59605    2.12132E-4    2		         6820.59570    7.07107E-4    2
 9 E  2079     1 0 0 0 0 3 E      6850.25285    3.53553E-4    2		         6850.25520    NaN	     1
 9 E  2116     1 0 0 0 0 3 E      6874.37250    1.41421E-3    2		         6874.37390    NaN	     1
10 A1 1153     1 0 0 0 0 3 E      6917.43370    0.00000E+0    2
10 A2 1116     1 0 0 0 0 3 E      6917.43380    2.82843E-4    2		         6917.43110    NaN	     1
10 E  2159     1 0 0 0 0 3 E      6843.54020    1.41421E-4    2		         6843.54010    NaN	     1
11 E  2437     1 0 0 0 0 3 E      6980.20665    9.19239E-4    2
14 A2 1436     1 0 0 0 0 3 E      7233.44590    2.26274E-3    2
 1 A2  180     1 0 0 0 0 3 A1     6439.46485    3.53553E-4    2		         6439.46480    1.41421E-4    2
 1 E   316     1 0 0 0 0 3 A1						         6421.97260    1.41421E-4    2
 2 A1  284     1 0 0 0 0 3 A1     6454.48825    3.53553E-4    2		         6454.48795    7.07107E-5    2
 2 E   523     1 0 0 0 0 3 A1     6423.20110    NaN	      1		         6423.20225    2.12132E-4    2
 2 E   528     1 0 0 0 0 3 A1     6436.73890    NaN	      1		         6436.74205    2.75772E-3    2
 3 A2  391     1 0 0 0 0 3 A1     6476.98395    6.36396E-4    2		         6476.98375    1.03441E-3    4
 3 E   729     1 0 0 0 0 3 A1						         6445.79687    8.38650E-4    3
 4 A1  497     1 0 0 0 0 3 A1     6506.93570    2.82843E-4    2		         6506.93560    2.82843E-4    2
 4 E   934     1 0 0 0 0 3 A1     6475.92260    7.07107E-4    2		         6475.92190    4.41588E-4    5
 4 E   943     1 0 0 0 0 3 A1     6489.81010    1.83848E-3    2		         6489.80835    1.62993E-3    4
 5 A1  548     1 0 0 0 0 3 A1						         6503.26550    8.36660E-4    4
 5 A2  601     1 0 0 0 0 3 A1     6544.35255    7.07107E-5    2		         6544.35322    5.67891E-4    4
 5 E  1148     1 0 0 0 0 3 A1     6527.44860    NaN	      1		         6527.44883    1.70392E-3    3
 5 E  1195     1 0 0 0 0 3 A1     6586.51290    NaN	      1		         6586.51805    4.45477E-3    2
 6 A1  674     1 0 0 0 0 3 A1     6535.90980    NaN	      1		         6535.91395    2.75772E-3    2
 6 A1  703     1 0 0 0 0 3 A1     6589.26075    3.53553E-4    2		         6589.26057    2.30940E-4    3
 6 E  1351     1 0 0 0 0 3 A1     6572.60720    NaN	      1		         6572.60645    8.42615E-4    4
 6 E  1406     1 0 0 0 0 3 A1     6631.46420    NaN	      1		         6631.46630    1.83848E-3    2
 7 A2  803     1 0 0 0 0 3 A1     6641.68517    7.37111E-4    3		         6641.68533    1.52753E-4    3
 7 E  1487     1 0 0 0 0 3 A1     6573.91850    NaN	      1		         6573.91900    5.65685E-4    2
 7 E  1560     1 0 0 0 0 3 A1						         6633.13595    2.19203E-3    2
 8 A1  901     1 0 0 0 0 3 A1     6701.64750    1.41421E-4    2		         6701.64750    0.00000E+0    2
 0 A1   72     0 3 0 0 0 0 A1						         6428.36180    NaN	     1
 1 A2  179     0 3 0 0 0 0 A1     6435.89340    2.82843E-4    2		         6435.89345    2.12132E-4    2
 1 E   320     0 3 0 0 0 0 A1     6438.55350    0.00000E+0    2		         6438.55340    0.00000E+0    2
 2 A1  283     0 3 0 0 0 0 A1     6450.94990    4.24264E-4    2		         6450.94985    7.07107E-5    2
 2 E   535     0 3 0 0 0 0 A1     6453.60420    4.35890E-4    3		         6453.60420    1.73205E-4    3
 2 E   537     0 3 0 0 0 0 A1     6457.98270    2.82843E-4    2		         6457.98280    1.41421E-4    2
 3 A1  357     0 3 0 0 0 0 A1     6488.72525    3.53553E-4    2		         6488.72545    7.07107E-5    2
 3 A2  390     0 3 0 0 0 0 A1     6473.51965    4.94975E-4    2		         6473.51945    7.07107E-5    2
 3 A2  393     0 3 0 0 0 0 A1     6487.14580    0.00000E+0    2		         6487.14585    7.07107E-5    2
 3 E   744     0 3 0 0 0 0 A1     6476.17103    4.16333E-4    3		         6476.17103    2.08167E-4    3
 3 E   746     0 3 0 0 0 0 A1     6480.54623    4.04145E-4    3		         6480.54600    1.00000E-4    3
 4 A1  494     0 3 0 0 0 0 A1     6503.58685    3.53553E-4    2		         6503.58680    2.82843E-4    2
 4 A1  499     0 3 0 0 0 0 A1     6517.39420    2.64575E-4    3		         6517.39413    2.88675E-4    3
 4 A2  463     0 3 0 0 0 0 A1     6517.39417    3.21455E-4    3		         6517.39410    3.46410E-4    3
 4 E   955     0 3 0 0 0 0 A1     6506.25067    5.68624E-4    3		         6506.25023    2.08167E-4    3
 4 E   957     0 3 0 0 0 0 A1     6510.64083    5.77350E-5    3		         6510.64067    1.52753E-4    3
 4 E   966     0 3 0 0 0 0 A1     6527.95010    1.41421E-4    2		         6527.95010    0.00000E+0    2
 5 A1  567     0 3 0 0 0 0 A1     6555.10500    2.64575E-4    3		         6555.10500    1.00000E-4    3
 5 A2  597     0 3 0 0 0 0 A1     6541.13620    1.41421E-4    2		         6541.13615    7.07107E-5    2
 5 A2  603     0 3 0 0 0 0 A1     6555.10500    2.00000E-4    3		         6555.10500    0.00000E+0    3
 5 E  1167     0 3 0 0 0 0 A1     6548.16780    3.46410E-4    3		         6548.16783    1.52753E-4    3
 5 E  1179     0 3 0 0 0 0 A1     6565.51943    1.52753E-4    3		         6565.51950    1.00000E-4    3
 5 E  1188     0 3 0 0 0 0 A1     6578.46235    7.07107E-5    2		         6578.46235    7.07107E-5    2
 6 A1  699     0 3 0 0 0 0 A1     6586.14455    2.12132E-4    2		         6586.14460    0.00000E+0    2
 6 A1  707     0 3 0 0 0 0 A1     6600.26360    5.00000E-4    3		         6600.26333    1.52753E-4    3
 6 A1  726     0 3 0 0 0 0 A1     6638.97385    7.07107E-5    2
 6 A2  671     0 3 0 0 0 0 A1     6600.26357    6.02771E-4    3		         6600.26330    2.64575E-4    3
 6 A2  689     0 3 0 0 0 0 A1     6638.97385    7.07107E-5    2		         6638.97390    0.00000E+0    2
 6 E  1367     0 3 0 0 0 0 A1     6588.92080    2.64575E-4    3		         6588.92093    1.52753E-4    3
 6 E  1373     0 3 0 0 0 0 A1     6593.33290    3.60555E-4    3		         6593.33297    1.15470E-4    3
 6 E  1388     0 3 0 0 0 0 A1     6610.58793    2.30940E-4    3		         6610.58783    5.77350E-5    3
 6 E  1398     0 3 0 0 0 0 A1     6623.51390    2.00000E-4    3		         6623.51390    1.00000E-4    3
 7 A1  772     0 3 0 0 0 0 A1     6652.88330    3.00000E-4    3		         6652.88333    3.05505E-4    3
 7 A1  794     0 3 0 0 0 0 A1     6691.40180    4.58258E-4    3		         6691.40187    2.08167E-4    3
 7 A2  799     0 3 0 0 0 0 A1     6638.27060    4.24264E-4    2		         6638.27045    2.12132E-4    2
 7 A2  808     0 3 0 0 0 0 A1     6652.86987    3.78594E-4    3		         6652.87003    1.15470E-4    3
 7 A2  831     0 3 0 0 0 0 A1     6691.40180    4.58258E-4    3		         6691.40190    2.82843E-4    2
 7 E  1571     0 3 0 0 0 0 A1     6641.41227    3.78594E-4    3		         6641.41230    2.64575E-4    3
 7 E  1577     0 3 0 0 0 0 A1     6645.90543    2.51661E-4    3		         6645.90527    3.21455E-4    3
 7 E  1593     0 3 0 0 0 0 A1     6663.14693    3.21455E-4    3		         6663.14647    6.11010E-4    3
 7 E  1605     0 3 0 0 0 0 A1     6676.05263    3.51188E-4    3		         6676.05257    5.77350E-5    3
 8 A1  910     0 3 0 0 0 0 A1     6712.98170    2.82843E-4    2
 8 A1  935     0 3 0 0 0 0 A1     6751.58067    1.52753E-4    3		         6751.58065    7.07107E-5    2
 8 A2  874     0 3 0 0 0 0 A1     6712.98183    3.78594E-4    3		         6712.98130    1.41421E-4    2
 8 A2  897     0 3 0 0 0 0 A1     6751.58067    1.52753E-4    3		         6751.58053    2.08167E-4    3
 8 E  1771     0 3 0 0 0 0 A1     6701.29107    2.08167E-4    3		         6701.29120    1.00000E-4    3
 8 E  1778     0 3 0 0 0 0 A1     6705.99910    6.24500E-4    3		         6705.99877    9.29157E-4    3
 8 E  1794     0 3 0 0 0 0 A1     6723.19090    2.00000E-4    3		         6723.19097    5.77350E-5    3
 8 E  1810     0 3 0 0 0 0 A1     6736.06980    2.64575E-4    3		         6736.07013    4.93288E-4    3
 8 E  1891     0 3 0 0 0 0 A1     6796.83070    0.00000E+0    2		         6796.83000    NaN	     1
 9 A1  974     0 3 0 0 0 0 A1     6780.56803    2.51661E-4    3		         6780.56823    2.88675E-4    3
 9 A1  999     0 3 0 0 0 0 A1     6818.98333    1.52753E-4    3
 9 A1 1047     0 3 0 0 0 0 A1     6888.80355    2.12132E-4    2		         6888.80450    NaN	     1
 9 A2  997     0 3 0 0 0 0 A1     6766.71477    1.70392E-3    3		         6766.71570    0.00000E+0    2
 9 A2 1000     0 3 0 0 0 0 A1     6769.17355    2.12132E-4    2		         6769.17335    4.94975E-4    2
 9 A2 1010     0 3 0 0 0 0 A1     6780.54707    5.03322E-4    3		         6780.54693    3.05505E-4    3
 9 A2 1036     0 3 0 0 0 0 A1     6818.98333    1.52753E-4    3		         6818.98337    2.30940E-4    3
 9 A2 1086     0 3 0 0 0 0 A1     6888.80365    7.07107E-5    2		         6888.80440    0.00000E+0    2
 9 E  1967     0 3 0 0 0 0 A1     6768.70983    5.50757E-4    3		         6768.71003    8.38650E-4    3
 9 E  1974     0 3 0 0 0 0 A1     6773.54263    3.51188E-4    3		         6773.54283    7.57188E-4    3
 9 E  1975     0 3 0 0 0 0 A1     6773.67483    6.35085E-4    3		         6773.67477    4.04145E-4    3
 9 E  1993     0 3 0 0 0 0 A1     6790.69587    5.77350E-5    3		         6790.69620    8.66025E-4    3
 9 E  2010     0 3 0 0 0 0 A1     6803.55583    3.21455E-4    3		         6803.55593    2.51661E-4    3
 9 E  2069     0 3 0 0 0 0 A1     6843.49890    2.64575E-4    3		         6843.50020    8.48528E-4    2
 9 E  2100     0 3 0 0 0 0 A1     6864.21640    0.00000E+0    3		         6864.21667    9.07377E-4    3
10 A1 1107     0 3 0 0 0 0 A1     6855.62920    3.00000E-4    3		         6855.62840    2.12132E-3    2
10 A1 1136     0 3 0 0 0 0 A1     6893.85720    2.64575E-4    3		         6893.85673    1.15902E-3    3
10 A1 1190     0 3 0 0 0 0 A1     6963.59947    8.06639E-4    6		         6963.59930    1.04403E-3    3
10 A2 1071     0 3 0 0 0 0 A1     6855.72327    5.03322E-4    3		         6855.72340    4.24264E-4    2
10 A2 1099     0 3 0 0 0 0 A1     6893.85720    2.64575E-4    3
10 E  2160     0 3 0 0 0 0 A1     6843.42903    2.51661E-4    3		         6843.42953    1.20968E-3    3
10 E  2169     0 3 0 0 0 0 A1     6848.54233    5.77350E-5    3		         6848.54240    2.00000E-4    3
10 E  2190     0 3 0 0 0 0 A1     6865.68163    5.13160E-4    3		         6865.68220    8.48528E-4    2
10 E  2208     0 3 0 0 0 0 A1     6878.47057    1.52753E-4    3		         6878.47070    7.07107E-4    2
10 E  2271     0 3 0 0 0 0 A1     6918.34360    1.41421E-4    2		         6918.34405    1.20208E-3    2
10 E  2303     0 3 0 0 0 0 A1     6939.04593    1.15470E-4    3		         6939.04540    3.11127E-3    2
10 E  2378     0 3 0 0 0 0 A1     6991.59900    1.41421E-4    2
11 A1 1165     0 3 0 0 0 0 A1     6938.04593    6.02771E-4    3		         6938.04660    1.90000E-3    3
11 A1 1198     0 3 0 0 0 0 A1     6976.21120    1.00000E-4    3		         6976.21145    1.06066E-3    2
11 A1 1253     0 3 0 0 0 0 A1     7045.81820    1.54919E-4    6		         7045.81920    0.00000E+0    2
11 A2 1189     0 3 0 0 0 0 A1     6926.10245    7.07107E-5    2		         6926.10325    2.47487E-3    2
11 A2 1202     0 3 0 0 0 0 A1     6938.09870    8.54400E-4    3		         6938.09910    8.48528E-4    2
11 A2 1236     0 3 0 0 0 0 A1     6975.06420    NaN	      1		         6975.06500    NaN	     1
11 E  2352     0 3 0 0 0 0 A1     6925.46700    1.00000E-4    3		         6925.46705    1.06066E-3    2
11 E  2356     0 3 0 0 0 0 A1     6930.97307    4.93288E-4    3		         6930.97440    NaN	     1
11 E  2358     0 3 0 0 0 0 A1     6931.41807    2.62742E-3    3		         6931.42095    7.77817E-4    2
11 E  2383     0 3 0 0 0 0 A1     6948.06167    6.80686E-4    3		         6948.06245    3.53553E-4    2
11 E  2402     0 3 0 0 0 0 A1     6960.77733    4.93288E-4    3		         6960.77810    NaN	     1
11 E  2467     0 3 0 0 0 0 A1     7000.60693    5.77350E-5    3		         7000.60780    NaN	     1
11 E  2587     0 3 0 0 0 0 A1     7073.76167    1.13725E-3    3		         7073.76390    NaN	     1
11 E  2645     0 3 0 0 0 0 A1     7104.98495    6.36396E-4    2		         7104.98520    NaN	     1
12 A1 1285     0 3 0 0 0 0 A1     7015.97530    1.69706E-3    2		         7015.97490    NaN	     1
12 A1 1296     0 3 0 0 0 0 A1     7027.86165    1.62635E-3    2		         7027.86300    NaN	     1
12 A1 1333     0 3 0 0 0 0 A1     7065.93510    1.41421E-4    2
12 A1 1391     0 3 0 0 0 0 A1     7135.45135    3.53553E-4    2		         7135.45430    NaN	     1
12 A2 1259     0 3 0 0 0 0 A1     7027.82005    9.19239E-4    2		         7027.81990    NaN	     1
12 A2 1294     0 3 0 0 0 0 A1     7065.93525    7.07107E-5    2		         7065.93600    NaN	     1
12 A2 1353     0 3 0 0 0 0 A1     7135.45210    1.41421E-4    2
12 E  2536     0 3 0 0 0 0 A1     7017.56735    2.47487E-3    2
12 E  2541     0 3 0 0 0 0 A1     7021.60730    1.97990E-3    2		         7021.60760    NaN	     1
12 E  2543     0 3 0 0 0 0 A1     7022.79835    7.77817E-4    2		         7022.79920    NaN	     1
12 E  2571     0 3 0 0 0 0 A1     7037.93655    2.12132E-4    2		         7037.93870    NaN	     1
12 E  2593     0 3 0 0 0 0 A1     7050.67685    7.07107E-5    2		         7050.67720    NaN	     1
12 E  2664     0 3 0 0 0 0 A1     7090.27930    2.82843E-4    2		         7090.27940    NaN	     1
12 E  2700     0 3 0 0 0 0 A1     7110.99080    2.68701E-3    2		         7110.98770    NaN	     1
12 E  2851     0 3 0 0 0 0 A1     7194.44185    7.77817E-4    2
13 A1 1349     0 3 0 0 0 0 A1     7125.36710    9.84886E-4    3		         7125.36750    NaN	     1
13 A1 1388     0 3 0 0 0 0 A1     7163.09643    1.51438E-3    3		         7163.09460    NaN	     1
13 A1 1448     0 3 0 0 0 0 A1     7234.49207    1.76163E-3    3
13 A1 1534     0 3 0 0 0 0 A1     7327.39520    1.13137E-3    2
13 A2 1375     0 3 0 0 0 0 A1     7112.88820    2.82843E-4    2		         7112.88600    NaN	     1
13 A2 1385     0 3 0 0 0 0 A1     7125.29227    7.76745E-4    3		         7125.29210    NaN	     1
13 A2 1427     0 3 0 0 0 0 A1     7163.10823    1.94251E-3    3		         7163.10840    NaN	     1
13 A2 1486     0 3 0 0 0 0 A1     7232.51823    9.23760E-4    3
13 A2 1575     0 3 0 0 0 0 A1     7325.71605    9.19239E-4    2
13 E  2713     0 3 0 0 0 0 A1     7114.86695    4.94975E-4    2
13 E  2720     0 3 0 0 0 0 A1     7117.98803    2.15716E-3    3		         7117.98890    NaN	     1
13 E  2753     0 3 0 0 0 0 A1     7135.35827    1.53080E-3    3		         7135.35670    NaN	     1
13 E  2754     0 3 0 0 0 0 A1     7134.62085    2.75772E-3    2		         7134.62090    NaN	     1
13 E  2777     0 3 0 0 0 0 A1     7147.90817    1.15470E-4    3		         7147.90770    NaN	     1
13 E  2979     0 3 0 0 0 0 A1     7262.61750    1.41421E-3    2
 0 E    94     0 1 2 0 1 0 E      6246.95140    NaN	      1		         6246.95380    NaN	     1
 1 E   283     0 1 2 0 1 0 E      6254.45110    4.24264E-4    2		         6254.45100    4.24264E-4    2
 2 A1  250     0 1 2 0 1 0 E      6264.56550    NaN	      1		         6264.56517    1.11505E-3    3
 2 A1  251     0 1 2 0 1 0 E      6272.47620    7.07107E-4    2		         6272.47657    1.05987E-3    3
 2 A2  217     0 1 2 0 1 0 E 						         6264.56390    NaN	     1
 2 A2  218     0 1 2 0 1 0 E      6272.75480    NaN	      1		         6272.75430    NaN	     1
 2 E   470     0 1 2 0 1 0 E      6269.46955    7.07107E-5    2		         6269.46895    8.50490E-4    4
 2 E   475     0 1 2 0 1 0 E 						         6280.76577    1.58824E-3    4
 3 A1  311     0 1 2 0 1 0 E      6287.20645    7.07107E-5    2		         6287.20575    7.07107E-5    2
 3 A1  312     0 1 2 0 1 0 E      6295.01110    NaN	      1		         6295.01093    3.05505E-4    3
 3 A2  344     0 1 2 0 1 0 E      6287.22350    NaN	      1		         6287.22115    7.07107E-5    2
 3 E   655     0 1 2 0 1 0 E      6291.26770    NaN	      1		         6291.26810    0.00000E+0    2
 3 E   656     0 1 2 0 1 0 E      6292.05447    1.28970E-3    3		         6292.05443    1.04626E-3    6
 4 A1  435     0 1 2 0 1 0 E      6317.38647    7.09460E-4    3		         6317.38625    5.19615E-4    4
 4 A1  436     0 1 2 0 1 0 E      6324.34230    NaN	      1		         6324.34215    7.07107E-5    2
 4 A2  402     0 1 2 0 1 0 E      6317.34380    NaN	      1		         6317.34217    3.59398E-4    4
 4 A2  403     0 1 2 0 1 0 E      6324.79850    8.48528E-4    2		         6324.79730    5.56776E-4    3
 4 A2  414     0 1 2 0 1 0 E      6356.43570    NaN	      1		         6356.43810    2.82843E-4    2
 4 E   835     0 1 2 0 1 0 E      6313.04624    3.97492E-4    5		         6313.04553    1.18265E-3    6
 4 E   836     0 1 2 0 1 0 E      6313.36798    7.49667E-4    5		         6313.36760    6.44205E-4    5
 4 E   840     0 1 2 0 1 0 E 						         6321.59730    7.00000E-4    3
 4 E   841     0 1 2 0 1 0 E      6322.27180    1.06771E-3    4		         6322.27156    4.27785E-4    5
 4 E   854     0 1 2 0 1 0 E      6343.51240    NaN	      1		         6343.51385    4.94975E-4    2
 5 A1  494     0 1 2 0 1 0 E      6354.94283    5.50757E-4    3		         6354.94270    3.36650E-4    4
 5 A1  495     0 1 2 0 1 0 E      6362.18160    NaN	      1		         6362.18147    6.11010E-4    3
 5 A2  527     0 1 2 0 1 0 E      6355.04103    1.19304E-3    3		         6355.04108    4.54973E-4    5
 5 A2  528     0 1 2 0 1 0 E      6361.60370    NaN	      1		         6361.60350    0.00000E+0    2
 5 A2  542     0 1 2 0 1 0 E 						         6393.74767    4.72582E-4    3
 5 E  1018     0 1 2 0 1 0 E      6350.88240    9.64365E-4    3		         6350.88107    7.97392E-4    4
 5 E  1019     0 1 2 0 1 0 E      6351.54330    1.02956E-3    4		         6351.54434    5.68331E-4    5
 5 E  1025     0 1 2 0 1 0 E      6360.20070    1.01653E-3    4		         6360.20088    2.21736E-4    4
 5 E  1030     0 1 2 0 1 0 E      6368.07517    6.65833E-4    3		         6368.07428    3.11448E-4    5
 5 E  1038     0 1 2 0 1 0 E      6381.58920    NaN	      1		         6381.59007    5.85947E-4    3
 5 E  1059     0 1 2 0 1 0 E      6413.14165    9.19239E-4    2		         6413.14240    1.41421E-4    2
 6 A1  619     0 1 2 0 1 0 E      6400.17765    3.04056E-3    2		         6400.17747    5.50757E-4    3
 6 A1  621     0 1 2 0 1 0 E      6406.42180    NaN	      1		         6406.42180    5.65685E-4    2
 6 E  1198     0 1 2 0 1 0 E      6396.18610    7.00000E-4    3		         6396.18618    8.61394E-4    5
 6 E  1199     0 1 2 0 1 0 E      6397.18680    1.50000E-3    3		         6397.18693    4.58984E-4    6
 6 E  1205     0 1 2 0 1 0 E      6405.89433    6.65833E-4    3		         6405.89268    1.04499E-3    5
 6 E  1209     0 1 2 0 1 0 E      6410.99515    1.51987E-3    4		         6410.99523    6.18466E-4    4
 6 E  1211     0 1 2 0 1 0 E      6412.74860    1.13137E-3    2		         6412.74687    4.05010E-3    3
 6 E  1212     0 1 2 0 1 0 E      6413.48405    8.34666E-4    4		         6413.48338    2.28035E-4    5
 6 E  1245     0 1 2 0 1 0 E      6457.36460    0.00000E+0    2		         6457.36410    2.82843E-4    2
 7 A1  675     0 1 2 0 1 0 E      6452.48565    1.20208E-3    2		         6452.48540    NaN	     1
 7 A1  677     0 1 2 0 1 0 E      6460.13600    NaN	      1		         6460.13475    1.90919E-3    2
 7 A2  710     0 1 2 0 1 0 E      6458.79590    4.66690E-3    2		         6458.79685    2.47487E-3    2
 7 E  1378     0 1 2 0 1 0 E      6449.14920    5.56776E-4    3		         6449.14960    1.00000E-3    4
 7 E  1379     0 1 2 0 1 0 E      6450.25080    3.00000E-4    3		         6450.25055    5.25991E-4    4
 7 E  1385     0 1 2 0 1 0 E      6457.47390    1.69706E-3    2		         6457.47560    3.98079E-3    4
 7 E  1389     0 1 2 0 1 0 E      6462.99450    8.48528E-4    2		         6462.99435    3.53553E-4    2
 7 E  1390     0 1 2 0 1 0 E      6463.86916    1.16748E-3    5		         6463.86945    3.10913E-4    4
 7 E  1391     0 1 2 0 1 0 E      6465.46050    2.82843E-4    2		         6465.46030    4.24264E-4    2
 7 E  1394     0 1 2 0 1 0 E      6466.85270    7.00000E-4    3		         6466.85327    6.02771E-4    3
 7 E  1448     0 1 2 0 1 0 E      6532.12560    2.54558E-3    2
 8 A1  798     0 1 2 0 1 0 E      6513.01490    9.48683E-4    4		         6513.01354    9.71082E-4    5
 8 A1  799     0 1 2 0 1 0 E      6518.56445    4.94975E-4    2		         6518.56630    1.27279E-3    2
 8 A1  807     0 1 2 0 1 0 E 						         6537.84800    NaN	     1
 8 A2  764     0 1 2 0 1 0 E      6512.41300    5.56776E-4    3		         6512.41370    4.35890E-4    3
 8 A2  767     0 1 2 0 1 0 E      6521.23785    1.06066E-3    2		         6521.23840    7.07107E-4    2
 8 A2  774     0 1 2 0 1 0 E      6537.84975    2.33345E-3    2		         6537.84850    NaN	     1
 8 A2  776     0 1 2 0 1 0 E      6540.57347    1.33167E-3    3		         6540.57527    2.28108E-3    3
 8 E  1555     0 1 2 0 1 0 E      6510.02233    1.33167E-3    3		         6510.02193    3.21455E-4    3
 8 E  1568     0 1 2 0 1 0 E      6524.27523    6.80686E-4    3		         6524.27505    7.07107E-5    2
 8 E  1610     0 1 2 0 1 0 E      6567.21583    1.91898E-3    4		         6567.21597    3.81750E-3    3
 8 E  1630     0 1 2 0 1 0 E      6590.82350    5.65685E-4    2		         6590.82370    1.13137E-3    2
 9 A1  852     0 1 2 0 1 0 E      6580.04230    1.69706E-3    2		         6580.04050    NaN	     1
 9 A1  865     0 1 2 0 1 0 E      6610.71440    9.89949E-4    2		         6610.71640    NaN	     1
 9 A2  899     0 1 2 0 1 0 E      6610.69497    7.09460E-4    3		         6610.69455    7.77817E-4    2
 9 E  1734     0 1 2 0 1 0 E      6578.47512    8.95824E-4    4		         6578.47500    1.41421E-4    2
 9 E  1744     0 1 2 0 1 0 E      6589.67513    1.51767E-3    3		         6589.67665    7.07107E-5    2
 9 E  1791     0 1 2 0 1 0 E      6636.46050    3.46410E-4    3		         6636.46050    NaN	     1
 9 E  1792     0 1 2 0 1 0 E      6636.65368    4.57347E-4    4		         6636.65327    8.14453E-4    3
 9 E  1830     0 1 2 0 1 0 E      6676.83190    1.41421E-4    2		         6676.83030    NaN	     1
10 A1  969     0 1 2 0 1 0 E      6651.45635    7.07107E-5    2		         6651.45640    NaN	     1
10 E  1966     0 1 2 0 1 0 E      6709.75640    1.55563E-3    2		         6709.75630    NaN	     1
11 A1 1040     0 1 2 0 1 0 E      6770.13947    1.95533E-3    3		         6770.13780    NaN	     1
11 E  2140     0 1 2 0 1 0 E      6791.89187    1.59452E-3    4
11 E  2239     0 1 2 0 1 0 E      6861.27175    1.34350E-3    2
12 A1 1148     0 1 2 0 1 0 E      6834.17280    1.69706E-3    2
12 E  2278     0 1 2 0 1 0 E      6849.70800    1.41421E-4    2
 0 E   112     0 1 1 1 0 0 E      6505.00410    NaN	      1		         6505.00470    NaN	     1
 1 A1  151     0 1 1 1 0 0 E      6513.36790    NaN	      1		         6513.36840    NaN	     1
 1 A2  188     0 1 1 1 0 0 E      6513.33940    NaN	      1		         6513.34030    NaN	     1
 1 E   338     0 1 1 1 0 0 E      6512.44945    1.76777E-3    2		         6512.44860    7.07107E-4    2
 1 E   339     0 1 1 1 0 0 E      6513.88110    NaN	      1		         6513.88080    NaN	     1
 2 A2  262     0 1 1 1 0 0 E      6528.28100    NaN	      1		         6528.27900    NaN	     1
 2 A2  263     0 1 1 1 0 0 E      6535.33240    NaN	      1		         6535.33190    1.41421E-4    2
 2 E   563     0 1 1 1 0 0 E      6528.78835    2.12132E-4    2		         6528.78885    9.19239E-4    2
 2 E   564     0 1 1 1 0 0 E 						         6531.84943    6.65833E-4    3
 3 A1  375     0 1 1 1 0 0 E      6550.64540    NaN	      1		         6550.64790    NaN	     1
 3 A1  377     0 1 1 1 0 0 E      6557.69420    NaN	      1		         6557.69470    8.48528E-4    2
 3 A2  412     0 1 1 1 0 0 E      6550.47860    NaN	      1		         6550.47867    7.37111E-4    3
 3 E   782     0 1 1 1 0 0 E      6549.67270    1.13137E-3    2		         6549.67225    7.77817E-4    2
 3 E   783     0 1 1 1 0 0 E      6551.14865    1.90919E-3    2		         6551.14783    9.60902E-4    3
 3 E   784     0 1 1 1 0 0 E      6554.18070    1.21655E-3    3		         6554.18077    1.02144E-3    3
 3 E   793     0 1 1 1 0 0 E      6565.94100    NaN	      1		         6565.94305    2.61630E-3    2
 4 A1  522     0 1 1 1 0 0 E      6587.32240    2.58070E-3    4		         6587.32300    7.07107E-4    4
 4 A2  483     0 1 1 1 0 0 E      6580.47540    NaN	      1		         6580.47530    1.83848E-3    2
 4 A2  485     0 1 1 1 0 0 E      6587.44807    7.57188E-4    3		         6587.44897    7.54431E-4    4
 4 E  1004     0 1 1 1 0 0 E      6579.45300    2.82843E-4    2		         6579.45460    5.56776E-4    3
 4 E  1005     0 1 1 1 0 0 E      6580.95743    2.39653E-3    3		         6580.95713    6.50641E-4    3
 4 E  1006     0 1 1 1 0 0 E 						         6583.95790    2.00000E-4    3
 4 E  1014     0 1 1 1 0 0 E      6591.01970    NaN	      1		         6591.01750    4.35890E-4    3
 4 E  1017     0 1 1 1 0 0 E      6595.71290    1.41421E-4    2		         6595.71337    5.03322E-4    3
 4 E  1023     0 1 1 1 0 0 E      6606.97040    NaN	      1		         6606.97025    4.94975E-4    2
 5 A1  592     0 1 1 1 0 0 E      6617.76910    NaN	      1		         6617.76900    NaN	     1
 5 A1  608     0 1 1 1 0 0 E      6657.22520    NaN	      1		         6657.22500    NaN	     1
 5 A2  632     0 1 1 1 0 0 E      6624.60785    2.12132E-4    2		         6624.60800    7.07107E-4    2
 5 A2  646     0 1 1 1 0 0 E      6657.22520    NaN	      1
 5 E  1223     0 1 1 1 0 0 E      6616.68710    5.65685E-4    2		         6616.68610    9.89949E-4    2
 5 E  1225     0 1 1 1 0 0 E      6618.21650    4.24264E-4    2		         6618.21730    2.35797E-3    3
 5 E  1226     0 1 1 1 0 0 E      6621.29905    1.62635E-3    2
 5 E  1232     0 1 1 1 0 0 E      6627.60900    NaN	      1		         6627.61100    4.24264E-4    2
 5 E  1238     0 1 1 1 0 0 E      6632.94000    NaN	      1		         6632.93935    2.12132E-4    2
 5 E  1244     0 1 1 1 0 0 E      6644.18120    NaN	      1		         6644.18090    2.82843E-4    2
 6 A1  742     0 1 1 1 0 0 E      6669.30870    5.65685E-4    2		         6669.30850    2.82843E-4    2
 6 A1  759     0 1 1 1 0 0 E      6701.88785    1.20208E-3    2
 6 A2  702     0 1 1 1 0 0 E 						         6662.52820    NaN	     1
 6 A2  705     0 1 1 1 0 0 E      6669.39005    9.19239E-4    2
 6 A2  721     0 1 1 1 0 0 E      6701.88785    1.20208E-3    2		         6701.88795    7.07107E-5    2
 6 E  1435     0 1 1 1 0 0 E      6661.40450    7.07107E-4    2
 6 E  1455     0 1 1 1 0 0 E      6677.63605    2.61630E-3    2		         6677.63390    NaN	     1
 6 E  1462     0 1 1 1 0 0 E      6688.77350    1.97990E-3    2		         6688.77410    1.41421E-4    2
 6 E  1463     0 1 1 1 0 0 E      6688.89790    2.54558E-3    2		         6688.89665    3.53553E-4    2
 6 E  1496     0 1 1 1 0 0 E      6721.97560    NaN	      1		         6721.97470    NaN	     1
 7 A1  809     0 1 1 1 0 0 E      6714.75660    NaN	      1		         6714.75780    NaN	     1
 7 A1  811     0 1 1 1 0 0 E      6721.75200    2.82843E-3    2		         6721.75305    2.05061E-3    2
 7 A1  829     0 1 1 1 0 0 E      6754.03775    1.90919E-3    2
 7 A2  848     0 1 1 1 0 0 E      6721.55895    1.76777E-3    2		         6721.55990    2.82843E-4    2
 7 A2  867     0 1 1 1 0 0 E      6754.03775    1.90919E-3    2		         6754.03590    NaN	     1
 7 E  1649     0 1 1 1 0 0 E      6713.50760    4.24264E-4    2		         6713.50705    1.06066E-3    2
 7 E  1651     0 1 1 1 0 0 E      6715.07790    NaN	      1		         6715.07740    NaN	     1
 7 E  1655     0 1 1 1 0 0 E      6718.01700    4.24264E-4    2		         6718.01770    NaN	     1
 7 E  1672     0 1 1 1 0 0 E      6729.55550    4.24264E-4    2		         6729.55490    NaN	     1
 7 E  1681     0 1 1 1 0 0 E      6741.01090    1.41421E-3    2		         6741.00970    NaN	     1
 8 A1  953     0 1 1 1 0 0 E      6780.74500    2.82843E-3    2		         6780.74220    NaN	     1
 8 A1  973     0 1 1 1 0 0 E      6813.68200    0.00000E+0    2
 8 A2  916     0 1 1 1 0 0 E      6781.20555    2.61630E-3    2		         6781.20410    NaN	     1
 8 A2  935     0 1 1 1 0 0 E      6813.68200    0.00000E+0    2		         6813.68200    9.89949E-4    2
 8 E  1860     0 1 1 1 0 0 E      6773.10025    2.12132E-4    2		         6773.09930    NaN	     1
 8 E  1862     0 1 1 1 0 0 E      6774.67640    2.82843E-3    2		         6774.67660    NaN	     1
 8 E  1883     0 1 1 1 0 0 E      6789.36530    2.82843E-4    2		         6789.36455    2.47487E-3    2
 8 E  1896     0 1 1 1 0 0 E      6800.54625    7.07107E-5    2		         6800.54680    NaN	     1
 8 E  1933     0 1 1 1 0 0 E      6833.44195    1.62635E-3    2		         6833.44080    NaN	     1
 9 A1 1015     0 1 1 1 0 0 E      6841.64365    2.75772E-3    2		         6841.64100    NaN	     1
 9 A2 1056     0 1 1 1 0 0 E      6848.33200    9.89949E-4    2		         6848.33070    NaN	     1
 9 E  2066     0 1 1 1 0 0 E      6839.87750    2.82843E-3    2		         6839.87550    NaN	     1
10 E  2266     0 1 1 1 0 0 E      6914.79050    1.41421E-3    2
 3 A1  359     0 1 1 0 2 0 E      6490.12840    NaN	      1		         6490.12840    5.65685E-4    2
 3 A2  395     0 1 1 0 2 0 E      6490.15380    NaN	      1		         6490.15360    2.82843E-4    2
 4 A1  500     0 1 1 0 2 0 E 						         6519.80527    2.30940E-4    3
 4 A2  464     0 1 1 0 2 0 E      6519.79460    4.24264E-4    2		         6519.79407    2.30940E-4    3
 5 A1  569     0 1 1 0 2 0 E      6558.33473    1.13725E-3    3		         6558.33617    5.77350E-5    3
 5 A2  605     0 1 1 0 2 0 E      6558.29180    1.55242E-3    3		         6558.29163    4.04145E-4    3
 5 E  1164     0 1 1 0 2 0 E      6543.83393    2.51661E-4    3		         6543.83403    5.77350E-5    3
 6 A1  710     0 1 1 0 2 0 E      6604.35660    4.24264E-3    2		         6604.35780    2.68701E-3    2
 6 A2  674     0 1 1 0 2 0 E      6604.34085    1.90919E-3    2		         6604.34027    2.30940E-4    3
 7 A2  800     0 1 1 0 2 0 E      6639.86650    NaN	      1		         6639.86647    2.65769E-3    3
12 A2 1257     0 1 1 0 2 0 E      7030.24470    NaN	      1
12 E  2542     0 1 1 0 2 0 E      7023.20520    NaN	      1		         7023.20690    NaN	     1
 0 E    99     0 1 0 1 0 1 E 						         6347.81490    NaN	     1
 1 A1  134     0 1 0 1 0 1 E      6364.46570    NaN	      1		         6364.46610    NaN	     1
 1 A2  167     0 1 0 1 0 1 E      6364.43770    NaN	      1		         6364.43825    7.07107E-5    2
 1 E   295     0 1 0 1 0 1 E      6350.33270    NaN	      1		         6350.33000    NaN	     1
 1 E   297     0 1 0 1 0 1 E      6355.36660    2.82843E-4    2		         6355.36705    7.07107E-5    2
 2 A1  263     0 1 0 1 0 1 E      6363.37150    NaN	      1		         6363.37140    2.64575E-4    3
 2 A1  267     0 1 0 1 0 1 E      6379.42875    4.94975E-4    2		         6379.42900    0.00000E+0    2
 2 A2  229     0 1 0 1 0 1 E      6363.35930    NaN	      1		         6363.35910    NaN	     1
 2 A2  234     0 1 0 1 0 1 E      6379.41790    NaN	      1		         6379.41820    NaN	     1
 2 E   492     0 1 0 1 0 1 E      6365.42910    5.65685E-4    2		         6365.43005    1.90526E-3    4
 2 E   494     0 1 0 1 0 1 E      6370.43790    2.64575E-4    3		         6370.43863    4.19325E-4    4
 2 E   506     0 1 0 1 0 1 E      6390.68945    2.12132E-4    2		         6390.68960    1.00000E-4    3
 3 A1  327     0 1 0 1 0 1 E      6385.38545    2.05061E-3    2		         6385.38560    2.68701E-3    2
 3 A1  334     0 1 0 1 0 1 E      6401.80450    NaN	      1		         6401.80467    3.05505E-4    3
 3 A2  361     0 1 0 1 0 1 E      6386.03840    1.04403E-3    3		         6386.03795    2.38048E-4    4
 3 A2  367     0 1 0 1 0 1 E      6402.40795    9.19239E-4    2		         6402.40887    4.93288E-4    3
 3 E   689     0 1 0 1 0 1 E      6387.86930    NaN	      1		         6387.86870    2.82843E-4    2
 3 E   690     0 1 0 1 0 1 E      6388.10250    1.00000E-4    3		         6388.10300    2.82843E-4    6
 3 E   693     0 1 0 1 0 1 E      6393.01717    4.61880E-4    3		         6393.01740    1.00000E-4    5
 3 E   707     0 1 0 1 0 1 E      6413.33065    7.07107E-5    2		         6413.33073    3.78594E-4    3
 3 E   718     0 1 0 1 0 1 E      6427.56287    8.08290E-4    3		         6427.56403    1.52753E-4    3
 4 A1  459     0 1 0 1 0 1 E      6416.29792    6.94622E-4    4		         6416.29820    2.82843E-4    5
 4 A1  465     0 1 0 1 0 1 E      6432.58385    6.36396E-4    2		         6432.58453    5.85947E-4    3
 4 A1  484     0 1 0 1 0 1 E      6475.04250    6.24500E-4    3		         6475.04287    1.15470E-4    3
 4 A2  425     0 1 0 1 0 1 E      6416.12313    1.61658E-3    3		         6416.12197    2.51661E-4    3
 4 A2  432     0 1 0 1 0 1 E      6431.75870    NaN	      1		         6431.75930    4.24264E-4    2
 4 A2  450     0 1 0 1 0 1 E      6475.04247    6.80686E-4    3		         6475.04283    1.52753E-4    3
 4 E   888     0 1 0 1 0 1 E      6418.31252    6.94622E-4    4		         6418.31304    1.99553E-4    8
 4 E   892     0 1 0 1 0 1 E      6422.96140    5.19615E-4    3		         6422.96146    1.47580E-3    5
 4 E   893     0 1 0 1 0 1 E      6423.51413    3.78594E-4    3		         6423.51464    8.20279E-4    7
 4 E   907     0 1 0 1 0 1 E      6443.52317    5.13160E-4    3		         6443.52345    9.81495E-4    4
 4 E   921     0 1 0 1 0 1 E      6457.76927    4.16333E-4    3		         6457.76930    2.64575E-4    3
 5 A1  521     0 1 0 1 0 1 E      6453.81975    7.07107E-5    2		         6453.81970    1.41421E-4    2
 5 A1  525     0 1 0 1 0 1 E      6461.42640    NaN	      1		         6461.42865    6.36396E-4    2
 5 A1  530     0 1 0 1 0 1 E      6469.32630    NaN	      1		         6469.32593    9.86577E-4    3
 5 A1  552     0 1 0 1 0 1 E      6512.72850    2.64575E-4    3		         6512.72863    1.15470E-4    3
 5 A2  555     0 1 0 1 0 1 E      6454.20608    3.59398E-4    4		         6454.20572    2.50000E-4    4
 5 A2  559     0 1 0 1 0 1 E 						         6461.42865    6.36396E-4    2
 5 A2  564     0 1 0 1 0 1 E      6470.24693    3.78594E-4    3		         6470.24733    2.08167E-4    3
 5 A2  586     0 1 0 1 0 1 E      6512.72850    2.64575E-4    3		         6512.72863    2.08167E-4    3
 5 E  1080     0 1 0 1 0 1 E      6452.76317    1.76730E-3    3		         6452.76280    1.34722E-3    5
 5 E  1082     0 1 0 1 0 1 E      6455.60572    1.44309E-3    4		         6455.60638    4.65833E-4    5
 5 E  1083     0 1 0 1 0 1 E      6456.04316    3.18795E-3    5		         6456.04388    1.83130E-3    6
 5 E  1087     0 1 0 1 0 1 E      6461.22312    2.18579E-3    6		         6461.22324    4.47014E-4    8
 5 E  1088     0 1 0 1 0 1 E      6461.28238    1.19666E-3    5		         6461.28245    1.50300E-3    6
 5 E  1107     0 1 0 1 0 1 E      6481.14970    8.54400E-4    3		         6481.14975    7.18795E-4    4
 5 E  1121     0 1 0 1 0 1 E      6495.49195    3.53553E-4    2		         6495.49183    3.05505E-4    3
 5 E  1154     0 1 0 1 0 1 E      6533.16085    1.90919E-3    2		         6533.16203    5.77350E-5    3
 6 A1  652     0 1 0 1 0 1 E      6499.75758    5.26308E-4    5		         6499.75722    1.78885E-4    5
 6 A1  657     0 1 0 1 0 1 E 						         6506.76020    4.24264E-4    2
 6 A1  663     0 1 0 1 0 1 E      6515.39157    6.11010E-4    3		         6515.39210    8.52447E-4    4
 6 A1  687     0 1 0 1 0 1 E      6557.92147    4.16333E-4    3		         6557.92193    2.51661E-4    3
 6 A2  617     0 1 0 1 0 1 E      6498.64570    NaN	      1		         6498.64595    7.07107E-5    2
 6 A2  618     0 1 0 1 0 1 E      6499.07270    1.41421E-4    2		         6499.07275    3.53553E-4    2
 6 A2  623     0 1 0 1 0 1 E      6506.76115    4.94975E-4    2		         6506.77157    4.72582E-4    3
 6 A2  629     0 1 0 1 0 1 E      6514.42240    NaN	      1		         6514.42163    2.51661E-4    3
 6 A2  653     0 1 0 1 0 1 E      6557.92143    4.61880E-4    3
 6 E  1274     0 1 0 1 0 1 E      6498.19242    1.96193E-3    4		         6498.19253    2.16080E-3    7
 6 E  1275     0 1 0 1 0 1 E      6500.87468    7.29383E-4    5		         6500.87503    2.92770E-4    7
 6 E  1277     0 1 0 1 0 1 E      6501.59984    1.12876E-3    8		         6501.60025    4.81070E-4    8
 6 E  1281     0 1 0 1 0 1 E      6506.54547    2.08167E-4    3		         6506.54488    4.32435E-4    5
 6 E  1302     0 1 0 1 0 1 E      6526.73733    3.51188E-4    3
 6 E  1304     0 1 0 1 0 1 E 						         6526.73700    8.12404E-4    4
 6 E  1318     0 1 0 1 0 1 E      6540.78280    1.73205E-4    3		         6540.78198    1.76125E-3    5
 6 E  1355     0 1 0 1 0 1 E      6578.29127    8.73689E-4    3		         6578.29180    2.00000E-4    3
 6 E  1381     0 1 0 1 0 1 E      6602.69415    2.05061E-3    2		         6602.69563    1.53080E-3    3
 7 A1  713     0 1 0 1 0 1 E      6551.08715    7.07107E-5    2		         6551.08790    5.29150E-4    3
 7 A1  714     0 1 0 1 0 1 E      6551.70587    1.77858E-3    3		         6551.70520    2.82843E-4    2
 7 A1  727     0 1 0 1 0 1 E      6567.28570    5.65685E-4    2		         6567.28640    2.82843E-4    2
 7 A1  752     0 1 0 1 0 1 E      6610.70250    4.35890E-4    3
 7 A1  787     0 1 0 1 0 1 E      6680.04220    4.24264E-4    2		         6680.04295    7.07107E-5    2
 7 A2  749     0 1 0 1 0 1 E      6552.88840    4.08248E-4    4		         6552.88855    5.44671E-4    4
 7 A2  761     0 1 0 1 0 1 E      6567.92183    1.50444E-3    3		         6567.92357    1.51079E-3    4
 7 A2  786     0 1 0 1 0 1 E      6610.70257    3.51188E-4    3		         6610.70313    3.21455E-4    3
 7 A2  825     0 1 0 1 0 1 E      6680.04220    4.24264E-4    2
 7 E  1466     0 1 0 1 0 1 E      6553.52888    1.32275E-3    6		         6553.52808    6.55490E-4    6
 7 E  1468     0 1 0 1 0 1 E      6554.63568    6.61060E-4    5		         6554.63586    1.02948E-3    8
 7 E  1472     0 1 0 1 0 1 E      6559.42833    1.26623E-3    3		         6559.42826    5.72713E-4    5
 7 E  1497     0 1 0 1 0 1 E      6578.90193    2.05994E-3    3		         6578.90250    1.18040E-3    4
 7 E  1514     0 1 0 1 0 1 E      6593.46577    1.70392E-3    3		         6593.46733    1.10151E-3    3
 7 E  1556     0 1 0 1 0 1 E      6630.97050    2.82843E-4    2		         6630.97090    1.47986E-3    3
 7 E  1586     0 1 0 1 0 1 E      6654.76567    1.19304E-3    3		         6654.76780    2.33880E-3    3
 8 A1  843     0 1 0 1 0 1 E      6613.64342    1.73118E-3    5		         6613.64332    1.30269E-3    5
 8 A1  856     0 1 0 1 0 1 E      6628.00190    1.41421E-3    2		         6628.00265    4.94975E-4    2
 8 A1  883     0 1 0 1 0 1 E      6671.04757    5.50757E-4    3		         6671.04932    3.66094E-3    4
 8 A1  928     0 1 0 1 0 1 E      6739.96365    1.90919E-3    2		         6739.96190    1.41421E-4    2
 8 A2  808     0 1 0 1 0 1 E      6611.18180    4.96655E-4    4		         6611.18200    7.87401E-4    4
 8 A2  809     0 1 0 1 0 1 E      6611.82750    4.24264E-4    2		         6611.82795    7.07107E-5    2
 8 A2  822     0 1 0 1 0 1 E      6628.05353    5.68624E-4    3		         6628.05517    1.85023E-3    3
 8 A2  849     0 1 0 1 0 1 E      6671.04747    2.51661E-4    3		         6671.04970    4.07308E-3    3
 8 A2  890     0 1 0 1 0 1 E      6739.96365    1.90919E-3    2
 8 E  1654     0 1 0 1 0 1 E      6613.69830    8.36660E-4    5		         6613.69746    8.17313E-4    5
 8 E  1656     0 1 0 1 0 1 E      6615.35340    1.01419E-3    8		         6615.35373    5.20256E-4    6
 8 E  1661     0 1 0 1 0 1 E      6619.88014    1.83929E-3    5		         6619.87985    3.51188E-4    4
 8 E  1662     0 1 0 1 0 1 E      6620.47590    0.00000E+0    2		         6620.47797    2.80060E-3    3
 8 E  1689     0 1 0 1 0 1 E      6639.54103    9.50438E-4    3		         6639.54125    2.12132E-4    2
 8 E  1710     0 1 0 1 0 1 E      6653.90113    2.09841E-3    3		         6653.89993    1.52753E-4    3
 8 E  1757     0 1 0 1 0 1 E      6691.20693    5.50757E-4    3		         6691.20650    1.41421E-4    2
 8 E  1787     0 1 0 1 0 1 E      6714.61050    1.41421E-3    2		         6714.60920    NaN	     1
 8 E  1856     0 1 0 1 0 1 E      6769.61045    1.62635E-3    2		         6769.61140    NaN	     1
 9 A1  902     0 1 0 1 0 1 E      6679.45690    9.64365E-4    3		         6679.45740    4.58258E-4    3
 9 A1  915     0 1 0 1 0 1 E      6696.10827    7.09460E-4    3		         6696.10870    1.13137E-3    2
 9 A1  946     0 1 0 1 0 1 E      6738.95985    7.07107E-5    2
 9 A1  992     0 1 0 1 0 1 E      6808.12220    9.89949E-4    2
 9 A2  936     0 1 0 1 0 1 E      6681.91753    2.30940E-4    3		         6681.91793    3.05505E-4    3
 9 A2  948     0 1 0 1 0 1 E      6695.83093    8.34166E-4    4		         6695.83073    6.42910E-4    3
 9 A2  981     0 1 0 1 0 1 E      6738.96027    9.29157E-4    3		         6738.95873    1.67432E-3    3
 9 A2 1030     0 1 0 1 0 1 E      6808.12220    9.89949E-4    2		         6808.12120    NaN	     1
 9 E  1839     0 1 0 1 0 1 E      6681.38583    3.21455E-4    3		         6681.38587    3.21455E-4    3
 9 E  1841     0 1 0 1 0 1 E      6683.64340    9.92831E-4    8		         6683.64362    9.26103E-4    6
 9 E  1845     0 1 0 1 0 1 E      6687.89995    1.15614E-3    4		         6687.89795    1.48492E-3    2
 9 E  1847     0 1 0 1 0 1 E      6688.42537    8.84590E-4    4		         6688.42480    5.29150E-4    3
 9 E  1878     0 1 0 1 0 1 E      6707.70073    5.68624E-4    3		         6707.70025    7.07107E-5    2
 9 E  1900     0 1 0 1 0 1 E      6721.82753    1.68795E-3    4		         6721.82760    8.88819E-4    3
 9 E  1986     0 1 0 1 0 1 E      6782.18865    7.07107E-5    2		         6782.18820    NaN	     1
 9 E  2063     0 1 0 1 0 1 E      6837.26625    6.36396E-4    2		         6837.26660    NaN	     1
 9 E  2106     0 1 0 1 0 1 E      6869.25400    1.69706E-3    2
10 A1 1029     0 1 0 1 0 1 E      6757.97703    1.77858E-3    3		         6757.97780    7.07107E-4    2
10 A1 1030     0 1 0 1 0 1 E      6758.32120    1.25300E-3    3		         6758.32080    NaN	     1
10 A1 1039     0 1 0 1 0 1 E      6771.10757    1.15902E-3    3		         6771.10870    5.65685E-4    2
10 A1 1073     0 1 0 1 0 1 E      6814.35414    1.17601E-3    5
10 A1 1199     0 1 0 1 0 1 E      6979.48955    2.19203E-3    2		         6979.49350    NaN	     1
10 A2  992     0 1 0 1 0 1 E      6753.82565    4.94975E-4    2		         6753.82590    4.24264E-4    2
10 A2  993     0 1 0 1 0 1 E      6754.48447    1.25033E-3    3		         6754.48170    NaN	     1
10 A2 1006     0 1 0 1 0 1 E      6771.63287    5.13160E-4    3		         6771.63200    NaN	     1
10 A2 1039     0 1 0 1 0 1 E      6814.35400    1.44049E-3    5		         6814.35505    7.77817E-4    2
10 A2 1160     0 1 0 1 0 1 E      6979.48965    1.90919E-3    2
10 E  2021     0 1 0 1 0 1 E      6756.55410    7.54983E-4    3		         6756.55400    1.41421E-4    2
10 E  2025     0 1 0 1 0 1 E      6759.54763    1.18940E-3    6		         6759.54810    1.37356E-3    4
10 E  2031     0 1 0 1 0 1 E      6764.00942    1.32363E-3    5		         6764.00900    1.41421E-3    2
10 E  2088     0 1 0 1 0 1 E      6797.05000    1.17898E-3    3
10 E  2263     0 1 0 1 0 1 E      6912.45935    1.34350E-3    2		         6912.45920    NaN	     1
10 E  2311     0 1 0 1 0 1 E      6945.17650    5.65685E-4    2		         6945.17640    NaN	     1
11 A1 1082     0 1 0 1 0 1 E      6836.22995    1.20208E-3    2
11 A1 1096     0 1 0 1 0 1 E      6854.79665    1.76777E-3    2
11 A2 1129     0 1 0 1 0 1 E      6854.12043    1.09697E-3    3
11 E  2196     0 1 0 1 0 1 E      6839.29283    1.66573E-3    6		         6839.29010    NaN	     1
11 E  2204     0 1 0 1 0 1 E      6843.04658    1.91551E-3    4		         6843.04500    1.27279E-3    2
11 E  2335     0 1 0 1 0 1 E      6917.34477    9.29157E-4    3		         6917.34625    6.36396E-4    2
12 A2 1171     0 1 0 1 0 1 E      6926.03440    2.64575E-4    3
12 E  2708     0 1 0 1 0 1 E      7117.47795    1.20208E-3    2
 1 E   301     0 1 0 1 0 1 A2     6365.66695    7.07107E-5    2		         6365.66730    1.41421E-4    2
 2 E   501     0 1 0 1 0 1 A2     6380.72773    4.93288E-4    3		         6380.72827    3.21455E-4    3
 2 E   504     0 1 0 1 0 1 A2     6389.07855    1.06066E-3    2		         6389.07810    4.24264E-4    2
 3 A1  339     0 1 0 1 0 1 A2     6423.35060    2.82843E-4    2		         6423.35065    7.07107E-5    2
 3 A2  373     0 1 0 1 0 1 A2     6423.38290    5.65685E-4    2		         6423.38335    7.07107E-5    2
 3 E   700     0 1 0 1 0 1 A2     6403.33280    1.15326E-3    3		         6403.33320    1.00000E-4    3
 3 E   705     0 1 0 1 0 1 A2     6411.68750    9.84886E-4    3		         6411.68823    2.88675E-4    3
 4 A1  474     0 1 0 1 0 1 A2     6453.48005    1.34350E-3    2		         6453.48093    2.51661E-4    3
 4 A2  440     0 1 0 1 0 1 A2     6453.46585    1.62635E-3    2		         6453.46713    1.52753E-4    3
 4 E   900     0 1 0 1 0 1 A2     6433.49615    4.94975E-4    2		         6433.49580    1.41421E-4    2
 4 E   906     0 1 0 1 0 1 A2     6441.83953    3.21455E-4    3		         6441.83960    2.00000E-4    3
 4 E   929     0 1 0 1 0 1 A2     6468.49605    2.05061E-3    2		         6468.49485    2.12132E-4    2
 5 A1  541     0 1 0 1 0 1 A2     6491.14230    3.46410E-4    3		         6491.13900    1.00000E-4    3
 5 A2  575     0 1 0 1 0 1 A2     6491.14230    3.60555E-4    3		         6491.14667    1.15470E-4    3
 5 E  1098     0 1 0 1 0 1 A2     6471.22470    1.41421E-4    2		         6471.22520    3.60555E-4    3
 5 E  1106     0 1 0 1 0 1 A2     6479.53863    1.82300E-3    3		         6479.53830    2.00000E-4    3
 5 E  1129     0 1 0 1 0 1 A2     6506.15327    5.77350E-5    3		         6506.15340    0.00000E+0    3
 5 E  1144     0 1 0 1 0 1 A2     6524.29745    7.07107E-5    2		         6524.29827    1.09697E-3    3
 6 A1  675     0 1 0 1 0 1 A2     6536.34173    1.76163E-3    3		         6536.34263    2.08167E-4    3
 6 A1  704     0 1 0 1 0 1 A2     6590.50360    0.00000E+0    2		         6590.50375    2.12132E-4    2
 6 A2  642     0 1 0 1 0 1 A2     6536.36490    8.18535E-4    3		         6536.36527    2.08167E-4    3
 6 A2  668     0 1 0 1 0 1 A2     6590.50360    0.00000E+0    2
 6 E  1293     0 1 0 1 0 1 A2						         6516.52172    8.46069E-4    4
 6 E  1301     0 1 0 1 0 1 A2     6524.78290    2.00000E-4    3		         6524.78223    7.37111E-4    3
 6 E  1330     0 1 0 1 0 1 A2     6551.33357    1.52753E-4    3		         6551.33373    2.08167E-4    3
 6 E  1346     0 1 0 1 0 1 A2     6569.42900    8.88819E-4    3		         6569.42857    5.77350E-5    3
 7 A1  740     0 1 0 1 0 1 A2     6589.08767    2.62742E-3    3		         6589.08687    1.52753E-4    3
 7 A1  769     0 1 0 1 0 1 A2     6643.14833    2.88675E-4    3		         6643.14837    1.52753E-4    3
 7 A2  773     0 1 0 1 0 1 A2     6589.09703    2.58908E-3    3		         6589.09575    1.54164E-3    4
 7 A2  805     0 1 0 1 0 1 A2     6643.14833    2.88675E-4    3		         6643.14837    1.52753E-4    3
 7 E  1485     0 1 0 1 0 1 A2     6569.31225    1.48492E-3    2		         6569.31020    3.60555E-4    3
 7 E  1493     0 1 0 1 0 1 A2     6577.52365    3.53553E-4    2		         6577.52395    2.12132E-4    2
 7 E  1528     0 1 0 1 0 1 A2     6604.00907    1.52753E-4    3		         6604.00897    5.77350E-5    3
 7 E  1546     0 1 0 1 0 1 A2     6622.08065    2.12132E-4    2		         6622.08132    1.53487E-3    4
 7 E  1596     0 1 0 1 0 1 A2     6666.96610    NaN	      1		         6666.96590    NaN	     1
 8 A1  868     0 1 0 1 0 1 A2     6649.37730    1.55563E-3    2		         6649.37795    4.94975E-4    2
 8 A1  904     0 1 0 1 0 1 A2     6703.35740    1.81934E-3    3		         6703.35645    7.07107E-5    2
 8 A2  836     0 1 0 1 0 1 A2     6649.39465    4.94975E-4    2		         6649.39495    7.07107E-5    2
 8 A2  868     0 1 0 1 0 1 A2     6703.35600    6.08276E-4    3		         6703.35653    1.52753E-4    3
 8 E  1685     0 1 0 1 0 1 A2     6637.99865    4.94975E-4    2		         6637.99915    4.94975E-4    2
 8 E  1722     0 1 0 1 0 1 A2     6664.25733    5.77350E-5    3		         6664.25713    5.03322E-4    3
 8 E  1744     0 1 0 1 0 1 A2     6682.22937    1.52753E-4    3		         6682.22933    8.32666E-4    3
 8 E  1798     0 1 0 1 0 1 A2     6727.28980    7.00000E-4    3		         6727.28975    7.07107E-5    2
 8 E  1839     0 1 0 1 0 1 A2     6754.07210    NaN	      1		         6754.07180    NaN	     1
 9 A1  929     0 1 0 1 0 1 A2     6717.16055    3.53553E-4    2		         6717.16050    1.41421E-4    2
 9 A1  965     0 1 0 1 0 1 A2     6770.83827    5.03322E-4    3
 9 A1 1021     0 1 0 1 0 1 A2     6850.60220    1.97990E-3    2
 9 A2  963     0 1 0 1 0 1 A2     6717.28623    7.50555E-4    3		         6717.28710    1.67033E-3    3
 9 A2 1002     0 1 0 1 0 1 A2     6770.83827    5.03322E-4    3		         6770.83823    1.80370E-3    3
 9 E  1875     0 1 0 1 0 1 A2     6705.88940    4.58258E-4    3		         6705.88990    4.58258E-4    3
 9 E  1912     0 1 0 1 0 1 A2     6732.02955    5.97216E-4    4		         6732.02927    3.05505E-4    3
 9 E  1935     0 1 0 1 0 1 A2     6749.93483    1.52753E-4    3		         6749.93490    0.00000E+0    2
 9 E  1999     0 1 0 1 0 1 A2     6795.20777    5.85947E-4    3		         6795.20663    2.02073E-3    3
 9 E  2039     0 1 0 1 0 1 A2     6821.85755    7.07107E-5    2		         6821.85650    1.27279E-3    2
10 A1 1055     0 1 0 1 0 1 A2     6792.77610    NaN	      1		         6792.77620    NaN	     1
10 A1 1099     0 1 0 1 0 1 A2     6846.39410    6.24500E-4    3
10 A1 1159     0 1 0 1 0 1 A2     6925.69030    2.13776E-3    3		         6925.68790    NaN	     1
10 A1 1160     0 1 0 1 0 1 A2     6925.84593    2.08167E-4    3
10 A2 1021     0 1 0 1 0 1 A2     6792.77385    2.61630E-3    2
10 A2 1062     0 1 0 1 0 1 A2     6846.39410    6.24500E-4    3		         6846.39385    4.94975E-4    2
10 A2 1122     0 1 0 1 0 1 A2     6925.70970    1.83848E-3    2		         6925.70730    NaN	     1
10 A2 1123     0 1 0 1 0 1 A2     6925.84620    2.64575E-4    3
10 E  2061     0 1 0 1 0 1 A2     6781.62400    1.70000E-3    3		         6781.62405    1.90919E-3    2
10 E  2103     0 1 0 1 0 1 A2     6807.61745    1.06066E-3    2		         6807.61410    NaN	     1
10 E  2126     0 1 0 1 0 1 A2     6825.12510    2.64575E-4    3		         6825.12380    1.41421E-3    2
10 E  2238     0 1 0 1 0 1 A2     6895.90313    3.51188E-4    3		         6895.90335    9.19239E-4    2
10 E  2337     0 1 0 1 0 1 A2     6959.62980    NaN	      1
11 A1 1222     0 1 0 1 0 1 A2     7007.99013    1.15470E-4    3
11 A2 1146     0 1 0 1 0 1 A2     6875.47185    3.53553E-4    2
11 A2 1259     0 1 0 1 0 1 A2     7007.99073    4.04145E-4    3		         7007.98830    NaN	     1
11 E  2285     0 1 0 1 0 1 A2     6890.26875    2.47487E-3    2		         6890.26980    NaN	     1
11 E  2311     0 1 0 1 0 1 A2     6907.28080    NaN	      1
11 E  2387     0 1 0 1 0 1 A2     6950.72050    1.27671E-3    3		         6950.72000    NaN	     1
11 E  2434     0 1 0 1 0 1 A2     6978.08125    2.12132E-4    2
12 A2 1203     0 1 0 1 0 1 A2     6965.92700    2.54558E-3    2		         6965.92610    NaN	     1
12 E  2624     0 1 0 1 0 1 A2     7067.95920    4.24264E-4    2
12 E  2735     0 1 0 1 0 1 A2     7130.21165    1.48492E-3    2
 0 A1   66     0 1 0 1 0 1 A1     6337.06190    NaN	      1		         6337.06210    NaN	     1
 1 A2  164     0 1 0 1 0 1 A1     6344.61555    7.07107E-5    2		         6344.61590    0.00000E+0    2
 1 E   294     0 1 0 1 0 1 A1     6344.34650    2.82843E-4    2		         6344.34655    2.12132E-4    2
 2 A1  262     0 1 0 1 0 1 A1     6359.71105    1.62635E-3    2		         6359.71223    1.52753E-4    3
 2 E   490     0 1 0 1 0 1 A1     6359.45160    0.00000E+0    3		         6359.45157    4.57347E-4    4
 2 E   491     0 1 0 1 0 1 A1     6361.73685    7.07107E-5    2		         6361.73627    1.44684E-3    3
 3 A1  328     0 1 0 1 0 1 A1     6386.70895    7.07107E-5    2		         6386.70900    2.82843E-4    2
 3 A2  360     0 1 0 1 0 1 A1     6382.32847    1.87705E-3    3		         6382.32957    2.51661E-4    3
 3 A2  362     0 1 0 1 0 1 A1     6386.70895    7.07107E-5    2		         6386.70900    2.82843E-4    2
 3 E   685     0 1 0 1 0 1 A1     6382.08733    3.21455E-4    3		         6382.08758    6.90652E-4    5
 3 E   686     0 1 0 1 0 1 A1     6384.25987    1.52753E-4    3		         6384.26007    1.52753E-4    3
 4 A1  456     0 1 0 1 0 1 A1     6412.43887    1.89033E-3    3		         6412.43858    2.62996E-4    4
 4 A1  460     0 1 0 1 0 1 A1     6416.88057    3.05505E-4    3		         6416.88180    9.48683E-4    4
 4 A2  426     0 1 0 1 0 1 A1     6416.88053    2.51661E-4    3		         6416.87990    NaN	     1
 4 E   880     0 1 0 1 0 1 A1     6412.22957    1.76163E-3    3		         6412.22862    2.38747E-4    5
 4 E   881     0 1 0 1 0 1 A1     6414.47620    5.29150E-4    3		         6414.47666    6.98570E-4    5
 4 E   883     0 1 0 1 0 1 A1     6414.75757    1.52753E-4    3		         6414.75772    1.30384E-4    5
 4 E   890     0 1 0 1 0 1 A1     6421.91585    2.12132E-4    2		         6421.91565    2.12132E-4    2
 5 A1  523     0 1 0 1 0 1 A1     6456.08030    4.35890E-4    3		         6456.08018    2.50000E-4    4
 5 A2  552     0 1 0 1 0 1 A1     6450.01007    2.08167E-4    3		         6450.00943    8.34166E-4    4
 5 A2  557     0 1 0 1 0 1 A1     6456.05813    3.21455E-4    3		         6456.05837    1.15470E-4    3
 5 E  1074     0 1 0 1 0 1 A1     6449.84620    6.44205E-4    5		         6449.84674    2.87539E-4    8
 5 E  1079     0 1 0 1 0 1 A1     6452.29480    7.93725E-4    3		         6452.29470    6.32456E-4    5
 5 E  1085     0 1 0 1 0 1 A1     6459.93907    2.85890E-3    3		         6459.93860    2.64575E-4    3
 5 E  1097     0 1 0 1 0 1 A1     6468.14735    2.12132E-4    2		         6468.14913    2.48261E-3    3
 6 A1  649     0 1 0 1 0 1 A1     6495.01374    1.16319E-3    5		         6495.01422    2.77489E-4    5
 6 A1  651     0 1 0 1 0 1 A1     6498.71075    6.36396E-4    2		         6498.71063    1.15470E-4    3
 6 A1  669     0 1 0 1 0 1 A1						         6523.56905    3.53553E-4    2
 6 A2  635     0 1 0 1 0 1 A1     6523.56900    1.15470E-4    4		         6523.56905    3.53553E-4    2
 6 E  1266     0 1 0 1 0 1 A1     6494.91177    1.42220E-3    6		         6494.91220    4.86973E-4    8
 6 E  1272     0 1 0 1 0 1 A1     6497.16350    0.00000E+0    3		         6497.16304    6.30872E-4    5
 6 E  1279     0 1 0 1 0 1 A1     6505.31833    1.52753E-4    3		         6505.31857    2.08167E-4    3
 6 E  1289     0 1 0 1 0 1 A1     6513.47987    4.16333E-4    3		         6513.48195    3.17122E-3    4
 7 A1  716     0 1 0 1 0 1 A1     6553.77557    6.42910E-4    3		         6553.77507    1.36504E-3    3
 7 A1  733     0 1 0 1 0 1 A1     6576.51113    4.61880E-4    3		         6576.51103    1.15470E-4    3
 7 A2  744     0 1 0 1 0 1 A1     6547.44378    8.92749E-4    5		         6547.44328    1.24579E-3    5
 7 A2  747     0 1 0 1 0 1 A1     6551.10632    1.17580E-3    4		         6551.10565    6.65833E-4    4
 7 A2  750     0 1 0 1 0 1 A1     6553.71010    1.67033E-3    3		         6553.71042    7.82304E-4    5
 7 A2  767     0 1 0 1 0 1 A1     6576.51113    4.61880E-4    3		         6576.51103    1.15470E-4    3
 7 E  1457     0 1 0 1 0 1 A1     6547.37647    7.23418E-4    3		         6547.37618    1.13387E-3    6
 7 E  1458     0 1 0 1 0 1 A1     6548.52177    1.23423E-3    3		         6548.52170    2.64575E-4    3
 7 E  1462     0 1 0 1 0 1 A1     6550.03085    2.33345E-3    2		         6550.03270    NaN	     1
 7 E  1471     0 1 0 1 0 1 A1     6558.10530    2.00000E-4    3		         6558.10590    4.00000E-4    3
 7 E  1481     0 1 0 1 0 1 A1     6566.32703    6.35085E-4    3		         6566.32703    4.92443E-4    4
 7 E  1513     0 1 0 1 0 1 A1     6593.25010    2.82843E-4    2		         6593.25015    7.07107E-5    2
 8 A1  839     0 1 0 1 0 1 A1     6607.29508    6.97854E-4    5		         6607.29496    4.21900E-4    5
 8 A1  842     0 1 0 1 0 1 A1     6611.24625    1.40119E-3    4		         6611.24640    6.08276E-4    3
 8 A1  844     0 1 0 1 0 1 A1     6614.25087    1.15902E-3    3		         6614.25025    2.12132E-4    2
 8 A1  863     0 1 0 1 0 1 A1     6637.00843    3.05505E-4    3		         6637.00905    6.36396E-4    2
 8 A2  810     0 1 0 1 0 1 A1     6614.36703    2.19621E-3    3		         6614.36835    2.12132E-4    2
 8 A2  829     0 1 0 1 0 1 A1     6637.00843    3.05505E-4    3
 8 E  1641     0 1 0 1 0 1 A1     6606.89495    8.54400E-4    4		         6606.89538    1.46373E-3    4
 8 E  1642     0 1 0 1 0 1 A1     6607.51193    1.50953E-3    6		         6607.51083    4.72582E-4    3
 8 E  1646     0 1 0 1 0 1 A1     6607.98715    1.37961E-3    4		         6607.98840    2.60576E-3    3
 8 E  1649     0 1 0 1 0 1 A1     6610.02877    7.54431E-4    4		         6610.02863    4.78714E-4    4
 8 E  1660     0 1 0 1 0 1 A1     6618.40903    1.37931E-3    4		         6618.40903    1.06927E-3    3
 8 E  1670     0 1 0 1 0 1 A1     6626.67960    6.08276E-4    3		         6626.67973    4.16333E-4    3
 8 E  1709     0 1 0 1 0 1 A1     6653.53517    4.04145E-4    3		         6653.53563    5.85947E-4    3
 8 E  1730     0 1 0 1 0 1 A1     6670.08520    1.41421E-4    2		         6670.08480    7.07107E-4    2
 9 A1  923     0 1 0 1 0 1 A1     6705.09640    6.92820E-4    3		         6705.09747    8.32666E-4    3
 9 A1  955     0 1 0 1 0 1 A1     6756.87625    5.77350E-5    4		         6756.87750    NaN	     1
 9 A2  932     0 1 0 1 0 1 A1     6674.57232    6.87023E-4    5		         6674.57216    5.63915E-4    5
 9 A2  935     0 1 0 1 0 1 A1     6679.00343    4.93288E-4    3		         6679.00357    3.78594E-4    3
 9 A2  957     0 1 0 1 0 1 A1     6705.10800    2.06074E-3    4		         6705.10975    2.19203E-3    2
 9 E  1826     0 1 0 1 0 1 A1     6674.70764    1.80776E-3    5		         6674.70670    3.11769E-3    3
 9 E  1827     0 1 0 1 0 1 A1     6675.60686    1.25817E-3    5		         6675.60663    4.93288E-4    3
 9 E  1828     0 1 0 1 0 1 A1     6675.86130    1.65831E-3    5		         6675.86125    7.00000E-4    4
 9 E  1843     0 1 0 1 0 1 A1     6686.20810    1.94936E-3    4		         6686.20895    3.53553E-4    2
 9 E  1858     0 1 0 1 0 1 A1     6694.55154    1.66223E-3    5		         6694.55187    6.80686E-4    3
 9 E  1898     0 1 0 1 0 1 A1     6721.26953    5.13160E-4    3		         6721.26910    1.44222E-3    3
 9 E  1921     0 1 0 1 0 1 A1     6737.68570    5.56776E-4    3		         6737.68570    1.41421E-4    2
10 A1 1022     0 1 0 1 0 1 A1     6749.28814    1.22393E-3    5		         6749.28795    1.34350E-3    2
10 A1 1026     0 1 0 1 0 1 A1     6754.17983    5.85947E-4    3		         6754.17980    0.00000E+0    2
10 A1 1049     0 1 0 1 0 1 A1     6780.87842    1.68201E-3    4		         6780.87820    1.41421E-3    2
10 A1 1084     0 1 0 1 0 1 A1     6831.59220    7.81025E-4    3		         6831.59310    NaN	     1
10 A2 1015     0 1 0 1 0 1 A1     6780.83478    1.86436E-3    4		         6780.83620    1.13137E-3    2
10 A2 1050     0 1 0 1 0 1 A1     6831.59247    8.08290E-4    3
10 E  2010     0 1 0 1 0 1 A1     6750.37094    1.93210E-3    5		         6750.37075    4.94975E-4    2
10 E  2027     0 1 0 1 0 1 A1     6761.54555    1.16762E-3    4		         6761.54485    1.20208E-3    2
10 E  2109     0 1 0 1 0 1 A1     6812.94820    8.48528E-4    2		         6812.94750    NaN	     1
10 E  2176     0 1 0 1 0 1 A1     6855.06750    5.65685E-4    2		         6855.06750    NaN	     1
11 A1 1084     0 1 0 1 0 1 A1     6837.17715    2.12132E-4    2
11 A1 1106     0 1 0 1 0 1 A1     6864.32800    9.89949E-4    2
11 A1 1142     0 1 0 1 0 1 A1     6913.25370    9.89949E-4    2		         6913.25150    NaN	     1
11 A2 1111     0 1 0 1 0 1 A1     6831.46280    1.35277E-3    5		         6831.46300    5.65685E-4    2
11 A2 1116     0 1 0 1 0 1 A1     6836.94150    9.89949E-4    2
11 A2 1139     0 1 0 1 0 1 A1     6862.83465    2.47487E-3    2
11 A2 1140     0 1 0 1 0 1 A1     6864.34160    2.96985E-3    2
11 A2 1178     0 1 0 1 0 1 A1     6913.49440    1.41421E-4    2
11 E  2186     0 1 0 1 0 1 A1     6833.01827    2.79344E-3    3
11 E  2188     0 1 0 1 0 1 A1     6833.03473    2.59294E-3    3
11 E  2208     0 1 0 1 0 1 A1     6844.08760    1.83303E-3    3
11 E  2221     0 1 0 1 0 1 A1     6852.77500    1.55563E-3    2		         6852.77580    NaN	     1
11 E  2269     0 1 0 1 0 1 A1     6879.42220    1.55563E-3    2		         6879.42070    NaN	     1
11 E  2367     0 1 0 1 0 1 A1     6937.84897    3.21455E-4    3
12 A1 1199     0 1 0 1 0 1 A1     6921.54285    3.46482E-3    2
12 A2 1193     0 1 0 1 0 1 A1     6953.02005    1.34350E-3    2
12 A2 1305     0 1 0 1 0 1 A1     7082.31620    NaN	      1
12 E  2399     0 1 0 1 0 1 A1     6942.01280    2.12132E-3    2
12 E  2447     0 1 0 1 0 1 A1     6969.41365    6.36396E-4    2
12 E  2475     0 1 0 1 0 1 A1     6985.93630    4.24264E-4    2
12 E  2552     0 1 0 1 0 1 A1     7028.01000    4.24264E-4    2
12 E  2598     0 1 0 1 0 1 A1     7053.69405    1.90919E-3    2
13 A1 1258     0 1 0 1 0 1 A1     7024.38710    1.64621E-3    3
13 A2 1291     0 1 0 1 0 1 A1     7024.11335    9.19239E-4    2
13 E  2550     0 1 0 1 0 1 A1     7031.12935    1.76777E-3    2
 0 E    93     0 1 0 0 2 1 E      6236.18210    NaN	      1		         6236.18240    NaN	     1
 1 A1  124     0 1 0 0 2 1 E      6239.78290    NaN	      1		         6239.78270    NaN	     1
 1 A1  129     0 1 0 0 2 1 E      6298.80520    NaN	      1		         6298.80520    NaN	     1
 1 A2  157     0 1 0 0 2 1 E      6239.62045    7.07107E-5    2		         6239.62045    3.53553E-4    2
 1 A2  162     0 1 0 0 2 1 E      6298.83020    NaN	      1		         6298.83075    2.12132E-4    2
 1 E   279     0 1 0 0 2 1 E      6243.94370    1.41421E-4    2		         6243.94343    1.52753E-4    3
 1 E   284     0 1 0 0 2 1 E      6257.82370    NaN	      1		         6257.82240    NaN	     1
 2 A1  249     0 1 0 0 2 1 E      6255.04805    3.53553E-4    2		         6255.04815    2.12132E-4    2
 2 A1  254     0 1 0 0 2 1 E 						         6283.35660    2.12132E-3    2
 2 A1  258     0 1 0 0 2 1 E      6314.11530    1.41421E-4    2		         6314.11510    2.82843E-4    2
 2 A1  259     0 1 0 0 2 1 E      6317.68795    2.12132E-4    2		         6317.68815    7.07107E-5    2
 2 A2  216     0 1 0 0 2 1 E      6255.53640    NaN	      1		         6255.53610    NaN	     1
 2 A2  219     0 1 0 0 2 1 E      6277.93350    NaN	      1		         6277.93495    1.34350E-3    2
 2 A2  225     0 1 0 0 2 1 E      6314.03830    NaN	      1		         6314.03750    NaN	     1
 2 E   463     0 1 0 0 2 1 E      6251.66420    NaN	      1		         6251.66407    2.88675E-4    3
 2 E   466     0 1 0 0 2 1 E      6259.40328    7.71902E-4    4		         6259.40362    2.28035E-4    5
 2 E   471     0 1 0 0 2 1 E      6273.11910    0.00000E+0    2		         6273.11883    4.50925E-4    3
 2 E   484     0 1 0 0 2 1 E      6319.62915    3.53553E-4    2		         6319.62930    1.73205E-4    3
 3 A1  310     0 1 0 0 2 1 E      6279.13320    NaN	      1		         6279.13300    NaN	     1
 3 A1  313     0 1 0 0 2 1 E      6301.16670    7.07107E-4    2		         6301.16730    2.82843E-4    2
 3 A1  315     0 1 0 0 2 1 E      6306.52290    NaN	      1		         6306.52397    5.13160E-4    3
 3 A1  322     0 1 0 0 2 1 E      6336.92100    NaN	      1		         6336.92100    NaN	     1
 3 A2  343     0 1 0 0 2 1 E      6278.16650    1.55563E-3    2		         6278.16710    5.29150E-4    3
 3 A2  348     0 1 0 0 2 1 E      6306.49860    NaN	      1		         6306.50117    1.19548E-3    4
 3 A2  355     0 1 0 0 2 1 E      6337.07335    4.94975E-4    2		         6337.07385    2.12132E-4    2
 3 A2  356     0 1 0 0 2 1 E      6340.42445    7.07107E-5    2		         6340.42500    1.41421E-4    2
 3 E   645     0 1 0 0 2 1 E      6274.95690    2.64575E-4    3		         6274.95687    2.08167E-4    3
 3 E   646     0 1 0 0 2 1 E      6275.81080    1.25300E-3    3		         6275.81273    2.08167E-4    3
 3 E   650     0 1 0 0 2 1 E      6282.50010    1.13137E-3    2		         6282.49943    3.21455E-4    3
 3 E   657     0 1 0 0 2 1 E      6296.05773    8.14453E-4    3		         6296.05805    2.64575E-4    4
 3 E   667     0 1 0 0 2 1 E      6314.14200    NaN	      1		         6314.14190    NaN	     1
 3 E   669     0 1 0 0 2 1 E 						         6324.35105    2.12132E-4    2
 3 E   677     0 1 0 0 2 1 E      6342.53920    4.24264E-4    2		         6342.53853    1.52753E-4    3
 3 E   680     0 1 0 0 2 1 E      6358.18430    8.48528E-4    2		         6358.18360    4.58258E-4    3
 3 E   681     0 1 0 0 2 1 E      6362.62430    1.83848E-3    2		         6362.62300    1.41421E-4    2
 4 A1  433     0 1 0 0 2 1 E      6308.94995    2.12132E-4    2		         6308.95087    6.65833E-4    3
 4 A1  434     0 1 0 0 2 1 E      6310.51550    1.56205E-3    3		         6310.51507    7.37111E-4    3
 4 A1  441     0 1 0 0 2 1 E      6337.69270    5.65685E-4    2		         6337.69197    5.37742E-4    4
 4 A1  450     0 1 0 0 2 1 E      6367.70785    2.12132E-4    2		         6367.70815    7.07107E-5    2
 4 A1  451     0 1 0 0 2 1 E      6370.83250    1.41421E-4    2		         6370.83265    7.07107E-5    2
 4 A1  458     0 1 0 0 2 1 E      6414.65977    5.68624E-4    3		         6414.66017    1.00789E-3    4
 4 A2  400     0 1 0 0 2 1 E      6310.48857    4.50925E-4    3		         6310.48913    5.43906E-4    4
 4 A2  401     0 1 0 0 2 1 E      6310.54293    2.08167E-4    3		         6310.54307    2.08167E-4    3
 4 A2  404     0 1 0 0 2 1 E      6332.03100    NaN	      1		         6332.03280    4.89898E-4    4
 4 A2  408     0 1 0 0 2 1 E 						         6337.77717    4.16333E-4    3
 4 A2  417     0 1 0 0 2 1 E      6367.48590    NaN	      1		         6367.48720    NaN	     1
 4 A2  424     0 1 0 0 2 1 E      6414.65980    8.48528E-4    2		         6414.66053    7.37111E-4    3
 4 E   830     0 1 0 0 2 1 E      6305.86683    8.08290E-4    3		         6305.86737    3.21455E-4    3
 4 E   831     0 1 0 0 2 1 E      6306.76670    2.15174E-3    3		         6306.76710    5.00000E-4    3
 4 E   843     0 1 0 0 2 1 E      6326.49100    1.21655E-3    3		         6326.49188    2.06155E-4    4
 4 E   855     0 1 0 0 2 1 E      6345.46075    7.07107E-5    2		         6345.46180    2.08806E-3    3
 4 E   856     0 1 0 0 2 1 E      6346.08720    NaN	      1		         6346.08553    4.88535E-4    6
 4 E   862     0 1 0 0 2 1 E      6360.50260    NaN	      1		         6360.50220    NaN	     1
 4 E   869     0 1 0 0 2 1 E      6372.95180    1.41421E-4    2		         6372.95210    0.00000E+0    2
 4 E   872     0 1 0 0 2 1 E      6388.35560    NaN	      1		         6388.35420    0.00000E+0    2
 4 E   875     0 1 0 0 2 1 E      6393.72905    1.62635E-3    2		         6393.72907    5.77350E-5    3
 4 E   877     0 1 0 0 2 1 E      6403.69475    1.76777E-3    2		         6403.69345    7.07107E-5    2
 5 A1  491     0 1 0 0 2 1 E      6349.57493    3.51188E-4    3		         6349.57495    3.69685E-4    4
 5 A1  492     0 1 0 0 2 1 E      6349.71543    8.77021E-4    4		         6349.71485    3.00000E-4    4
 5 A1  498     0 1 0 0 2 1 E      6370.24942    2.67379E-3    4		         6370.24983    2.75379E-4    4
 5 A1  511     0 1 0 0 2 1 E      6405.76090    NaN	      1		         6405.76000    NaN	     1
 5 A1  513     0 1 0 0 2 1 E      6412.26380    NaN	      1		         6412.26440    NaN	     1
 5 A1  514     0 1 0 0 2 1 E      6417.18555    4.94975E-4    2		         6417.18545    7.07107E-5    2
 5 A1  520     0 1 0 0 2 1 E      6453.29395    2.12132E-4    2		         6453.29423    1.15470E-4    3
 5 A1  522     0 1 0 0 2 1 E      6454.67813    1.53080E-3    3
 5 A2  524     0 1 0 0 2 1 E      6347.35723    2.08167E-4    3		         6347.35718    9.17878E-4    4
 5 A2  525     0 1 0 0 2 1 E      6349.69510    6.08276E-4    3		         6349.69490    3.60555E-4    3
 5 A2  531     0 1 0 0 2 1 E      6369.57210    3.13156E-3    4		         6369.57193    1.59452E-3    4
 5 A2  545     0 1 0 0 2 1 E      6409.04625    2.12132E-4    2		         6409.04630    0.00000E+0    2
 5 A2  547     0 1 0 0 2 1 E      6417.18555    4.94975E-4    2
 5 A2  554     0 1 0 0 2 1 E      6453.30567    1.13725E-3    3		         6453.30665    1.73205E-4    4
 5 A2  556     0 1 0 0 2 1 E      6454.67813    1.53731E-3    3		         6454.67733    2.08167E-4    3
 5 E  1015     0 1 0 0 2 1 E      6347.01483    7.57188E-4    3		         6347.01522    5.40370E-4    5
 5 E  1021     0 1 0 0 2 1 E      6355.23877    3.05505E-4    3		         6355.23860    2.00000E-4    3
 5 E  1028     0 1 0 0 2 1 E      6365.07037    1.52753E-4    3		         6365.07046    5.36656E-4    5
 5 E  1039     0 1 0 0 2 1 E      6384.66555    7.07107E-5    2		         6384.66573    5.68624E-4    3
 5 E  1040     0 1 0 0 2 1 E      6385.63030    NaN	      1		         6385.63007    1.48436E-3    3
 5 E  1050     0 1 0 0 2 1 E 						         6399.86950    2.82843E-4    2
 5 E  1058     0 1 0 0 2 1 E      6410.83275    7.77817E-4    2		         6410.83220    8.66025E-4    3
 5 E  1065     0 1 0 0 2 1 E      6426.32660    NaN	      1		         6426.32680    1.41421E-4    2
 5 E  1069     0 1 0 0 2 1 E 						         6432.56090    NaN	     1
 5 E  1071     0 1 0 0 2 1 E      6441.78697    4.42305E-3    3		         6441.78687    2.28108E-3    3
 5 E  1103     0 1 0 0 2 1 E      6476.90640    NaN	      1		         6476.90655    2.12132E-4    2
 6 A1  616     0 1 0 0 2 1 E      6393.33400    1.41421E-4    2		         6393.33420    2.82843E-4    2
 6 A1  617     0 1 0 0 2 1 E      6396.52970    2.82843E-4    2		         6396.52810    1.49332E-3    3
 6 A1  627     0 1 0 0 2 1 E      6422.86830    NaN	      1		         6422.86993    2.51661E-4    3
 6 A1  628     0 1 0 0 2 1 E 						         6423.88625    9.19239E-4    2
 6 A1  637     0 1 0 0 2 1 E      6451.68065    7.07107E-5    2		         6451.68065    4.94975E-4    2
 6 A1  638     0 1 0 0 2 1 E      6455.24885    1.20208E-3    2		         6455.24847    1.15470E-4    3
 6 A1  642     0 1 0 0 2 1 E      6464.39750    1.69706E-3    4		         6464.39805    3.10913E-4    4
 6 A1  645     0 1 0 0 2 1 E      6475.87973    1.16762E-3    3		         6475.88165    3.53553E-4    2
 6 A1  653     0 1 0 0 2 1 E      6500.61245    3.53553E-4    2		         6500.61250    2.82843E-4    2
 6 A1  655     0 1 0 0 2 1 E      6501.46877    1.13725E-3    3		         6501.46910    2.00000E-4    3
 6 A2  583     0 1 0 0 2 1 E      6396.21535    1.34350E-3    2		         6396.21493    9.07377E-4    3
 6 A2  584     0 1 0 0 2 1 E      6396.52970    2.00000E-4    4		         6396.53220    6.24500E-4    3
 6 A2  595     0 1 0 0 2 1 E      6423.85452    6.29153E-4    4		         6423.85525    1.18181E-3    4
 6 A2  604     0 1 0 0 2 1 E      6451.74760    NaN	      1		         6451.74730    NaN	     1
 6 A2  607     0 1 0 0 2 1 E      6459.43460    NaN	      1		         6459.43450    NaN	     1
 6 A2  609     0 1 0 0 2 1 E      6464.39750    1.77576E-3    4		         6464.39805    3.41565E-4    4
 6 A2  612     0 1 0 0 2 1 E      6475.91843    9.86577E-4    3		         6475.91873    1.52753E-4    3
 6 A2  621     0 1 0 0 2 1 E      6501.47973    1.68622E-3    3		         6501.48018    3.86221E-4    4
 6 E  1195     0 1 0 0 2 1 E      6393.18352    8.84590E-4    4		         6393.18266    6.10737E-4    5
 6 E  1196     0 1 0 0 2 1 E      6393.75760    9.41630E-4    4		         6393.75807    3.77492E-4    4
 6 E  1202     0 1 0 0 2 1 E      6402.13387    8.38650E-4    3		         6402.13343    1.87172E-3    3
 6 E  1207     0 1 0 0 2 1 E      6409.53975    1.90919E-3    2		         6409.53810    NaN	     1
 6 E  1208     0 1 0 0 2 1 E      6410.80070    2.00400E-3    6		         6410.80122    2.63944E-4    6
 6 E  1222     0 1 0 0 2 1 E      6431.63927    1.70392E-3    3		         6431.63990    5.35413E-4    4
 6 E  1225     0 1 0 0 2 1 E      6433.05190    NaN	      1		         6433.04960    1.97990E-3    2
 6 E  1236     0 1 0 0 2 1 E      6447.01805    3.10913E-4    4		         6447.01797    7.88987E-4    4
 6 E  1243     0 1 0 0 2 1 E      6456.15577    2.01329E-3    3		         6456.15807    2.88675E-4    3
 6 E  1247     0 1 0 0 2 1 E      6459.81070    3.46410E-4    3		         6459.81090    2.64575E-4    3
 6 E  1250     0 1 0 0 2 1 E      6466.18823    6.11010E-4    3		         6466.18827    2.51661E-4    3
 6 E  1254     0 1 0 0 2 1 E      6472.26710    2.82843E-4    2		         6472.26725    4.94975E-4    2
 6 E  1259     0 1 0 0 2 1 E      6479.04490    1.55563E-3    2		         6479.04610    4.24264E-4    2
 6 E  1261     0 1 0 0 2 1 E      6484.18160    NaN	      1		         6484.18110    NaN	     1
 6 E  1262     0 1 0 0 2 1 E      6487.51185    2.12132E-4    2		         6487.51230    9.64365E-4    3
 6 E  1299     0 1 0 0 2 1 E      6523.70575    3.53553E-4    2		         6523.70590    2.82843E-4    2
 6 E  1327     0 1 0 0 2 1 E      6548.45080    NaN	      1		         6548.45220    1.41421E-4    2
 7 A1  673     0 1 0 0 2 1 E      6450.19490    NaN	      1		         6450.19480    1.15326E-3    3
 7 A1  674     0 1 0 0 2 1 E      6450.89370    5.19615E-4    3		         6450.89350    2.82843E-4    2
 7 A1  683     0 1 0 0 2 1 E      6476.00195    3.53553E-4    2		         6476.00185    3.53553E-4    2
 7 A1  685     0 1 0 0 2 1 E      6477.45187    9.29157E-4    3		         6477.45187    2.88675E-4    3
 7 A1  694     0 1 0 0 2 1 E      6505.44070    NaN	      1		         6505.44000    NaN	     1
 7 A1  699     0 1 0 0 2 1 E      6519.34623    1.15470E-4    3
 7 A1  703     0 1 0 0 2 1 E      6529.45795    7.07107E-5    2		         6529.45773    7.23418E-4    3
 7 A1  717     0 1 0 0 2 1 E      6555.53820    2.82843E-4    2		         6555.53820    2.82843E-4    2
 7 A2  705     0 1 0 0 2 1 E      6446.81185    7.07107E-5    2		         6446.81200    5.00000E-4    3
 7 A2  707     0 1 0 0 2 1 E      6450.91200    1.37477E-3    3		         6450.91015    7.07107E-5    2
 7 A2  716     0 1 0 0 2 1 E      6476.00195    3.53553E-4    2		         6476.00185    3.53553E-4    2
 7 A2  718     0 1 0 0 2 1 E      6477.36605    6.36396E-4    2		         6477.36570    9.76388E-4    4
 7 A2  727     0 1 0 0 2 1 E      6504.84340    1.41421E-4    2		         6504.84250    1.41421E-3    2
 7 A2  729     0 1 0 0 2 1 E      6509.66902    7.82304E-4    5		         6509.67002    4.76445E-4    5
 7 A2  732     0 1 0 0 2 1 E      6519.34627    1.52753E-4    3		         6519.34607    1.52753E-4    3
 7 A2  736     0 1 0 0 2 1 E      6529.38912    1.92592E-3    4		         6529.38900    7.25718E-4    4
 7 A2  751     0 1 0 0 2 1 E      6555.53825    4.94975E-4    2
 7 E  1374     0 1 0 0 2 1 E      6446.74684    1.10589E-3    5		         6446.74736    1.79388E-3    5
 7 E  1376     0 1 0 0 2 1 E      6447.36090    1.00000E-4    3		         6447.36082    2.98608E-4    4
 7 E  1383     0 1 0 0 2 1 E      6456.41395    7.07107E-5    2		         6456.41385    2.12132E-4    2
 7 E  1411     0 1 0 0 2 1 E      6487.58673    1.53080E-3    3		         6487.58580    5.56776E-4    3
 7 E  1424     0 1 0 0 2 1 E      6501.87407    1.09697E-3    3		         6501.87510    6.24500E-4    3
 7 E  1426     0 1 0 0 2 1 E      6504.73850    2.00000E-4    3		         6504.73840    1.73205E-4    3
 7 E  1427     0 1 0 0 2 1 E      6506.30233    2.88675E-4    3		         6506.30230    1.73205E-4    3
 7 E  1435     0 1 0 0 2 1 E      6513.63770    9.64365E-4    3		         6513.63757    5.50757E-4    3
 7 E  1437     0 1 0 0 2 1 E      6519.78497    2.25019E-3    3		         6519.78640    4.58258E-4    3
 7 E  1444     0 1 0 0 2 1 E      6526.35260    9.89949E-4    2		         6526.35260    2.82843E-4    2
 7 E  1449     0 1 0 0 2 1 E      6533.42450    NaN	      1		         6533.42235    4.94975E-4    2
 7 E  1450     0 1 0 0 2 1 E      6539.12060    1.41421E-4    2		         6539.12070    1.41421E-4    2
 7 E  1451     0 1 0 0 2 1 E      6540.87530    2.82843E-4    2		         6540.87560    NaN	     1
 7 E  1475     0 1 0 0 2 1 E      6561.48540    NaN	      1		         6561.48520    NaN	     1
 7 E  1494     0 1 0 0 2 1 E      6578.01940    NaN	      1		         6578.01795    2.12132E-4    2
 7 E  1496     0 1 0 0 2 1 E      6578.56700    3.39411E-3    2		         6578.56823    1.96299E-3    3
 7 E  1526     0 1 0 0 2 1 E 						         6602.83105    7.77817E-4    2
 8 A1  795     0 1 0 0 2 1 E      6507.71190    5.65685E-4    2		         6507.71155    7.07107E-5    2
 8 A1  797     0 1 0 0 2 1 E 						         6512.76803    8.96289E-4    3
 8 A1  808     0 1 0 0 2 1 E      6538.84730    1.56045E-3    5		         6538.79433    7.57188E-4    3		***
 8 A1  819     0 1 0 0 2 1 E      6565.51955    3.53553E-4    2		         6565.51930    0.00000E+0    2
 8 A1  822     0 1 0 0 2 1 E      6571.92750    NaN	      1		         6571.92700    7.07107E-4    2
 8 A1  825     0 1 0 0 2 1 E      6581.95000    2.25389E-3    3		         6581.95100    1.73494E-3    3
 8 A1  831     0 1 0 0 2 1 E      6590.58780    9.89949E-4    2		         6590.58737    2.41109E-3    3
 8 A1  866     0 1 0 0 2 1 E      6648.01670    NaN	      1
 8 A2  765     0 1 0 0 2 1 E      6512.77080    1.25300E-3    3		         6512.87490    2.82843E-4    2		***
 8 A2  775     0 1 0 0 2 1 E 						         6538.84790    2.82843E-4    2
 8 A2  786     0 1 0 0 2 1 E      6566.81860    NaN	      1		         6566.81920    NaN	     1
 8 A2  790     0 1 0 0 2 1 E      6577.90590    NaN	      1		         6577.90610    NaN	     1
 8 A2  792     0 1 0 0 2 1 E      6581.95000    2.25389E-3    3
 8 A2  798     0 1 0 0 2 1 E      6590.72587    6.02771E-4    3		         6590.72470    6.55744E-4    3
 8 A2  833     0 1 0 0 2 1 E      6648.01660    NaN	      1		         6648.01720    NaN	     1
 8 E  1554     0 1 0 0 2 1 E      6508.35970    1.76068E-3    4		         6508.35905    6.36396E-4    2
 8 E  1564     0 1 0 0 2 1 E      6518.82803    9.74252E-4    4		         6518.82745    3.10913E-4    4
 8 E  1572     0 1 0 0 2 1 E      6527.06060    1.11355E-3    3		         6527.06070    2.82843E-4    2
 8 E  1598     0 1 0 0 2 1 E      6551.95630    2.82843E-4    2		         6551.95640    1.41421E-4    2
 8 E  1608     0 1 0 0 2 1 E      6565.64650    3.60555E-4    3		         6565.64673    9.29157E-4    3
 8 E  1616     0 1 0 0 2 1 E      6575.20950    9.89949E-4    2		         6575.20773    2.11266E-3    3
 8 E  1618     0 1 0 0 2 1 E      6577.64207    7.02377E-4    3		         6577.64187    4.16333E-4    3
 8 E  1620     0 1 0 0 2 1 E      6581.12100    7.21110E-4    3		         6581.12030    1.73205E-4    3
 8 E  1628     0 1 0 0 2 1 E      6588.55040    5.65685E-4    2		         6588.55070    4.24264E-4    2
 8 E  1635     0 1 0 0 2 1 E      6601.57667    4.50925E-4    3		         6601.57680    1.27279E-3    2
 8 E  1666     0 1 0 0 2 1 E      6624.01350    4.24264E-4    2		         6624.01430    NaN	     1
 8 E  1724     0 1 0 0 2 1 E      6665.30800    NaN	      1		         6665.31040    0.00000E+0    2
 8 E  1750     0 1 0 0 2 1 E      6685.65950    1.27279E-3    2		         6685.65955    7.07107E-5    2
 8 E  1793     0 1 0 0 2 1 E      6721.88873    1.10151E-3    3		         6721.88760    NaN	     1
 9 A1  853     0 1 0 0 2 1 E      6581.97037    9.60902E-4    3
 9 A1  864     0 1 0 0 2 1 E      6608.64160    1.55724E-3    5		         6608.64352    2.01225E-3    4
 9 A1  877     0 1 0 0 2 1 E      6635.86260    NaN	      1		         6635.86240    NaN	     1
 9 A1  879     0 1 0 0 2 1 E      6638.70017    4.04145E-4    3		         6638.70015    6.36396E-4    2
 9 A1  883     0 1 0 0 2 1 E      6649.25950    NaN	      1		         6649.25910    NaN	     1
 9 A1  890     0 1 0 0 2 1 E      6659.72975    3.53553E-4    2		         6659.72950    NaN	     1
 9 A2  883     0 1 0 0 2 1 E      6575.95155    6.36396E-4    2		         6575.95115    4.94975E-4    2
 9 A2  886     0 1 0 0 2 1 E      6581.97053    1.35769E-3    3		         6581.96960    3.00000E-4    3
 9 A2  898     0 1 0 0 2 1 E      6608.33367    1.28970E-3    3		         6608.33550    NaN	     1
 9 A2  900     0 1 0 0 2 1 E      6611.29080    1.80000E-3    3
 9 A2  909     0 1 0 0 2 1 E      6633.84065    3.53553E-4    2		         6633.84045    7.07107E-5    2
 9 A2  912     0 1 0 0 2 1 E      6638.66467    9.86577E-4    3		         6638.66357    1.02144E-3    3
 9 A2  923     0 1 0 0 2 1 E      6659.52820    1.00000E-4    3		         6659.52835    6.36396E-4    2
 9 E  1735     0 1 0 0 2 1 E      6579.53237    1.70783E-4    4		         6579.53225    3.41565E-4    4
 9 E  1743     0 1 0 0 2 1 E      6588.06747    1.79258E-3    3		         6588.06775    4.94975E-4    2
 9 E  1751     0 1 0 0 2 1 E      6595.92153    1.66533E-3    3		         6595.92120    4.24264E-4    2
 9 E  1755     0 1 0 0 2 1 E      6604.31577    1.18462E-3    3		         6604.31380    NaN	     1
 9 E  1757     0 1 0 0 2 1 E      6605.28547    1.27017E-3    3		         6605.28513    9.60902E-4    3
 9 E  1777     0 1 0 0 2 1 E      6622.70355    2.12132E-4    2		         6622.70265    9.19239E-4    2
 9 E  1788     0 1 0 0 2 1 E      6634.01903    2.30850E-3    4		         6634.01928    1.04043E-3    4
 9 E  1798     0 1 0 0 2 1 E      6644.62885    2.12132E-4    2		         6644.62865    7.07107E-5    2
 9 E  1799     0 1 0 0 2 1 E      6646.07347    5.03322E-4    3		         6646.07403    8.96289E-4    3
 9 E  1804     0 1 0 0 2 1 E      6650.32957    1.04083E-3    3		         6650.32880    8.88819E-4    3
 9 E  1823     0 1 0 0 2 1 E      6672.03665    4.94975E-4    2		         6672.03710    NaN	     1
 9 E  1840     0 1 0 0 2 1 E      6682.55643    2.02073E-3    3		         6682.55835    9.19239E-4    2
 9 E  1857     0 1 0 0 2 1 E      6694.15932    2.64244E-3    4		         6694.16085    4.45477E-3    2
 9 E  1910     0 1 0 0 2 1 E      6730.18215    2.12132E-4    2		         6730.18255    6.36396E-4    2
 9 E  1994     0 1 0 0 2 1 E      6791.16633    1.55671E-3    3		         6791.16690    NaN	     1
10 A1 1001     0 1 0 0 2 1 E      6714.53850    7.07107E-4    2		         6714.54070    NaN	     1
10 A1 1013     0 1 0 0 2 1 E      6736.41900    1.57162E-3    3		         6736.41620    NaN	     1
10 A1 1050     0 1 0 0 2 1 E      6784.91747    5.50757E-4    3		         6784.91685    2.19203E-3    2
10 A1 1092     0 1 0 0 2 1 E      6840.43150    1.31403E-3    4		         6840.43150    NaN	     1
10 A1 1174     0 1 0 0 2 1 E      6937.86170    1.69706E-3    2
10 A2  967     0 1 0 0 2 1 E      6712.54590    NaN	      1		         6712.54610    NaN	     1
10 A2  980     0 1 0 0 2 1 E      6736.53407    2.25019E-3    3		         6736.53560    2.54558E-3    2
10 A2  984     0 1 0 0 2 1 E      6742.39240    1.41421E-3    2
10 A2 1016     0 1 0 0 2 1 E      6784.91747    5.50757E-4    3
10 A2 1135     0 1 0 0 2 1 E      6937.86195    1.20208E-3    2
10 E  1919     0 1 0 0 2 1 E      6664.73390    1.05830E-3    3		         6664.73420    NaN	     1
10 E  1927     0 1 0 0 2 1 E      6672.11350    1.27671E-3    3		         6672.11390    2.28692E-3    3
10 E  1935     0 1 0 0 2 1 E      6681.86970    9.89949E-4    2
10 E  1939     0 1 0 0 2 1 E      6683.42727    5.50757E-4    3		         6683.42680    1.13137E-3    2
10 E  1956     0 1 0 0 2 1 E      6701.06620    7.07107E-4    2		         6701.06520    NaN	     1
10 E  1975     0 1 0 0 2 1 E      6716.33530    NaN	      1		         6716.33530    NaN	     1
10 E  1979     0 1 0 0 2 1 E      6721.90008    1.38275E-3    5		         6721.89873    1.36504E-3    3
10 E  1980     0 1 0 0 2 1 E      6722.40090    1.04403E-3    3
10 E  2024     0 1 0 0 2 1 E      6758.65893    1.30512E-3    3		         6758.65760    1.69706E-3    2
10 E  2036     0 1 0 0 2 1 E      6767.45483    1.26623E-3    3		         6767.45350    NaN	     1
10 E  2099     0 1 0 0 2 1 E      6806.11997    1.09697E-3    3
10 E  2192     0 1 0 0 2 1 E      6867.51990    2.82843E-4    2		         6867.51920    NaN	     1
10 E  2198     0 1 0 0 2 1 E      6871.08633    2.51661E-4    3
11 A1 1067     0 1 0 0 2 1 E      6816.50950    NaN	      1
11 A1 1068     0 1 0 0 2 1 E      6819.65985    6.36396E-4    2
11 A1 1069     0 1 0 0 2 1 E      6821.49910    1.13137E-3    2
11 A1 1108     0 1 0 0 2 1 E      6868.72760    1.41421E-4    2
11 A1 1126     0 1 0 0 2 1 E      6889.12790    2.06640E-3    3
11 A1 1152     0 1 0 0 2 1 E      6924.96695    1.48492E-3    2
11 A2 1101     0 1 0 0 2 1 E      6819.66030    8.48528E-4    2		         6819.65910    NaN	     1
11 A2 1143     0 1 0 0 2 1 E      6868.72775    3.53553E-4    2
11 A2 1160     0 1 0 0 2 1 E      6889.12850    2.28692E-3    3
11 A2 1188     0 1 0 0 2 1 E      6924.96723    9.29157E-4    3
11 E  2103     0 1 0 0 2 1 E      6756.16825    9.19239E-4    2
11 E  2162     0 1 0 0 2 1 E      6812.21690    2.00749E-3    3
11 E  2205     0 1 0 0 2 1 E      6842.56780    8.48528E-4    2
11 E  2299     0 1 0 0 2 1 E      6898.22680    NaN	      1		         6898.22640    NaN	     1
11 E  2564     0 1 0 0 2 1 E      7058.45610    4.24264E-4    2
12 A1 1194     0 1 0 0 2 1 E      6914.70875    2.47487E-3    2
12 A2 1161     0 1 0 0 2 1 E      6914.44465    7.77817E-4    2
12 E  2291     0 1 0 0 2 1 E      6861.78230    1.97990E-3    2		         6861.78300    NaN	     1
12 E  2332     0 1 0 0 2 1 E      6901.28070    2.12132E-3    2		         6901.28040    NaN	     1
12 E  2337     0 1 0 0 2 1 E      6905.27095    1.34350E-3    2
12 E  2373     0 1 0 0 2 1 E      6929.76500    2.26274E-3    2
12 E  2432     0 1 0 0 2 1 E      6959.61765    1.90919E-3    2
13 A1 1282     0 1 0 0 2 1 E      7054.86650    2.12132E-3    2
15 A1 1524     0 1 0 0 2 1 E      7346.16050    5.65685E-4    2
15 A2 1560     0 1 0 0 2 1 E      7346.21375    9.19239E-4    2
 2 A1  252     0 1 0 0 2 1 A1     6277.60360    NaN	      1		         6277.60460    0.00000E+0    2
 3 A1  316     0 1 0 0 2 1 A1						         6307.12297    1.19304E-3    3
 3 A1  318     0 1 0 0 2 1 A1						         6316.80030    4.24264E-4    2
 3 A2  346     0 1 0 0 2 1 A1     6300.64520    1.82483E-3    3		         6300.64580    2.82843E-4    2
 3 A2  347     0 1 0 0 2 1 A1     6302.67863    3.51188E-4    3		         6302.67843    3.21455E-4    3
 3 A2  349     0 1 0 0 2 1 A1     6307.12740    NaN	      1		         6307.12767    1.25831E-3    3
 3 E   662     0 1 0 0 2 1 A1     6304.36780    1.27279E-3    2		         6304.36670    5.09902E-4    5
 3 E   664     0 1 0 0 2 1 A1						         6306.14273    9.29157E-4    3
 4 A1  437     0 1 0 0 2 1 A1     6331.33170    NaN	      1		         6331.33223    2.88675E-4    3
 4 A1  439     0 1 0 0 2 1 A1     6334.35605    2.05061E-3    2		         6334.35645    2.38048E-4    4
 4 A1  444     0 1 0 0 2 1 A1						         6347.76333    8.14453E-4    3
 4 E   849     0 1 0 0 2 1 A1						         6335.79507    6.15668E-4    7
 4 E   852     0 1 0 0 2 1 A1     6336.86190    7.07107E-4    2		         6336.86250    1.49533E-3    6
 5 A2  533     0 1 0 0 2 1 A1     6373.68930    1.08167E-3    3		         6373.68843    2.51661E-4    3
 5 E  1034     0 1 0 0 2 1 A1						         6374.81525    3.53553E-4    2
 5 E  1035     0 1 0 0 2 1 A1     6375.03720    1.55563E-3    2		         6375.03730    4.00000E-4    5
 5 E  1041     0 1 0 0 2 1 A1     6386.37340    6.08276E-4    3		         6386.37384    3.97492E-4    5
 6 A1  626     0 1 0 0 2 1 A1     6420.42895    9.19239E-4    2		         6420.43080    5.19615E-4    3
 6 A1  629     0 1 0 0 2 1 A1     6426.02800    4.24264E-4    2		         6426.02665    1.36991E-3    4
 6 A1  640     0 1 0 0 2 1 A1     6457.28590    9.48683E-4    4
 6 A2  594     0 1 0 0 2 1 A1     6423.00260    1.69706E-3    2		         6423.00152    7.04154E-4    4
 6 A2  606     0 1 0 0 2 1 A1     6457.28587    9.39415E-4    4		         6457.28620    8.44591E-4    4
 6 E  1217     0 1 0 0 2 1 A1     6420.42490    3.39411E-3    2		         6420.42478    3.96232E-4    5
 6 E  1218     0 1 0 0 2 1 A1     6422.02107    2.41799E-3    6		         6422.02174    1.48981E-3    7
 6 E  1224     0 1 0 0 2 1 A1     6433.10060    1.69706E-3    2		         6433.09937    1.15470E-4    3
 6 E  1233     0 1 0 0 2 1 A1     6443.71817    2.08167E-4    3		         6443.71915    7.04746E-4    4
 7 A1  684     0 1 0 0 2 1 A1     6476.14310    4.24264E-4    2		         6476.14367    9.01850E-4    3
 7 A1  688     0 1 0 0 2 1 A1     6482.88300    NaN	      1		         6482.88137    1.53080E-3    3
 7 A1  697     0 1 0 0 2 1 A1     6512.04720    2.64575E-4    3		         6512.04702    1.75760E-3    4
 7 A2  714     0 1 0 0 2 1 A1     6469.86450    1.73494E-3    3		         6469.86697    5.13160E-4    3
 7 A2  720     0 1 0 0 2 1 A1     6481.57730    5.65685E-4    2		         6481.57820    2.82843E-4    2
 7 A2  731     0 1 0 0 2 1 A1     6512.04727    2.51661E-4    3
 7 E  1400     0 1 0 0 2 1 A1     6476.74402    2.60806E-3    5		         6476.74320    3.07029E-3    4
 7 E  1419     0 1 0 0 2 1 A1     6498.17430    1.41421E-4    2		         6498.17430    1.41421E-4    2
 8 A1  804     0 1 0 0 2 1 A1						         6531.06040    4.00000E-4    3
 8 A1  812     0 1 0 0 2 1 A1     6545.32335    2.12132E-4    2		         6545.32327    2.43790E-3    3
 8 A1  823     0 1 0 0 2 1 A1     6574.58200    NaN	      1		         6574.58115    4.17193E-3    2
 8 A2  789     0 1 0 0 2 1 A1     6574.57940    NaN	      1		         6574.57645    4.94975E-4    2
 8 E  1581     0 1 0 0 2 1 A1     6539.12357    1.10151E-3    3		         6539.12526    8.29458E-4    5
 8 E  1586     0 1 0 0 2 1 A1     6543.17220    1.27279E-3    2		         6543.17355    1.20208E-3    2
 8 E  1604     0 1 0 0 2 1 A1     6560.43157    1.40119E-3    3
 9 A2  903     0 1 0 0 2 1 A1     6617.23855    6.36396E-4    2		         6617.23760    NaN	     1
 9 E  1863     0 1 0 0 2 1 A1     6698.56600    2.54558E-3    2		         6698.56730    NaN	     1
 1 E   296     0 0 2 0 1 2 A2     6351.54900    NaN	      1		         6351.54790    4.24264E-4    2
 2 E   493     0 0 2 0 1 2 A2     6366.55740    5.65685E-4    2		         6366.55807    3.51188E-4    3
 3 A1  329     0 0 2 0 1 2 A2     6389.45965    7.07107E-5    2		         6389.46140    NaN	     1
 3 A1  332     0 0 2 0 1 2 A2						         6398.50080    1.55563E-3    2
 3 A2  363     0 0 2 0 1 2 A2     6389.45965    7.07107E-5    2		         6389.45850    1.27279E-3    2
 3 E   692     0 0 2 0 1 2 A2     6389.05318    1.52179E-3    4		         6389.05285    6.28490E-4    6
 4 A1  461     0 0 2 0 1 2 A2     6418.77683    1.75024E-3    3		         6418.77585    3.53553E-4    2
 4 A2  427     0 0 2 0 1 2 A2     6418.78847    9.85224E-4    6		         6418.78800    4.00000E-4    3
 4 A2  430     0 0 2 0 1 2 A2     6428.42810    NaN	      1		         6428.42685    1.62635E-3    2
 4 E   889     0 0 2 0 1 2 A2     6418.95120    1.12472E-3    5		         6418.95204    4.57738E-4    7
 4 E   891     0 0 2 0 1 2 A2     6422.90480    2.82843E-4    2		         6422.90470    NaN	     1
 5 E  1072     0 0 2 0 1 2 A2     6446.58327    1.19304E-3    3		         6446.58330    2.82843E-4    2
 5 E  1084     0 0 2 0 1 2 A2     6456.28273    1.69214E-3    3		         6456.28217    3.21455E-4    3
 5 E  1105     0 0 2 0 1 2 A2     6479.07590    1.21244E-3    3		         6479.07325    2.05061E-3    2
 6 E  1276     0 0 2 0 1 2 A2     6500.22780    NaN	      1		         6500.22957    8.96289E-4    3
 6 E  1284     0 0 2 0 1 2 A2     6509.07265    1.62635E-3    2		         6509.07170    1.41421E-4    2
 0 E    92     0 0 1 0 1 3 E      6224.41340    NaN	      1		         6224.41370    NaN	     1
 1 A1  122     0 0 1 0 1 3 E      6231.62620    NaN	      1		         6231.62570    NaN	     1
 1 A2  155     0 0 1 0 1 3 E      6231.91850    NaN	      1		         6231.92050    3.25269E-3    2
 1 E   277     0 0 1 0 1 3 E      6231.92250    4.24264E-4    2		         6231.92300    0.00000E+0    2
 1 E   278     0 0 1 0 1 3 E      6242.73935    1.76777E-3    2		         6242.73840    1.00000E-4    3
 1 E   280     0 0 1 0 1 3 E      6244.97395    3.04056E-3    2		         6244.97470    1.90788E-3    3
 2 A1  244     0 0 1 0 1 3 E 						         6232.95690    2.82843E-4    2
 2 A1  247     0 0 1 0 1 3 E 						         6246.54180    7.07107E-4    2
 2 A2  211     0 0 1 0 1 3 E      6232.94080    NaN	      1		         6232.94380    NaN	     1
 2 A2  214     0 0 1 0 1 3 E      6246.52970    NaN	      1		         6246.52890    NaN	     1
 2 E   462     0 0 1 0 1 3 E      6246.91407    1.01160E-3    3		         6246.91343    1.15470E-4    3
 2 E   465     0 0 1 0 1 3 E 						         6257.61998    3.27109E-4    5
 2 E   467     0 0 1 0 1 3 E      6260.15950    NaN	      1		         6260.15890    0.00000E+0    2
 2 E   488     0 0 1 0 1 3 E      6335.67290    NaN	      1		         6335.67277    3.21455E-4    3
 3 A1  303     0 0 1 0 1 3 E      6255.22070    NaN	      1		         6255.21970    NaN	     1
 3 A1  308     0 0 1 0 1 3 E 						         6268.93300    NaN	     1
 3 A1  317     0 0 1 0 1 3 E 						         6311.38785    7.07107E-5    2
 3 A2  336     0 0 1 0 1 3 E      6255.25690    NaN	      1		         6255.25665    4.94975E-4    2
 3 A2  341     0 0 1 0 1 3 E 						         6268.93745    4.94975E-4    2
 3 E   635     0 0 1 0 1 3 E      6235.82420    5.65685E-4    2		         6235.82300    5.65685E-4    2
 3 E   636     0 0 1 0 1 3 E      6243.98460    NaN	      1		         6243.98603    3.51188E-4    3
 3 E   644     0 0 1 0 1 3 E      6269.34200    1.55563E-3    2		         6269.34187    2.30940E-4    3
 3 E   647     0 0 1 0 1 3 E      6279.25958    1.91725E-3    4		         6279.25975    4.20317E-4    4
 3 E   648     0 0 1 0 1 3 E      6279.91600    1.69706E-3    2		         6279.91663    6.65833E-4    3
 3 E   651     0 0 1 0 1 3 E      6282.92450    8.88819E-4    3		         6282.92334    4.50555E-4    5
 3 E   654     0 0 1 0 1 3 E      6289.78560    NaN	      1		         6289.78607    1.00167E-3    3
 3 E   673     0 0 1 0 1 3 E      6334.46320    NaN	      1		         6334.46370    2.12132E-3    2
 4 A1  426     0 0 1 0 1 3 E      6284.96700    NaN	      1		         6284.96425    7.07107E-5    2
 4 A1  440     0 0 1 0 1 3 E      6334.99810    7.07107E-4    2		         6334.99633    5.77350E-5    3
 4 A1  443     0 0 1 0 1 3 E      6341.39370    4.24264E-4    2		         6341.39465    2.12132E-4    2
 4 A2  407     0 0 1 0 1 3 E      6335.09505    1.76777E-3    2		         6335.09483    3.78594E-4    3
 4 A2  410     0 0 1 0 1 3 E      6341.35845    4.94975E-4    2		         6341.35890    2.82843E-4    2
 4 E   816     0 0 1 0 1 3 E 						         6265.40920    4.24264E-4    2
 4 E   828     0 0 1 0 1 3 E      6299.16420    9.89949E-4    2		         6299.16397    5.68624E-4    3
 4 E   833     0 0 1 0 1 3 E      6309.53597    1.25266E-3    4		         6309.53640    3.93700E-4    5
 4 E   834     0 0 1 0 1 3 E      6309.71363    2.08167E-4    3		         6309.71383    3.51188E-4    3
 4 E   839     0 0 1 0 1 3 E 						         6319.87993    7.93200E-4    4
 4 E   864     0 0 1 0 1 3 E      6364.14000    NaN	      1		         6364.13960    9.00000E-4    3
 5 A1  499     0 0 1 0 1 3 E      6371.62057    5.77350E-5    3		         6371.62000    1.00000E-4    3
 5 A1  503     0 0 1 0 1 3 E      6379.19455    7.07107E-5    2		         6379.19475    3.53553E-4    2
 5 A2  512     0 0 1 0 1 3 E      6297.29840    1.13137E-3    2		         6297.29885    3.53553E-4    2
 5 A2  517     0 0 1 0 1 3 E      6322.05730    NaN	      1		         6322.05400    4.24264E-4    2
 5 A2  536     0 0 1 0 1 3 E      6379.31450    1.27279E-3    2		         6379.31385    1.06066E-3    2
 5 E   992     0 0 1 0 1 3 E 						         6294.81460    NaN	     1
 5 E   995     0 0 1 0 1 3 E      6302.37385    1.48492E-3    2		         6302.37510    5.65685E-4    2
 5 E   998     0 0 1 0 1 3 E 						         6310.72107    1.17189E-3    3
 5 E  1009     0 0 1 0 1 3 E      6336.35350    2.82843E-4    2		         6336.35330    3.60555E-4    3
 5 E  1013     0 0 1 0 1 3 E      6344.26050    1.30000E-3    3		         6344.26007    4.93288E-4    3
 5 E  1014     0 0 1 0 1 3 E      6346.47100    1.56418E-3    4		         6346.47272    6.05805E-4    5
 5 E  1016     0 0 1 0 1 3 E      6347.81893    1.04083E-3    3		         6347.81983    4.92443E-4    4
 5 E  1022     0 0 1 0 1 3 E 						         6355.13950    NaN	     1
 5 E  1023     0 0 1 0 1 3 E      6357.57618    4.56974E-3    4		         6357.57556    1.95013E-3    5
 6 A1  606     0 0 1 0 1 3 E 						         6366.49260    1.41421E-4    2
 6 A1  624     0 0 1 0 1 3 E      6414.85820    NaN	      1		         6414.85910    5.65685E-4    2
 6 A1  625     0 0 1 0 1 3 E      6416.44810    NaN	      1		         6416.44860    6.24500E-4    3
 6 A2  591     0 0 1 0 1 3 E      6415.09360    NaN	      1		         6415.09340    2.82843E-4    2
 6 A2  592     0 0 1 0 1 3 E      6417.10140    8.48528E-4    2		         6417.10083    4.27200E-4    4
 6 E  1192     0 0 1 0 1 3 E      6389.93380    2.00000E-4    3		         6389.93367    4.50925E-4    3
 6 E  1193     0 0 1 0 1 3 E      6390.97880    NaN	      1		         6390.98108    8.22091E-4    4
 6 E  1203     0 0 1 0 1 3 E      6402.88140    NaN	      1		         6402.88223    1.52753E-3    3
 6 E  1226     0 0 1 0 1 3 E 						         6433.10310    3.57911E-3    3
 7 A1  681     0 0 1 0 1 3 E      6470.63390    4.24264E-4    2		         6470.63553    1.56312E-3    3
 7 A2  712     0 0 1 0 1 3 E      6466.87985    3.46482E-3    2		         6466.87730    3.29242E-3    3
 7 E  1388     0 0 1 0 1 3 E 						         6459.77210    NaN	     1
 8 A1  936     0 0 1 0 1 3 E      6750.37760    1.73205E-4    3		         6750.37757    3.51188E-4    3
 8 A2  779     0 0 1 0 1 3 E      6546.42835    4.94975E-4    2		         6546.42840    NaN	     1
 8 E  1552     0 0 1 0 1 3 E      6507.01210    NaN	      1		         6507.01100    NaN	     1
 8 E  1558     0 0 1 0 1 3 E      6510.95833    2.10792E-3    3		         6510.95880    4.08248E-4    4
 9 E  1780     0 0 1 0 1 3 E      6626.29523    1.77858E-3    3		         6626.29730    NaN	     1
 1 A1  146     0 0 0 1 0 3 E      6482.34700    NaN	      1		         6482.34590    NaN	     1
 1 A2  184     0 0 0 1 0 3 E      6482.32945    1.76777E-3    2		         6482.32805    2.12132E-4    2
 1 A2  187     0 0 0 1 0 3 E      6507.87900    NaN	      1		         6507.88085    9.19239E-4    2
 1 E   328     0 0 0 1 0 3 E      6472.03465    6.36396E-4    2		         6472.03290    2.82843E-4    2
 1 E   335     0 0 0 1 0 3 E      6490.55665    3.53553E-4    2		         6490.55895    7.07107E-5    2
 2 A1  292     0 0 0 1 0 3 E      6497.27540    5.65685E-4    2		         6497.27560    4.24264E-4    2
 2 A1  297     0 0 0 1 0 3 E      6522.76170    2.82843E-3    2		         6522.76195    9.19239E-4    2
 2 A2  254     0 0 0 1 0 3 E      6497.32780    NaN	      1		         6497.32790    NaN	     1
 2 E   541     0 0 0 1 0 3 E      6477.01580    2.40416E-3    2		         6477.01660    1.22882E-3    3
 2 E   546     0 0 0 1 0 3 E      6487.05940    6.08276E-4    3		         6487.05877    1.15470E-4    3
 2 E   548     0 0 0 1 0 3 E      6493.52310    7.07107E-4    2		         6493.52270    1.73205E-4    3
 2 E   557     0 0 0 1 0 3 E      6509.45965    6.36396E-4    2		         6509.45875    7.77817E-4    2
 3 A1  363     0 0 0 1 0 3 E      6511.28990    1.13137E-3    2		         6511.28935    7.07107E-5    2
 3 A1  365     0 0 0 1 0 3 E      6519.82190    NaN	      1		         6519.82180    NaN	     1
 3 A1  373     0 0 0 1 0 3 E      6545.07820    NaN	      1		         6545.07625    2.19203E-3    2
 3 A2  401     0 0 0 1 0 3 E      6511.22310    7.07107E-4    2		         6511.22230    1.41421E-4    2
 3 A2  403     0 0 0 1 0 3 E      6519.72435    4.94975E-4    2		         6519.72385    7.77817E-4    2
 3 A2  410     0 0 0 1 0 3 E      6545.09410    2.40416E-3    2		         6545.09385    1.34350E-3    2
 3 E   750     0 0 0 1 0 3 E      6481.31680    NaN	      1		         6481.31590    1.83848E-3    2
 3 E   755     0 0 0 1 0 3 E      6499.53987    2.75741E-3    3		         6499.54210    2.64575E-4    3
 3 E   761     0 0 0 1 0 3 E      6509.63780    1.34536E-3    3		         6509.63556    1.14586E-3    5
 3 E   764     0 0 0 1 0 3 E      6515.90790    1.55563E-3    2		         6515.90830    3.55903E-4    4
 3 E   773     0 0 0 1 0 3 E      6527.83285    3.53553E-4    2		         6527.83217    7.50000E-4    4
 3 E   774     0 0 0 1 0 3 E      6531.95583    8.62168E-4    3		         6531.95523    7.57188E-4    3
 3 E   779     0 0 0 1 0 3 E      6545.87600    NaN	      1		         6545.87640    7.93725E-4    3
 3 E   780     0 0 0 1 0 3 E      6546.89695    1.34350E-3    2		         6546.89755    1.06066E-3    2
 4 A1  501     0 0 0 1 0 3 E      6519.80470    1.04403E-3    3
 4 A1  509     0 0 0 1 0 3 E      6541.34593    5.03322E-4    3		         6541.34610    4.00000E-4    3
 4 A1  511     0 0 0 1 0 3 E      6549.70045    7.07107E-5    2		         6549.70120    8.48528E-4    2
 4 A2  460     0 0 0 1 0 3 E      6504.71820    1.45258E-3    3		         6504.71800    1.00000E-4    3
 4 A2  465     0 0 0 1 0 3 E      6519.79060    NaN	      1
 4 A2  471     0 0 0 1 0 3 E      6541.15700    1.44222E-3    3		         6541.15607    1.52753E-4    3
 4 A2  473     0 0 0 1 0 3 E      6549.84700    NaN	      1		         6549.84710    NaN	     1
 4 E   975     0 0 0 1 0 3 E      6539.80685    7.77817E-4    2		         6539.80752    6.18466E-4    4
 4 E   977     0 0 0 1 0 3 E      6542.26185    6.36396E-4    2		         6542.26170    0.00000E+0    2
 4 E   979     0 0 0 1 0 3 E      6545.74853    1.17189E-3    3		         6545.74972    7.27438E-4    4
 4 E   992     0 0 0 1 0 3 E      6557.67165    2.19203E-3    2		         6557.67300    NaN	     1
 4 E   995     0 0 0 1 0 3 E      6561.99410    5.65685E-4    2		         6561.99243    9.45163E-4    3
 4 E  1002     0 0 0 1 0 3 E      6577.05610    NaN	      1		         6577.05660    7.07107E-4    2
 5 A1  563     0 0 0 1 0 3 E      6541.97260    1.70587E-3    3		         6541.97273    4.16333E-4    3
 5 A1  574     0 0 0 1 0 3 E 						         6578.35720    NaN	     1
 5 A2  612     0 0 0 1 0 3 E      6578.99593    1.77858E-3    3		         6578.99633    2.51661E-4    3
 5 A2  616     0 0 0 1 0 3 E      6587.24735    1.62635E-3    2		         6587.24620    9.89949E-4    2
 5 E  1149     0 0 0 1 0 3 E      6527.88245    7.77817E-4    2		         6527.88520    NaN	     1
 5 E  1180     0 0 0 1 0 3 E      6566.90087    3.78594E-4    3		         6566.90112    7.08520E-4    5
 5 E  1189     0 0 0 1 0 3 E      6577.61403    1.23423E-3    3		         6577.61498    4.57347E-4    4
 5 E  1191     0 0 0 1 0 3 E      6579.64255    2.12132E-4    2		         6579.64267    1.37931E-3    4
 5 E  1193     0 0 0 1 0 3 E      6583.04797    1.69214E-3    3		         6583.04975    6.40312E-4    4
 5 E  1199     0 0 0 1 0 3 E      6588.00840    2.82843E-4    2		         6588.00790    2.82843E-4    2
 5 E  1212     0 0 0 1 0 3 E      6599.59787    3.21455E-4    3		         6599.59780    7.93725E-4    3
 6 A1  708     0 0 0 1 0 3 E      6601.78970    9.89949E-4    2		         6601.79110    1.41421E-4    2
 6 A1  716     0 0 0 1 0 3 E      6618.72630    NaN	      1		         6618.72355    1.48492E-3    2
 6 A1  718     0 0 0 1 0 3 E      6623.98570    NaN	      1		         6623.98827    2.81129E-3    3
 6 A1  724     0 0 0 1 0 3 E      6632.37860    5.65685E-4    2		         6632.38005    6.36396E-4    2
 6 A2  680     0 0 0 1 0 3 E      6623.18045    1.06066E-3    2		         6623.18060    0.00000E+0    2
 6 A2  687     0 0 0 1 0 3 E      6632.73185    7.77817E-4    2		         6632.73300    8.48528E-4    2
 6 E  1371     0 0 0 1 0 3 E      6591.71477    1.41892E-3    3		         6591.71425    1.62635E-3    2
 6 E  1399     0 0 0 1 0 3 E 						         6623.24127    3.51188E-4    3
 6 E  1401     0 0 0 1 0 3 E      6624.47060    NaN	      1		         6624.47013    5.77350E-5    3
 6 E  1403     0 0 0 1 0 3 E      6627.83045    1.36260E-3    4		         6627.82875    6.40312E-4    4
 6 E  1419     0 0 0 1 0 3 E      6639.14917    1.00167E-3    3		         6639.14987    6.42910E-4    3
 6 E  1423     0 0 0 1 0 3 E      6644.79275    4.94975E-4    2		         6644.79460    9.89949E-4    2
 7 A1  774     0 0 0 1 0 3 E      6654.58225    9.19239E-4    2		         6654.58175    4.94975E-4    2
 7 A1  784     0 0 0 1 0 3 E      6675.31115    7.07107E-5    2		         6675.31035    6.36396E-4    2
 7 A2  801     0 0 0 1 0 3 E      6639.21387    9.21502E-4    4		         6639.21363    2.08167E-4    3
 7 A2  822     0 0 0 1 0 3 E      6676.68897    4.61880E-4    3		         6676.68915    1.06066E-3    2
 7 E  1575     0 0 0 1 0 3 E      6643.79665    7.07107E-5    2		         6643.79620    1.41421E-4    2
 7 E  1629     0 0 0 1 0 3 E      6691.06503    1.60104E-3    3		         6691.06340    NaN	     1
 7 E  1633     0 0 0 1 0 3 E      6697.59190    1.69706E-3    2		         6697.59190    NaN	     1
 8 A1  898     0 0 0 1 0 3 E      6699.07257    1.51438E-3    3		         6699.07153    5.77350E-5    3
 8 A1  912     0 0 0 1 0 3 E      6713.68360    1.41421E-3    2		         6713.68410    2.82843E-4    2
 8 A2  876     0 0 0 1 0 3 E      6714.61520    1.41421E-4    2		         6714.61515    4.94975E-4    2
 8 A2  887     0 0 0 1 0 3 E      6734.83163    1.30512E-3    3		         6734.83073    6.11010E-4    3
 8 E  1773     0 0 0 1 0 3 E      6703.58490    4.00000E-4    3		         6703.58433    5.13160E-4    3
 8 E  1776     0 0 0 1 0 3 E      6704.97260    1.40000E-3    3		         6704.97230    1.34536E-3    3
 8 E  1795     0 0 0 1 0 3 E      6722.68270    3.70000E-3    3		         6722.68180    NaN	     1
 8 E  1815     0 0 0 1 0 3 E      6739.69240    1.17757E-3    4		         6739.69360    NaN	     1
 8 E  1841     0 0 0 1 0 3 E      6757.90570    5.65685E-4    2		         6757.90470    NaN	     1
 9 A1  976     0 0 0 1 0 3 E      6782.43345    7.07107E-5    2		         6782.43255    1.34350E-3    2
 9 A1  986     0 0 0 1 0 3 E      6801.78300    9.89949E-4    2
 9 A2 1025     0 0 0 1 0 3 E      6804.96505    1.76777E-3    2
 9 E  1970     0 0 0 1 0 3 E 						         6770.52310    NaN	     1
 9 E  1972     0 0 0 1 0 3 E      6771.87870    1.92873E-3    3
 9 E  2020     0 0 0 1 0 3 E      6810.77580    0.00000E+0    2		         6810.77830    NaN	     1
10 A1 1090     0 0 0 1 0 3 E      6839.67480    1.08167E-3    3		         6839.67425    6.36396E-4    2
10 A1 1093     0 0 0 1 0 3 E      6841.52885    1.34350E-3    2		         6841.52905    1.48492E-3    2
10 A1 1097     0 0 0 1 0 3 E      6844.52067    2.08167E-4    3		         6844.52160    NaN	     1
10 A1 1126     0 0 0 1 0 3 E      6880.46047    1.28582E-3    3
10 A2 1095     0 0 0 1 0 3 E      6889.58760    NaN	      1
10 E  2163     0 0 0 1 0 3 E      6845.72170    4.00000E-4    3		         6845.72225    3.53553E-4    2
10 E  2164     0 0 0 1 0 3 E      6845.48667    2.08167E-4    3		         6845.48660    NaN	     1
10 E  2209     0 0 0 1 0 3 E      6878.28780    2.26274E-3    2		         6878.28810    NaN	     1
10 E  2217     0 0 0 1 0 3 E      6882.81063    2.36291E-3    3
11 A2 1225     0 0 0 1 0 3 E      6963.98533    9.50438E-4    3
11 E  2344     0 0 0 1 0 3 E      6927.63340    1.41421E-4    2		         6927.63370    NaN	     1
12 A2 1274     0 0 0 1 0 3 E      7045.10410    0.00000E+0    2
13 A1 1337     0 0 0 1 0 3 E      7115.54310    2.12132E-3    2
13 E  2709     0 0 0 1 0 3 E      7113.67930    8.48528E-4    2		         7113.68040    NaN	     1
14 A1 1461     0 0 0 1 0 3 E      7220.57610    2.40416E-3    2
 7 E  1652     0 0 0 1 0 3 A2     6716.17315    6.36396E-4    2		         6716.17255    7.07107E-5    2
 8 E  1863     0 0 0 1 0 3 A2     6776.18127    2.02073E-3    3		         6776.17975    6.36396E-4    2
 6 A1  733     0 0 0 1 0 3 A1     6646.04555    2.19203E-3    2
 7 A1  802     0 0 0 1 0 3 A1     6700.04630    0.00000E+0    2
 7 A2  839     0 0 0 1 0 3 A1     6700.04630    0.00000E+0    2		         6700.04620    1.41421E-4    2
 7 E  1644     0 0 0 1 0 3 A1     6708.84745    4.94975E-4    2		         6708.84800    4.24264E-4    2
 8 E  1855     0 0 0 1 0 3 A1     6768.74817    2.08167E-4    3		         6768.74790    7.93725E-4    3
 8 E  1879     0 0 0 1 0 3 A1     6787.16420    1.97990E-3    2
 9 A1 1005     0 0 0 1 0 3 A1     6827.28970    1.00000E-4    3		         6827.29060    NaN	     1
 9 A1 1038     0 0 0 1 0 3 A1     6875.85380    1.41421E-4    2		         6875.85410    NaN	     1
 9 A2 1042     0 0 0 1 0 3 A1     6827.28970    1.00000E-4    3
 9 A2 1076     0 0 0 1 0 3 A1     6875.85390    1.41421E-4    2
 9 E  2061     0 0 0 1 0 3 A1     6836.15940    5.19615E-4    3		         6836.15953    5.68624E-4    3
 9 E  2085     0 0 0 1 0 3 A1     6854.99105    7.07107E-5    2		         6854.99100    NaN	     1
10 A1 1142     0 0 0 1 0 3 A1     6902.04560    1.83848E-3    2		         6902.04800    NaN	     1
10 A1 1178     0 0 0 1 0 3 A1     6949.84645    3.53553E-4    2
10 A2 1105     0 0 0 1 0 3 A1     6902.04560    1.83848E-3    2
10 A2 1141     0 0 0 1 0 3 A1     6949.84655    7.07107E-5    2		         6949.84750    NaN	     1
10 E  2260     0 0 0 1 0 3 A1     6911.02653    6.02771E-4    3		         6911.02723    2.41109E-3    3
10 E  2288     0 0 0 1 0 3 A1     6929.89660    0.00000E+0    3		         6929.89700    1.55563E-3    2
10 E  2355     0 0 0 1 0 3 A1     6974.33145    2.19203E-3    2		         6974.32840    NaN	     1
11 E  2457     0 0 0 1 0 3 A1     6993.29175    2.47487E-3    2		         6993.29105    2.75772E-3    2
11 E  2487     0 0 0 1 0 3 A1     7012.18710    2.82843E-4    2
11 E  2559     0 0 0 1 0 3 A1     7055.71660    2.68701E-3    2
11 E  2606     0 0 0 1 0 3 A1     7082.94080    1.97990E-3    2
12 A1 1337     0 0 0 1 0 3 A1     7073.90325    7.77817E-4    2
12 A2 1300     0 0 0 1 0 3 A1     7073.90340    9.89949E-4    2		         7073.90490    NaN	     1
12 E  2652     0 0 0 1 0 3 A1     7083.08705    2.33345E-3    2
12 E  2684     0 0 0 1 0 3 A1     7101.89445    3.53553E-4    2
12 E  2757     0 0 0 1 0 3 A1     7145.53435    2.12132E-4    2
13 E  2841     0 0 0 1 0 3 A1     7180.19605    3.53553E-4    2
 1 A1  131     0 0 0 0 2 3 E      6357.60870    NaN	      1		         6357.60910    NaN	     1
 1 A1  140     0 0 0 0 2 3 E 						         6413.37090    NaN	     1
 2 A1  265     0 0 0 0 2 3 E      6372.54640    NaN	      1		         6372.54365    7.07107E-5    2
 2 A2  231     0 0 0 0 2 3 E 						         6373.06830    NaN	     1
 2 A2  243     0 0 0 0 2 3 E      6428.83760    NaN	      1		         6428.84040    NaN	     1
 2 E   507     0 0 0 0 2 3 E      6391.02960    NaN	      1		         6391.03205    7.07107E-5    2
 2 E   533     0 0 0 0 2 3 E      6448.07210    NaN	      1		         6448.07110    NaN	     1
 3 A1  331     0 0 0 0 2 3 E      6396.13640    NaN	      1		         6396.13630    NaN	     1
 3 A1  340     0 0 0 0 2 3 E 						         6423.90195    2.12132E-4    2
 3 A1  349     0 0 0 0 2 3 E 						         6452.00740    NaN	     1
 3 A2  365     0 0 0 0 2 3 E      6395.14390    NaN	      1		         6395.14455    7.77817E-4    2
 3 A2  388     0 0 0 0 2 3 E      6461.00805    1.34350E-3    2		         6461.00880    7.43864E-4    4
 3 E   696     0 0 0 0 2 3 E      6397.84985    2.12132E-4    2		         6397.84967    5.77350E-5    3
 3 E   742     0 0 0 0 2 3 E      6471.15500    NaN	      1		         6471.15600    3.00000E-4    3
 4 A1  462     0 0 0 0 2 3 E      6425.12345    3.53553E-4    2		         6425.12415    7.07107E-5    2
 4 A2  433     0 0 0 0 2 3 E      6431.88210    2.26274E-3    2		         6431.88017    1.16762E-3    3
 4 A2  457     0 0 0 0 2 3 E      6494.56160    NaN	      1		         6494.56190    NaN	     1
 4 E   897     0 0 0 0 2 3 E      6428.84790    NaN	      1		         6428.84700    1.73205E-4    3
 4 E   951     0 0 0 0 2 3 E      6501.82010    1.27279E-3    2		         6501.81865    7.07107E-5    2
 5 E  1075     0 0 0 0 2 3 E      6450.19935    6.36396E-4    2		         6450.19860    7.81025E-4    3
 6 A1  695     0 0 0 0 2 3 E      6575.75250    NaN	      1		         6575.75277    1.00167E-3    3
 6 E  1268     0 0 0 0 2 3 E      6495.75300    6.08276E-4    3		         6495.75327    2.08167E-4    3
 6 E  1317     0 0 0 0 2 3 E      6540.02360    1.63707E-3    3		         6540.02430    NaN	     1
 8 E  1653     0 0 0 0 2 3 E      6612.39490    1.97990E-3    2		         6612.39600    NaN	     1
 9 A2  994     0 0 0 0 2 3 E      6763.79645    4.94975E-4    2		         6763.79645    2.12132E-4    2
11 E  2456     0 0 0 0 2 3 E      6993.46380    8.48528E-4    2		         6993.46180    NaN	     1
 3 A1  358     0 0 0 0 2 3 A2						         6489.21840    4.24264E-4    2
 3 A2  359     0 0 0 0 2 3 A2     6369.94810    5.65685E-4    2		         6369.94800    0.00000E+0    2
 3 A2  394     0 0 0 0 2 3 A2     6489.20990    NaN	      1		         6489.21140    4.24264E-4    2
 3 E   737     0 0 0 0 2 3 A2     6462.95770    NaN	      1		         6462.96075    2.12132E-4    2
 4 A2  422     0 0 0 0 2 3 A2     6400.74720    NaN	      1		         6400.74845    7.07107E-5    2
 4 E   878     0 0 0 0 2 3 A2     6408.86953    6.11010E-4    3		         6408.87087    2.02382E-3    4
 4 E   945     0 0 0 0 2 3 A2     6493.68850    NaN	      1		         6493.68985    2.12132E-4    2
 5 A1  517     0 0 0 0 2 3 A2     6439.07910    NaN	      1		         6439.07637    1.85831E-3    3
 5 A2  550     0 0 0 0 2 3 A2     6439.07900    8.48528E-4    2		         6439.08060    3.00000E-4    3
 5 E  1153     0 0 0 0 2 3 A2     6532.56750    NaN	      1		         6532.57317    4.21940E-3    3
 6 A1  646     0 0 0 0 2 3 A2						         6484.84173    6.44851E-4    4
 6 A2  613     0 0 0 0 2 3 A2     6484.85450    NaN	      1		         6484.85600    7.93725E-4    3
 7 E  1445     0 0 0 0 2 3 A2     6526.95127    5.68624E-4    3		         6526.95110    2.64575E-4    3
 8 A1  833     0 0 0 0 2 3 A2     6598.51330    4.58258E-4    3		         6598.51283    1.19304E-3    3
 8 A2  873     0 0 0 0 2 3 A2						         6712.31695    3.53553E-4    2
10 E  1989     0 0 0 0 2 3 A2     6733.20795    1.62635E-3    2
 2 E   489     0 0 0 0 2 3 A1     6355.66550    7.07107E-4    2		         6355.66610    1.41421E-4    2
 3 A1  345     0 0 0 0 2 3 A1						         6435.12785    3.32340E-3    2
 3 A2  379     0 0 0 0 2 3 A1						         6435.12785    3.32340E-3    2
 3 E   684     0 0 0 0 2 3 A1						         6378.53655    4.94975E-4    2
 4 A1  472     0 0 0 0 2 3 A1     6451.26750    NaN	      1		         6451.26940    NaN	     1
 5 A2  573     0 0 0 0 2 3 A1     6489.38030    1.55563E-3    2		         6489.38173    1.04083E-3    3
 7 E  1552     0 0 0 0 2 3 A1     6625.36030    NaN	      1		         6625.36103    6.80686E-4    3
 8 A1  897     0 0 0 0 2 3 A1     6698.29063    1.31498E-3    4		         6698.29080    8.44591E-4    4
10 A2 1057     0 0 0 0 2 3 A1     6841.44645    2.61630E-3    2
11 A2 1187     0 0 0 0 2 3 A1     6923.70290    4.24264E-4    2		         6923.70350    NaN	     1
11 E  2401     0 0 0 0 2 3 A1     6961.01307    6.42910E-4    3		         6961.01420    9.89949E-4    2
13 A2 1376     0 0 0 0 2 3 A1     7117.83185    6.36396E-4    2
14 A1 1458     0 0 0 0 2 3 A1     7217.96590    2.12132E-3    2
